# Supplementary material for: Facilitating alkaline hydrogen evolution kinetics via interfacial modulation of hydrogen-bond networks by porous amine cages
Source: Nat Commun. 2025 Feb 21;16:1849. doi: 10.1038/s41467-025-56962-z (PMC11845474; doi:10.1038/s41467-025-56962-z)
Supplement: Supplementary file 3 — Supplementary Data 1 [file 41467_2025_56962_MOESM3_ESM.zip]

Archive with 3 entries (2 files):
- Supplementary Data 1/
- Supplementary Data 1/Pt(100)-water model.cif
- Supplementary Data 1/Ptcage-water model.cif
