# Supplementary material for: Facilitating alkaline hydrogen evolution kinetics via interfacial modulation of hydrogen-bond networks by porous amine cages
Source: Nat Commun. 2025 Feb 21;16:1849. doi: 10.1038/s41467-025-56962-z (PMC11845474; doi:10.1038/s41467-025-56962-z)
Supplement: Supplementary file 3 — Supplementary Data 1 [file 41467_2025_56962_MOESM3_ESM.zip › Supplementary Data 1/Pt(100)-water model.cif]

#======================================================================
# CRYSTAL DATA
#----------------------------------------------------------------------
data_VESTA_phase_1

_chemical_name_common                  'Pt\(0\0\1)\(2)                        '
_cell_length_a                         11.098500
_cell_length_b                         11.098500
_cell_length_c                         25.885799
_cell_angle_alpha                      90.000000
_cell_angle_beta                       90.000000
_cell_angle_gamma                      90.000000
_cell_volume                           3188.527551
_space_group_name_H-M_alt              'P 1'
_space_group_IT_number                 1

loop_
_space_group_symop_operation_xyz
   'x, y, z'

loop_
   _atom_site_label
   _atom_site_occupancy
   _atom_site_fract_x
   _atom_site_fract_y
   _atom_site_fract_z
   _atom_site_adp_type
   _atom_site_U_iso_or_equiv
   _atom_site_type_symbol
   Pt1        1.0     0.000000     0.000000     0.075790    Uiso  ? Pt
   Pt2        1.0     0.004379     0.004778     0.234329    Uiso  ? Pt
   Pt3        1.0     0.125000     0.125000     0.000000    Uiso  ? Pt
   Pt4        1.0     0.125000     0.125000     0.151580    Uiso  ? Pt
   Pt5        1.0     0.250000     0.000000     0.075790    Uiso  ? Pt
   Pt6        1.0     0.253187    -0.002734     0.231512    Uiso  ? Pt
   Pt7        1.0     0.375000     0.125000     0.000000    Uiso  ? Pt
   Pt8        1.0     0.375000     0.125000     0.151580    Uiso  ? Pt
   Pt9        1.0     0.500000     0.000000     0.075790    Uiso  ? Pt
   Pt10       1.0     0.495574     0.997474     0.228440    Uiso  ? Pt
   Pt11       1.0     0.625000     0.125000     0.000000    Uiso  ? Pt
   Pt12       1.0     0.625000     0.125000     0.151580    Uiso  ? Pt
   Pt13       1.0     0.750000     0.000000     0.075790    Uiso  ? Pt
   Pt14       1.0     0.755983     0.992877     0.230535    Uiso  ? Pt
   Pt15       1.0     0.875000     0.125000     0.000000    Uiso  ? Pt
   Pt16       1.0     0.875000     0.125000     0.151580    Uiso  ? Pt
   Pt17       1.0     0.000000     0.250000     0.075790    Uiso  ? Pt
   Pt18       1.0     0.996345     0.249104     0.229485    Uiso  ? Pt
   Pt19       1.0     0.125000     0.375000     0.000000    Uiso  ? Pt
   Pt20       1.0     0.125000     0.375000     0.151580    Uiso  ? Pt
   Pt21       1.0     0.250000     0.250000     0.075790    Uiso  ? Pt
   Pt22       1.0     0.243530     0.252147     0.228837    Uiso  ? Pt
   Pt23       1.0     0.375000     0.375000     0.000000    Uiso  ? Pt
   Pt24       1.0     0.375000     0.375000     0.151580    Uiso  ? Pt
   Pt25       1.0     0.500000     0.250000     0.075790    Uiso  ? Pt
   Pt26       1.0     0.496699     0.248094     0.227222    Uiso  ? Pt
   Pt27       1.0     0.625000     0.375000     0.000000    Uiso  ? Pt
   Pt28       1.0     0.625000     0.375000     0.151580    Uiso  ? Pt
   Pt29       1.0     0.750000     0.250000     0.075790    Uiso  ? Pt
   Pt30       1.0     0.744535     0.251329     0.229832    Uiso  ? Pt
   Pt31       1.0     0.875000     0.375000     0.000000    Uiso  ? Pt
   Pt32       1.0     0.875000     0.375000     0.151580    Uiso  ? Pt
   Pt33       1.0     0.000000     0.500000     0.075790    Uiso  ? Pt
   Pt34       1.0     0.003617     0.502169     0.233104    Uiso  ? Pt
   Pt35       1.0     0.125000     0.625000     0.000000    Uiso  ? Pt
   Pt36       1.0     0.125000     0.625000     0.151580    Uiso  ? Pt
   Pt37       1.0     0.250000     0.500000     0.075790    Uiso  ? Pt
   Pt38       1.0     0.248402     0.501349     0.232480    Uiso  ? Pt
   Pt39       1.0     0.375000     0.625000     0.000000    Uiso  ? Pt
   Pt40       1.0     0.375000     0.625000     0.151580    Uiso  ? Pt
   Pt41       1.0     0.500000     0.500000     0.075790    Uiso  ? Pt
   Pt42       1.0     0.504181     0.497208     0.229842    Uiso  ? Pt
   Pt43       1.0     0.625000     0.625000     0.000000    Uiso  ? Pt
   Pt44       1.0     0.625000     0.625000     0.151580    Uiso  ? Pt
   Pt45       1.0     0.750000     0.500000     0.075790    Uiso  ? Pt
   Pt46       1.0     0.745134     0.500842     0.231916    Uiso  ? Pt
   Pt47       1.0     0.875000     0.625000     0.000000    Uiso  ? Pt
   Pt48       1.0     0.875000     0.625000     0.151580    Uiso  ? Pt
   Pt49       1.0     0.000000     0.750000     0.075790    Uiso  ? Pt
   Pt50       1.0     0.010802     0.735164     0.237802    Uiso  ? Pt
   Pt51       1.0     0.125000     0.875000     0.000000    Uiso  ? Pt
   Pt52       1.0     0.125000     0.875000     0.151580    Uiso  ? Pt
   Pt53       1.0     0.250000     0.750000     0.075790    Uiso  ? Pt
   Pt54       1.0     0.248435     0.756849     0.229642    Uiso  ? Pt
   Pt55       1.0     0.375000     0.875000     0.000000    Uiso  ? Pt
   Pt56       1.0     0.375000     0.875000     0.151580    Uiso  ? Pt
   Pt57       1.0     0.500000     0.750000     0.075790    Uiso  ? Pt
   Pt58       1.0     0.496806     0.752023     0.233511    Uiso  ? Pt
   Pt59       1.0     0.625000     0.875000     0.000000    Uiso  ? Pt
   Pt60       1.0     0.625000     0.875000     0.151580    Uiso  ? Pt
   Pt61       1.0     0.750000     0.750000     0.075790    Uiso  ? Pt
   Pt62       1.0     0.754484     0.750028     0.228964    Uiso  ? Pt
   Pt63       1.0     0.875000     0.875000     0.000000    Uiso  ? Pt
   Pt64       1.0     0.875000     0.875000     0.151580    Uiso  ? Pt
   O1         1.0     0.032922     0.764769     0.404729    Uiso  ? O
   O2         1.0     0.467079     0.637783     0.441872    Uiso  ? O
   O3         1.0     0.104215     0.976585     0.653566    Uiso  ? O
   O4         1.0     0.786147     0.964583     0.885420    Uiso  ? O
   O5         1.0     0.154642     0.526459     0.894551    Uiso  ? O
   O6         1.0     0.913910     0.462539     0.455607    Uiso  ? O
   O7         1.0     0.066519     0.323363     0.656333    Uiso  ? O
   O8         1.0     0.765372     0.118988     0.621473    Uiso  ? O
   O9         1.0     0.320770     0.104464     0.906518    Uiso  ? O
   O10        1.0     0.486812     0.241765     0.554758    Uiso  ? O
   O11        1.0     0.576397     0.718236     0.348511    Uiso  ? O
   O12        1.0     0.231460    -0.002895     0.534618    Uiso  ? O
   O13        1.0     0.468708     0.393314     0.884234    Uiso  ? O
   O14        1.0     0.529001     0.616839     0.555055    Uiso  ? O
   O15        1.0     0.080251     0.052563     0.403759    Uiso  ? O
   O16        1.0     0.157735     0.267116     0.794365    Uiso  ? O
   O17        1.0     0.906270     0.558865     0.800048    Uiso  ? O
   O18        1.0     0.187894     0.687301     0.746560    Uiso  ? O
   O19        1.0     0.650968     0.141687     0.498143    Uiso  ? O
   O20        1.0     0.987095     0.154844     0.586214    Uiso  ? O
   O21        1.0     0.706793     0.673019     0.818359    Uiso  ? O
   O22        1.0     0.526508     0.389583     0.360530    Uiso  ? O
   O23        1.0     0.819297     0.865704     0.779819    Uiso  ? O
   O24        1.0     0.302774     0.644823     0.658151    Uiso  ? O
   O25        1.0     0.481052     0.890748     0.781680    Uiso  ? O
   O26        1.0     0.878065     0.704639     0.582750    Uiso  ? O
   O27        1.0     0.509253     0.054003     0.699594    Uiso  ? O
   O28        1.0     0.567156     0.493408     0.803597    Uiso  ? O
   O29        1.0     0.071774     0.527306     0.376564    Uiso  ? O
   O30        1.0     0.350260     0.085028     0.345702    Uiso  ? O
   O32        1.0     0.540662     0.057723     0.415195    Uiso  ? O
   O33        1.0     0.156383     0.287313     0.364674    Uiso  ? O
   O34        1.0     0.814618     0.148446     0.427267    Uiso  ? O
   O35        1.0     0.942605     0.144654     0.781028    Uiso  ? O
   O36        1.0     0.675233     0.199203     0.342940    Uiso  ? O
   O37        1.0     0.886846     0.940076     0.355120    Uiso  ? O
   O38        1.0     0.044321     0.698086     0.506648    Uiso  ? O
   O39        1.0     0.504274     0.757260     0.688227    Uiso  ? O
   O40        1.0     0.238840     0.834197     0.885687    Uiso  ? O
   O41        1.0     0.696725     0.538692     0.418657    Uiso  ? O
   O43        1.0     0.007072     0.063595     0.875204    Uiso  ? O
   O44        1.0     0.617180     0.540849     0.690074    Uiso  ? O
   O45        1.0     0.006988     0.538290     0.715410    Uiso  ? O
   O46        1.0     0.431775     0.432546     0.637010    Uiso  ? O
   O47        1.0     0.337391     0.516106     0.790095    Uiso  ? O
   O48        1.0     0.470571     0.024890     0.603190    Uiso  ? O
   O49        1.0     0.104320     0.454791     0.544510    Uiso  ? O
   O50        1.0     0.939837     0.372745     0.877810    Uiso  ? O
   O51        1.0     0.703321     0.883574     0.405671    Uiso  ? O
   O52        1.0     0.252386     0.241279     0.524839    Uiso  ? O
   O53        1.0    -0.007928     1.004872     0.503045    Uiso  ? O
   O54        1.0     0.650469     0.808553     0.592413    Uiso  ? O
   O55        1.0     0.841440     0.510296     0.643465    Uiso  ? O
   O56        1.0     0.327377     0.742317     0.533365    Uiso  ? O
   O57        1.0     0.878193     0.009922     0.697390    Uiso  ? O
   O58        1.0     0.302492     0.556090     0.357437    Uiso  ? O
   O59        1.0     0.907105     0.275691     0.350829    Uiso  ? O
   O60        1.0     0.538442     0.773882     0.881752    Uiso  ? O
   O61        1.0     0.094383     0.753166     0.607403    Uiso  ? O
   O62        1.0     0.304846     0.278928     0.704356    Uiso  ? O
   O63        1.0     0.687021     0.237715     0.799143    Uiso  ? O
   O64        1.0     0.027664     0.812379     0.825256    Uiso  ? O
   O65        1.0     0.272621     0.786864     0.371809    Uiso  ? O
   O66        1.0     0.438056     0.121201     0.819127    Uiso  ? O
   O67        1.0     0.316325     0.975965     0.441340    Uiso  ? O
   O68        1.0     0.866828     0.616063     0.342256    Uiso  ? O
   O69        1.0     0.778975     0.912825     0.505590    Uiso  ? O
   O70        1.0     0.347230     0.303470     0.425036    Uiso  ? O
   H1         1.0     0.118346     0.784924     0.393582    Uiso  ? H
   H2         1.0     0.031304     0.676571     0.399184    Uiso  ? H
   H3         1.0     0.540671     0.680749     0.428933    Uiso  ? H
   H4         1.0     0.428463     0.610418     0.409877    Uiso  ? H
   H5         1.0     0.023508     0.976116     0.673000    Uiso  ? H
   H6         1.0     0.077207     0.042747     0.629240    Uiso  ? H
   H7         1.0     0.857364     0.014692     0.876311    Uiso  ? H
   H8         1.0     0.810227     0.914132     0.914049    Uiso  ? H
   H9         1.0     0.159526     0.471719     0.923707    Uiso  ? H
   H10        1.0     0.070464     0.518675     0.885403    Uiso  ? H
   H11        1.0     0.946973     0.458939     0.489809    Uiso  ? H
   H12        1.0     0.981009     0.479488     0.430776    Uiso  ? H
   H13        1.0     0.141156     0.284817     0.666415    Uiso  ? H
   H14        1.0     0.074010     0.371053     0.624608    Uiso  ? H
   H15        1.0     0.822883     0.139003     0.594241    Uiso  ? H
   H16        1.0     0.694020     0.067604     0.604258    Uiso  ? H
   H17        1.0     0.283756     0.024391     0.904173    Uiso  ? H
   H18        1.0     0.383042     0.116451     0.878193    Uiso  ? H
   H19        1.0     0.466913     0.166293     0.572198    Uiso  ? H
   H20        1.0     0.471896     0.310338     0.579491    Uiso  ? H
   H21        1.0     0.634757     0.780367     0.360260    Uiso  ? H
   H22        1.0     0.615210     0.690536     0.315112    Uiso  ? H
   H23        1.0     0.142394     0.980695     0.528168    Uiso  ? H
   H24        1.0     0.268295     0.994780     0.498864    Uiso  ? H
   H25        1.0     0.507024     0.377647     0.917675    Uiso  ? H
   H26        1.0     0.435967     0.477848     0.894637    Uiso  ? H
   H27        1.0     0.523184     0.561821     0.526335    Uiso  ? H
   H28        1.0     0.455776     0.675952     0.554176    Uiso  ? H
   H29        1.0     0.095325     0.132867     0.390784    Uiso  ? H
   H30        1.0     1.018079     0.020315     0.377943    Uiso  ? H
   H31        1.0     0.211024     0.267939     0.762127    Uiso  ? H
   H32        1.0     0.203552     0.227910     0.821454    Uiso  ? H
   H33        1.0     0.906875     0.495946     0.827562    Uiso  ? H
   H34        1.0     0.826633     0.600840     0.804888    Uiso  ? H
   H35        1.0     0.174884     0.759396     0.764679    Uiso  ? H
   H36        1.0     0.104583     0.653097     0.741193    Uiso  ? H
   H37        1.0     0.598553     0.182511     0.525286    Uiso  ? H
   H38        1.0     0.599790     0.134705     0.468265    Uiso  ? H
   H39        1.0    -0.017533     0.121338     0.550081    Uiso  ? H
   H40        1.0     0.026221     0.232187     0.594442    Uiso  ? H
   H41        1.0     0.724228     0.735555     0.792173    Uiso  ? H
   H42        1.0     0.639355     0.612007     0.811819    Uiso  ? H
   H43        1.0     0.490194     0.442185     0.334424    Uiso  ? H
   H44        1.0     0.465522     0.359569     0.386756    Uiso  ? H
   H45        1.0     0.782480     0.925392     0.800780    Uiso  ? H
   H46        1.0     0.840286     0.911456     0.747691    Uiso  ? H
   H47        1.0     0.251850     0.657597     0.688382    Uiso  ? H
   H48        1.0     0.251432     0.685893     0.632313    Uiso  ? H
   H49        1.0     0.469717     0.830870     0.753115    Uiso  ? H
   H50        1.0     0.481829     0.838278     0.812693    Uiso  ? H
   H51        1.0     0.953010     0.719456     0.601517    Uiso  ? H
   H52        1.0     0.812404     0.759470     0.592273    Uiso  ? H
   H53        1.0     0.596168     0.078441     0.699251    Uiso  ? H
   H54        1.0     0.504609     0.987072     0.724294    Uiso  ? H
   H55        1.0     0.484996     0.513998     0.792470    Uiso  ? H
   H56        1.0     0.546339     0.436471     0.832504    Uiso  ? H
   H57        1.0     0.160903     0.524713     0.363908    Uiso  ? H
   H58        1.0     0.004463     0.553891     0.353921    Uiso  ? H
   H59        1.0     0.391124     0.026287     0.321321    Uiso  ? H
   H60        1.0     0.320099     0.146835     0.321129    Uiso  ? H
   H63        1.0     0.520639     0.089868     0.382205    Uiso  ? H
   H64        1.0     0.607954     1.001690     0.408450    Uiso  ? H
   H65        1.0     0.107240     0.365027     0.373021    Uiso  ? H
   H66        1.0     0.161555     0.292764     0.328719    Uiso  ? H
   H67        1.0     0.782116     0.168069     0.465148    Uiso  ? H
   H68        1.0     0.743693     0.161317     0.403303    Uiso  ? H
   H69        1.0     0.949986     0.098938     0.811283    Uiso  ? H
   H70        1.0     0.016312     0.198635     0.785534    Uiso  ? H
   H71        1.0     0.755323     0.233336     0.337182    Uiso  ? H
   H72        1.0     0.622002     0.272380     0.345975    Uiso  ? H
   H73        1.0     0.924772     0.863195     0.359119    Uiso  ? H
   H74        1.0     0.874904     0.952137     0.316627    Uiso  ? H
   H75        1.0     0.960725     0.708874     0.523022    Uiso  ? H
   H76        1.0     0.043375     0.746570     0.471951    Uiso  ? H
   H77        1.0     0.415162     0.736713     0.681001    Uiso  ? H
   H78        1.0     0.542657     0.680188     0.686656    Uiso  ? H
   H79        1.0     0.231669     0.851457     0.926589    Uiso  ? H
   H80        1.0     0.158688     0.821482     0.872544    Uiso  ? H
   H81        1.0     0.639483     0.495341     0.395525    Uiso  ? H
   H82        1.0     0.763000     0.480235     0.425085    Uiso  ? H
   H85        1.0     0.040599     0.126119     0.897451    Uiso  ? H
   H86        1.0     0.036788     0.990535     0.892335    Uiso  ? H
   H87        1.0     0.628677     0.499492     0.725801    Uiso  ? H
   H88        1.0     0.698426     0.531407     0.677039    Uiso  ? H
   H89        1.0     0.050438     0.458671     0.709069    Uiso  ? H
   H90        1.0    -0.040183     0.532398     0.750799    Uiso  ? H
   H91        1.0     0.368456     0.493465     0.633945    Uiso  ? H
   H92        1.0     0.503100     0.478989     0.651120    Uiso  ? H
   H93        1.0     0.284722     0.481228     0.814266    Uiso  ? H
   H94        1.0     0.292751     0.586869     0.779201    Uiso  ? H
   H95        1.0     0.507065     0.951096     0.593289    Uiso  ? H
   H96        1.0     0.488638     0.021578     0.638983    Uiso  ? H
   H97        1.0     0.171784     0.400147     0.537243    Uiso  ? H
   H98        1.0     0.109314     0.522868     0.521831    Uiso  ? H
   H99        1.0     0.029937     0.340483     0.883888    Uiso  ? H
   H100       1.0     0.898964     0.354188     0.914828    Uiso  ? H
   H101       1.0     0.721263     0.855228     0.440895    Uiso  ? H
   H102       1.0     0.782428     0.915271     0.388633    Uiso  ? H
   H103       1.0     0.343644     0.243718     0.529701    Uiso  ? H
   H104       1.0     0.231647     0.158111     0.536187    Uiso  ? H
   H105       1.0     0.018800     0.043031     0.469458    Uiso  ? H
   H106       1.0     0.906063     0.980886     0.505033    Uiso  ? H
   H107       1.0     0.607223     0.806026     0.627400    Uiso  ? H
   H108       1.0     0.623257     0.732617     0.572110    Uiso  ? H
   H109       1.0     0.851264     0.579428     0.621140    Uiso  ? H
   H110       1.0     0.901476     0.529753     0.669015    Uiso  ? H
   H111       1.0     0.362046     0.725561     0.498238    Uiso  ? H
   H112       1.0     0.312536     0.827056     0.538366    Uiso  ? H
   H113       1.0     0.828731     0.055262     0.671952    Uiso  ? H
   H114       1.0     0.897671     0.075342     0.725868    Uiso  ? H
   H115       1.0     0.289368     0.639304     0.364323    Uiso  ? H
   H116       1.0     0.310463     0.547551     0.320719    Uiso  ? H
   H117       1.0     0.892874     0.234464     0.384237    Uiso  ? H
   H118       1.0     0.897302     0.360738     0.351742    Uiso  ? H
   H119       1.0     0.550358     0.816654     0.915245    Uiso  ? H
   H120       1.0     0.616908     0.737677     0.869562    Uiso  ? H
   H121       1.0     0.104380     0.751499     0.569067    Uiso  ? H
   H122       1.0     0.098016     0.842954     0.617383    Uiso  ? H
   H123       1.0     0.375413     0.228648     0.713647    Uiso  ? H
   H124       1.0     0.337672     0.356144     0.689698    Uiso  ? H
   H125       1.0     0.670945     0.322339     0.788554    Uiso  ? H
   H126       1.0     0.774796     0.225046     0.797221    Uiso  ? H
   H127       1.0     0.954628     0.858513     0.816585    Uiso  ? H
   H128       1.0     0.995235     0.730974     0.833463    Uiso  ? H
   H129       1.0     0.305106     0.841879     0.398499    Uiso  ? H
   H130       1.0     0.284369     0.820454     0.336678    Uiso  ? H
   H131       1.0     0.523535     0.148311     0.822631    Uiso  ? H
   H132       1.0     0.447607     0.037497     0.804688    Uiso  ? H
   H133       1.0     0.399727     0.012313     0.440627    Uiso  ? H
   H134       1.0     0.265839     0.017799     0.414274    Uiso  ? H
   H135       1.0     0.850887     0.598034     0.304849    Uiso  ? H
   H136       1.0     0.801053     0.586558     0.365513    Uiso  ? H
   H137       1.0     0.740371     0.883272     0.537532    Uiso  ? H
   H138       1.0     0.728713    -0.017045     0.498425    Uiso  ? H
   H139       1.0     0.316642     0.273004     0.458201    Uiso  ? H
   H140       1.0     0.277416     0.306893     0.402259    Uiso  ? H
   H141       1.0     0.744881     0.390503     0.955786    Uiso  ? H
