# Supplementary material for: Facilitating alkaline hydrogen evolution kinetics via interfacial modulation of hydrogen-bond networks by porous amine cages
Source: Nat Commun. 2025 Feb 21;16:1849. doi: 10.1038/s41467-025-56962-z (PMC11845474; doi:10.1038/s41467-025-56962-z)
Supplement: Supplementary file 3 — Supplementary Data 1 [file 41467_2025_56962_MOESM3_ESM.zip › Supplementary Data 1/Ptcage-water model.cif]

#======================================================================
# CRYSTAL DATA
#----------------------------------------------------------------------
data_VESTA_phase_1

_chemical_name_common                  'Pt6\cage\-\Forcite-geo\(2)            '
_cell_length_a                         24.326200
_cell_length_b                         24.326200
_cell_length_c                         24.326200
_cell_angle_alpha                      90.000000
_cell_angle_beta                       90.000000
_cell_angle_gamma                      90.000000
_cell_volume                           14395.370435
_space_group_name_H-M_alt              'P 1'
_space_group_IT_number                 1

loop_
_space_group_symop_operation_xyz
   'x, y, z'

loop_
   _atom_site_label
   _atom_site_occupancy
   _atom_site_fract_x
   _atom_site_fract_y
   _atom_site_fract_z
   _atom_site_adp_type
   _atom_site_B_iso_or_equiv
   _atom_site_type_symbol
   Pt1         1.0     0.439237     0.487160     0.541328    Biso  1.000000 Pt
   Pt2         1.0     0.520060     0.436730     0.493280    Biso  1.000000 Pt
   Pt3         1.0     0.473232     0.533362     0.452046    Biso  1.000000 Pt
   Pt4         1.0     0.579015     0.530857     0.495332    Biso  1.000000 Pt
   Pt5         1.0     0.501578     0.578840     0.550432    Biso  1.000000 Pt
   Pt6         1.0     0.550411     0.485079     0.583271    Biso  1.000000 Pt
   N1          1.0     0.414185     0.390099     0.696176    Biso  1.000000 N
   N2          1.0     0.274866     0.471635     0.490069    Biso  1.000000 N
   N3          1.0     0.392742     0.642286     0.657922    Biso  1.000000 N
   N4          1.0     0.515558     0.329806     0.669582    Biso  1.000000 N
   N5          1.0     0.715324     0.464362     0.589020    Biso  1.000000 N
   N6          1.0     0.588107     0.301829     0.424751    Biso  1.000000 N
   N7          1.0     0.308326     0.461804     0.372086    Biso  1.000000 N
   N8          1.0     0.518938     0.332317     0.327523    Biso  1.000000 N
   N9          1.0     0.516389     0.606050     0.293123    Biso  1.000000 N
   N10         1.0     0.575602     0.680264     0.370427    Biso  1.000000 N
   N11         1.0     0.714805     0.587296     0.560465    Biso  1.000000 N
   N12         1.0     0.492214     0.704920     0.620149    Biso  1.000000 N
   H1          1.0     0.427080     0.386807     0.655782    Biso  1.000000 H
   H2          1.0     0.313932     0.487467     0.485330    Biso  1.000000 H
   H3          1.0     0.424773     0.623741     0.635771    Biso  1.000000 H
   H4          1.0     0.512628     0.371079     0.658716    Biso  1.000000 H
   H5          1.0     0.688568     0.485356     0.565397    Biso  1.000000 H
   H6          1.0     0.609451     0.337293     0.420706    Biso  1.000000 H
   H7          1.0     0.318657     0.501060     0.371567    Biso  1.000000 H
   H8          1.0     0.519994     0.357165     0.363000    Biso  1.000000 H
   H9          1.0     0.509086     0.607157     0.335544    Biso  1.000000 H
   H10         1.0     0.538804     0.689897     0.383246    Biso  1.000000 H
   H11         1.0     0.719511     0.584753     0.519868    Biso  1.000000 H
   H12         1.0     0.519457     0.687396     0.646162    Biso  1.000000 H
   H13         1.0     0.293970     0.405312     0.604166    Biso  1.000000 H
   H14         1.0     0.299564     0.583332     0.594035    Biso  1.000000 H
   H15         1.0     0.381672     0.498386     0.723318    Biso  1.000000 H
   H16         1.0     0.328301     0.393681     0.727420    Biso  1.000000 H
   H17         1.0     0.340655     0.359148     0.661046    Biso  1.000000 H
   H18         1.0     0.249871     0.545956     0.530679    Biso  1.000000 H
   H19         1.0     0.213383     0.486172     0.554515    Biso  1.000000 H
   H20         1.0     0.322433     0.622667     0.701461    Biso  1.000000 H
   H21         1.0     0.376752     0.597297     0.731275    Biso  1.000000 H
   H22         1.0     0.658798     0.397328     0.644091    Biso  1.000000 H
   H23         1.0     0.685524     0.343938     0.482820    Biso  1.000000 H
   H24         1.0     0.559147     0.266581     0.575179    Biso  1.000000 H
   H25         1.0     0.575842     0.271796     0.681983    Biso  1.000000 H
   H26         1.0     0.594865     0.335631     0.705866    Biso  1.000000 H
   H27         1.0     0.739995     0.417410     0.518941    Biso  1.000000 H
   H28         1.0     0.759660     0.390144     0.584302    Biso  1.000000 H
   H29         1.0     0.640026     0.244269     0.458664    Biso  1.000000 H
   H30         1.0     0.572842     0.236794     0.482209    Biso  1.000000 H
   H31         1.0     0.374938     0.547258     0.307558    Biso  1.000000 H
   H32         1.0     0.406027     0.370945     0.308371    Biso  1.000000 H
   H33         1.0     0.540254     0.483397     0.266124    Biso  1.000000 H
   H34         1.0     0.473066     0.580852     0.220107    Biso  1.000000 H
   H35         1.0     0.427957     0.600523     0.274552    Biso  1.000000 H
   H36         1.0     0.313504     0.397434     0.314453    Biso  1.000000 H
   H37         1.0     0.306339     0.462267     0.281206    Biso  1.000000 H
   H38         1.0     0.503168     0.353024     0.245588    Biso  1.000000 H
   H39         1.0     0.560758     0.385503     0.269269    Biso  1.000000 H
   H40         1.0     0.697808     0.667807     0.470498    Biso  1.000000 H
   H41         1.0     0.613932     0.691284     0.621858    Biso  1.000000 H
   H42         1.0     0.534555     0.731861     0.468727    Biso  1.000000 H
   H43         1.0     0.656525     0.694187     0.384231    Biso  1.000000 H
   H44         1.0     0.616333     0.756011     0.394594    Biso  1.000000 H
   H45         1.0     0.703784     0.649147     0.621559    Biso  1.000000 H
   H46         1.0     0.742837     0.668697     0.567151    Biso  1.000000 H
   H47         1.0     0.483691     0.752642     0.549638    Biso  1.000000 H
   H48         1.0     0.532773     0.776761     0.597708    Biso  1.000000 H
   H49         1.0     0.410759     0.306379     0.707576    Biso  1.000000 H
   H50         1.0     0.514767     0.357662     0.750786    Biso  1.000000 H
   H51         1.0     0.475778     0.244493     0.718188    Biso  1.000000 H
   H52         1.0     0.538920     0.259225     0.750174    Biso  1.000000 H
   H53         1.0     0.463460     0.216212     0.816940    Biso  1.000000 H
   H54         1.0     0.495682     0.274659     0.836208    Biso  1.000000 H
   H55         1.0     0.407320     0.298043     0.854939    Biso  1.000000 H
   H56         1.0     0.375233     0.263254     0.798615    Biso  1.000000 H
   H57         1.0     0.445897     0.369316     0.810038    Biso  1.000000 H
   H58         1.0     0.373843     0.364358     0.791369    Biso  1.000000 H
   H59         1.0     0.555694     0.236173     0.381683    Biso  1.000000 H
   H60         1.0     0.605981     0.326884     0.310118    Biso  1.000000 H
   H61         1.0     0.557230     0.278439     0.230549    Biso  1.000000 H
   H62         1.0     0.525853     0.233313     0.281984    Biso  1.000000 H
   H63         1.0     0.598672     0.186893     0.230351    Biso  1.000000 H
   H64         1.0     0.645348     0.243104     0.240950    Biso  1.000000 H
   H65         1.0     0.679411     0.179678     0.301964    Biso  1.000000 H
   H66         1.0     0.614469     0.160533     0.333165    Biso  1.000000 H
   H67         1.0     0.658619     0.217768     0.391124    Biso  1.000000 H
   H68         1.0     0.676170     0.268107     0.343440    Biso  1.000000 H
   H69         1.0     0.609264     0.674648     0.289808    Biso  1.000000 H
   H70         1.0     0.486597     0.690252     0.292968    Biso  1.000000 H
   H71         1.0     0.495076     0.654670     0.192557    Biso  1.000000 H
   H72         1.0     0.563677     0.649458     0.205652    Biso  1.000000 H
   H73         1.0     0.500669     0.757524     0.213333    Biso  1.000000 H
   H74         1.0     0.541047     0.737152     0.154244    Biso  1.000000 H
   H75         1.0     0.593335     0.802812     0.213345    Biso  1.000000 H
   H76         1.0     0.622295     0.737411     0.207336    Biso  1.000000 H
   H77         1.0     0.626659     0.761000     0.304730    Biso  1.000000 H
   H78         1.0     0.558693     0.781832     0.308651    Biso  1.000000 H
   H79         1.0     0.780390     0.495963     0.545280    Biso  1.000000 H
   H80         1.0     0.733189     0.565851     0.639808    Biso  1.000000 H
   H81         1.0     0.807967     0.631753     0.607779    Biso  1.000000 H
   H82         1.0     0.832182     0.588292     0.558708    Biso  1.000000 H
   H83         1.0     0.889877     0.586926     0.643715    Biso  1.000000 H
   H84         1.0     0.827453     0.568904     0.685060    Biso  1.000000 H
   H85         1.0     0.889555     0.481226     0.655349    Biso  1.000000 H
   H86         1.0     0.877949     0.501002     0.588334    Biso  1.000000 H
   H87         1.0     0.811180     0.427683     0.623478    Biso  1.000000 H
   H88         1.0     0.788577     0.477200     0.672516    Biso  1.000000 H
   H89         1.0     0.233965     0.526977     0.439889    Biso  1.000000 H
   H90         1.0     0.247209     0.411498     0.398123    Biso  1.000000 H
   H91         1.0     0.197287     0.509321     0.344026    Biso  1.000000 H
   H92         1.0     0.216156     0.449854     0.305235    Biso  1.000000 H
   H93         1.0     0.157550     0.391942     0.370660    Biso  1.000000 H
   H94         1.0     0.115998     0.440290     0.336968    Biso  1.000000 H
   H95         1.0     0.093417     0.445286     0.430844    Biso  1.000000 H
   H96         1.0     0.118585     0.507935     0.404304    Biso  1.000000 H
   H97         1.0     0.175266     0.421141     0.474838    Biso  1.000000 H
   H98         1.0     0.163356     0.489774     0.493662    Biso  1.000000 H
   H99         1.0     0.449296     0.672710     0.718910    Biso  1.000000 H
   H100        1.0     0.410879     0.739241     0.620475    Biso  1.000000 H
   H101        1.0     0.500250     0.775117     0.700795    Biso  1.000000 H
   H102        1.0     0.471995     0.812262     0.644555    Biso  1.000000 H
   H103        1.0     0.383142     0.820103     0.686950    Biso  1.000000 H
   H104        1.0     0.432393     0.844620     0.730181    Biso  1.000000 H
   H105        1.0     0.372434     0.779313     0.785600    Biso  1.000000 H
   H106        1.0     0.437198     0.748772     0.777116    Biso  1.000000 H
   H107        1.0     0.341235     0.732373     0.694175    Biso  1.000000 H
   H108        1.0     0.352475     0.689699     0.750020    Biso  1.000000 H
   H109        1.0     0.652373     0.730057     0.815792    Biso  1.000000 H
   H110        1.0     0.678399     0.784992     0.812735    Biso  1.000000 H
   H111        1.0     0.876136     0.744266     0.847364    Biso  1.000000 H
   H112        1.0     0.864794     0.762347     0.783758    Biso  1.000000 H
   H113        1.0     0.876608     0.219909     0.964355    Biso  1.000000 H
   H114        1.0     0.934336     0.198208     0.988873    Biso  1.000000 H
   H115        1.0     0.961096     0.340516     0.502077    Biso  1.000000 H
   H116        1.0     0.026605     0.329349     0.503515    Biso  1.000000 H
   H117        1.0     0.768167     0.374767     0.329279    Biso  1.000000 H
   H118        1.0     0.773321     0.388690     0.270053    Biso  1.000000 H
   H119        1.0     0.729261     0.466555     0.200395    Biso  1.000000 H
   H120        1.0     0.741553     0.490292     0.257423    Biso  1.000000 H
   H121        1.0     0.808334     0.603291     0.386419    Biso  1.000000 H
   H122        1.0     0.854221     0.556097     0.369178    Biso  1.000000 H
   H123        1.0     0.446232     0.062095     0.904728    Biso  1.000000 H
   H124        1.0     0.383885     0.039872     0.921528    Biso  1.000000 H
   H125        1.0     0.626863     0.602868     0.906275    Biso  1.000000 H
   H126        1.0     0.662145     0.654709     0.920205    Biso  1.000000 H
   H127        1.0     0.751498     0.564378     0.770734    Biso  1.000000 H
   H128        1.0     0.703360     0.536475     0.741395    Biso  1.000000 H
   H129        1.0     0.691267     0.061636     0.431755    Biso  1.000000 H
   H130        1.0     0.627690     0.062563     0.440508    Biso  1.000000 H
   H131        1.0     0.642000     0.366846     0.022534    Biso  1.000000 H
   H132        1.0     0.668617     0.310742     0.034245    Biso  1.000000 H
   H133        1.0     0.339100     0.274474     0.511549    Biso  1.000000 H
   H134        1.0     0.367966     0.318790     0.552603    Biso  1.000000 H
   H135        1.0     0.282141     0.066498     0.479581    Biso  1.000000 H
   H136        1.0     0.271216     0.007075     0.505763    Biso  1.000000 H
   H137        1.0     0.277542     0.514177     0.160223    Biso  1.000000 H
   H138        1.0     0.339437     0.510332     0.135293    Biso  1.000000 H
   H139        1.0     0.910863     0.362400     0.717111    Biso  1.000000 H
   H140        1.0     0.850144     0.374823     0.739378    Biso  1.000000 H
   H141        1.0     0.299463     0.576438     0.082979    Biso  1.000000 H
   H142        1.0     0.317281     0.555498     0.026839    Biso  1.000000 H
   H143        1.0     0.584746     0.501281     0.733760    Biso  1.000000 H
   H144        1.0     0.617558     0.478658     0.682135    Biso  1.000000 H
   H145        1.0     0.609577     0.455899     0.425541    Biso  1.000000 H
   H146        1.0     0.616745     0.452534     0.360576    Biso  1.000000 H
   H147        1.0     0.450858     0.329512     0.027793    Biso  1.000000 H
   H148        1.0     0.407801     0.343634     0.075975    Biso  1.000000 H
   H149        1.0     0.408587     0.490147     0.880359    Biso  1.000000 H
   H150        1.0     0.373657     0.436879     0.872410    Biso  1.000000 H
   H151        1.0     0.739210     0.779922     0.722420    Biso  1.000000 H
   H152        1.0     0.687207     0.772706     0.683180    Biso  1.000000 H
   H153        1.0     0.186214     0.326402     0.876983    Biso  1.000000 H
   H154        1.0     0.242156     0.291697     0.863196    Biso  1.000000 H
   H155        1.0     0.239666     1.035906     0.683443    Biso  1.000000 H
   H156        1.0     0.284040    -0.011672     0.695253    Biso  1.000000 H
   H157        1.0     0.466647     0.251465     0.406901    Biso  1.000000 H
   H158        1.0     0.465570     0.292346     0.360447    Biso  1.000000 H
   H159        1.0     0.823492     0.567510     0.152516    Biso  1.000000 H
   H160        1.0     0.867717     0.521971     0.140739    Biso  1.000000 H
   H161        1.0     0.987845     0.479357     0.107709    Biso  1.000000 H
   H162        1.0     0.933418     0.479638     0.071585    Biso  1.000000 H
   H163        1.0     0.502243     0.955085     0.324359    Biso  1.000000 H
   H164        1.0     0.548016     0.946265     0.273961    Biso  1.000000 H
   H165        1.0     0.196306     0.129659     0.612354    Biso  1.000000 H
   H166        1.0     0.179223     0.190246     0.589156    Biso  1.000000 H
   H167        1.0     0.635444     0.859243     0.424283    Biso  1.000000 H
   H168        1.0     0.590011     0.893333     0.390702    Biso  1.000000 H
   H169        1.0     0.770262     0.349305     0.674345    Biso  1.000000 H
   H170        1.0     0.766853     0.331488     0.735416    Biso  1.000000 H
   H171        1.0     0.090794     0.007757     0.741646    Biso  1.000000 H
   H172        1.0     0.082233     0.946830     0.732805    Biso  1.000000 H
   H173        1.0     0.227278     0.296149     0.165286    Biso  1.000000 H
   H174        1.0     0.233387     0.343349     0.121410    Biso  1.000000 H
   H175        1.0     0.879112     0.388671     0.967133    Biso  1.000000 H
   H176        1.0     0.908193     0.368060     1.016503    Biso  1.000000 H
   H177        1.0     0.380887     0.979805     0.045408    Biso  1.000000 H
   H178        1.0     0.392588     1.038592     0.058127    Biso  1.000000 H
   H179        1.0     0.084153     0.798912     0.917427    Biso  1.000000 H
   H180        1.0     0.082823     0.824613     0.981649    Biso  1.000000 H
   H181        1.0     0.666761     0.459115     0.137757    Biso  1.000000 H
   H182        1.0     0.702200     0.408109     0.130109    Biso  1.000000 H
   H183        1.0     1.010138     0.448003     0.382190    Biso  1.000000 H
   H184        1.0     0.982300     0.402477     0.408663    Biso  1.000000 H
   H185        1.0     1.045191     0.557650     0.735165    Biso  1.000000 H
   H186        1.0     0.025517     0.618333     0.717180    Biso  1.000000 H
   H187        1.0     0.064203     0.924002     0.017826    Biso  1.000000 H
   H188        1.0     0.130108     0.923588     0.014836    Biso  1.000000 H
   H189        1.0     0.609460     0.105995     0.683405    Biso  1.000000 H
   H190        1.0     0.575274     0.149810     0.714463    Biso  1.000000 H
   H191        1.0     0.154472     0.502422     0.827465    Biso  1.000000 H
   H192        1.0     0.174942     0.549917     0.869564    Biso  1.000000 H
   H193        1.0     0.445550     0.693172     0.045419    Biso  1.000000 H
   H194        1.0     0.475662     0.637151     0.025239    Biso  1.000000 H
   H195        1.0     0.803578     0.842637     0.445731    Biso  1.000000 H
   H196        1.0     0.843182     0.827768     0.490101    Biso  1.000000 H
   H197        1.0     0.883402     0.785498     0.702242    Biso  1.000000 H
   H198        1.0     0.893738     0.844724     0.728812    Biso  1.000000 H
   H199        1.0     0.645526     0.542389     0.847192    Biso  1.000000 H
   H200        1.0     0.615326     0.593430     0.830029    Biso  1.000000 H
   H201        1.0     0.847164     0.078647    -0.016758    Biso  1.000000 H
   H202        1.0     0.888126     0.032787     0.954914    Biso  1.000000 H
   H203        1.0     0.186168     0.944504     0.522001    Biso  1.000000 H
   H204        1.0     0.188043     0.985341     0.568671    Biso  1.000000 H
   H205        1.0     0.495569     0.070501     0.327140    Biso  1.000000 H
   H206        1.0     0.461224     0.077815     0.272322    Biso  1.000000 H
   H207        1.0     0.120862     0.769861     0.578969    Biso  1.000000 H
   H208        1.0     0.187417     0.779671     0.561541    Biso  1.000000 H
   H209        1.0     0.882652     0.825105     0.311399    Biso  1.000000 H
   H210        1.0     0.855945     0.804861     0.260462    Biso  1.000000 H
   H211        1.0     0.972908     0.948260     0.232822    Biso  1.000000 H
   H212        1.0     0.930848     0.960007     0.194828    Biso  1.000000 H
   H213        1.0     0.851494     0.774616     0.002219    Biso  1.000000 H
   H214        1.0     0.903422     0.762180     0.040090    Biso  1.000000 H
   H215        1.0     0.783928     0.815276     0.068013    Biso  1.000000 H
   H216        1.0     0.786316     0.849275     0.124134    Biso  1.000000 H
   H217        1.0     0.630739     0.959162     0.099841    Biso  1.000000 H
   H218        1.0     0.608977     0.902117     0.082367    Biso  1.000000 H
   H219        1.0     0.476036     0.911331    -0.000245    Biso  1.000000 H
   H220        1.0     0.516092     0.870005     1.023670    Biso  1.000000 H
   H221        1.0     0.052505     0.700533     0.467320    Biso  1.000000 H
   H222        1.0     0.989001     0.691528     0.474193    Biso  1.000000 H
   H223        1.0     0.645186     0.089962     0.184886    Biso  1.000000 H
   H224        1.0     0.694874     0.053812     0.163698    Biso  1.000000 H
   H225        1.0     0.413821     0.143257     0.343104    Biso  1.000000 H
   H226        1.0     0.405885     0.202702     0.358579    Biso  1.000000 H
   H227        1.0     0.011414     0.712322     0.299094    Biso  1.000000 H
   H228        1.0     0.000060     0.698556     0.360933    Biso  1.000000 H
   H229        1.0     0.117771     0.110646     0.189059    Biso  1.000000 H
   H230        1.0     0.054257     0.104488     0.197796    Biso  1.000000 H
   H231        1.0     0.722269     0.576058     0.147438    Biso  1.000000 H
   H232        1.0     0.743737     0.600273     0.210676    Biso  1.000000 H
   H233        1.0     0.335128     0.706305     0.914677    Biso  1.000000 H
   H234        1.0     0.395175     0.703887     0.931649    Biso  1.000000 H
   H235        1.0     0.210423     0.958567     0.330410    Biso  1.000000 H
   H236        1.0     0.190370     0.916733     0.286718    Biso  1.000000 H
   H237        1.0     0.693557     0.218375     0.951912    Biso  1.000000 H
   H238        1.0     0.696413     0.220277     0.009903    Biso  1.000000 H
   H239        1.0     0.604581     0.016868     0.634089    Biso  1.000000 H
   H240        1.0     0.632914     0.971139     0.608081    Biso  1.000000 H
   H241        1.0     0.966436     0.840005     0.140071    Biso  1.000000 H
   H242        1.0     0.996751     0.871202     0.091950    Biso  1.000000 H
   H243        1.0     0.047540     0.069460     0.456827    Biso  1.000000 H
   H244        1.0     0.039533     0.044335     0.514714    Biso  1.000000 H
   H245        1.0     0.235263     0.257768     0.427434    Biso  1.000000 H
   H246        1.0     0.181911     0.245508     0.460158    Biso  1.000000 H
   H247        1.0     0.704087     0.060618     0.005459    Biso  1.000000 H
   H248        1.0     0.730939     0.061464     0.062702    Biso  1.000000 H
   H249        1.0     0.209081     0.412859     0.035522    Biso  1.000000 H
   H250        1.0     0.261724     0.434111     0.003969    Biso  1.000000 H
   H251        1.0     0.034295     0.890956     0.593469    Biso  1.000000 H
   H252        1.0     0.016596     0.941558     0.626610    Biso  1.000000 H
   H253        1.0     0.764534     0.484188     0.826366    Biso  1.000000 H
   H254        1.0     0.710465     0.449339     0.835481    Biso  1.000000 H
   H255        1.0     0.030890     0.543920     0.311610    Biso  1.000000 H
   H256        1.0     0.061667     0.500125     0.272104    Biso  1.000000 H
   H257        1.0     0.186434     0.692552     0.314747    Biso  1.000000 H
   H258        1.0     0.143266     0.735983     0.339154    Biso  1.000000 H
   H259        1.0     0.486410     0.548699     0.719098    Biso  1.000000 H
   H260        1.0     0.526708     0.594320     0.748687    Biso  1.000000 H
   H261        1.0     0.815350     0.082732     0.894905    Biso  1.000000 H
   H262        1.0     0.792749     0.069320     0.836141    Biso  1.000000 H
   H263        1.0     0.145800     0.524887     0.740280    Biso  1.000000 H
   H264        1.0     0.121884     0.562925     0.788963    Biso  1.000000 H
   H265        1.0     0.058333     0.683222     0.128734    Biso  1.000000 H
   H266        1.0     0.038568     0.636701     0.092850    Biso  1.000000 H
   H267        1.0     0.797111     0.146365     0.512136    Biso  1.000000 H
   H268        1.0     0.809666     0.094447     0.472202    Biso  1.000000 H
   H269        1.0     0.103385     0.285928     0.342107    Biso  1.000000 H
   H270        1.0     0.053070     0.257622     0.356288    Biso  1.000000 H
   H271        1.0     0.759217     0.158452     0.626328    Biso  1.000000 H
   H272        1.0     0.705623     0.185711     0.651343    Biso  1.000000 H
   H273        1.0     0.986163     1.006371     0.772664    Biso  1.000000 H
   H274        1.0     0.927253     0.992453     0.792504    Biso  1.000000 H
   H275        1.0     0.093697     0.285360     0.960126    Biso  1.000000 H
   H276        1.0     0.132434     0.223938     0.958679    Biso  1.000000 H
   H277        1.0     0.983239     0.906633     0.475151    Biso  1.000000 H
   H278        1.0     0.962050     0.903618     0.414246    Biso  1.000000 H
   H279        1.0     0.992895     0.321742     0.846892    Biso  1.000000 H
   H280        1.0     0.939530     0.341945     0.816718    Biso  1.000000 H
   H281        1.0     0.740355     0.906610     0.331690    Biso  1.000000 H
   H282        1.0     0.704335     0.947143     0.296492    Biso  1.000000 H
   H283        1.0     0.151453     0.095665     0.314713    Biso  1.000000 H
   H284        1.0     0.172628     0.104397     0.255627    Biso  1.000000 H
   H285        1.0     0.406978     0.641334     0.410274    Biso  1.000000 H
   H286        1.0     0.433178     0.585307     0.401474    Biso  1.000000 H
   H287        1.0     0.282382     0.178732     0.855368    Biso  1.000000 H
   H288        1.0     0.265408     0.142509     0.800817    Biso  1.000000 H
   H289        1.0     0.436148     0.408797     0.143702    Biso  1.000000 H
   H290        1.0     0.377763     0.386095     0.159192    Biso  1.000000 H
   H291        1.0     0.848395     0.357548     0.113213    Biso  1.000000 H
   H292        1.0     0.821922     0.337605     0.057215    Biso  1.000000 H
   H293        1.0     0.540003     0.542643     0.159799    Biso  1.000000 H
   H294        1.0     0.600252     0.569784     0.157532    Biso  1.000000 H
   H295        1.0     0.579298     0.082453     0.343781    Biso  1.000000 H
   H296        1.0     0.550644     0.110784     0.400283    Biso  1.000000 H
   H297        1.0     0.604528     0.081775     0.863179    Biso  1.000000 H
   H298        1.0     0.614624     0.068863     0.923056    Biso  1.000000 H
   H299        1.0     0.854245     0.121353     0.126731    Biso  1.000000 H
   H300        1.0     0.844369     0.059364     0.127692    Biso  1.000000 H
   H301        1.0     0.876089     0.337326     0.276500    Biso  1.000000 H
   H302        1.0     0.919501     0.379428     0.272943    Biso  1.000000 H
   H303        1.0     0.474419     0.113386     0.166730    Biso  1.000000 H
   H304        1.0     0.437966     0.134450     0.211710    Biso  1.000000 H
   H305        1.0     0.055527     0.057538     0.835810    Biso  1.000000 H
   H306        1.0     0.074086     0.075520     0.893547    Biso  1.000000 H
   H307        1.0     0.322865     0.291667     0.319346    Biso  1.000000 H
   H308        1.0     0.330078     0.317305     0.264190    Biso  1.000000 H
   H309        1.0     0.743188     0.661497     0.014587    Biso  1.000000 H
   H310        1.0     0.683725     0.686747     0.022072    Biso  1.000000 H
   H311        1.0     0.206157     0.674291     0.648743    Biso  1.000000 H
   H312        1.0     0.255232     0.638552     0.630144    Biso  1.000000 H
   H313        1.0     0.079924     0.746158     0.850135    Biso  1.000000 H
   H314        1.0     0.136638     0.782898     0.854968    Biso  1.000000 H
   H315        1.0     0.246825     0.710258     0.820151    Biso  1.000000 H
   H316        1.0     0.274998     0.660414     0.849407    Biso  1.000000 H
   H317        1.0     1.001998     0.555739     0.881265    Biso  1.000000 H
   H318        1.0     0.991772     0.589717     0.936384    Biso  1.000000 H
   H319        1.0     0.476968     0.542204     0.884596    Biso  1.000000 H
   H320        1.0     0.486948     0.547167     0.817784    Biso  1.000000 H
   H321        1.0     0.347647     0.125813     0.138428    Biso  1.000000 H
   H322        1.0     0.321359     0.067982     0.140342    Biso  1.000000 H
   H323        1.0     0.924909     0.110004     0.574582    Biso  1.000000 H
   H324        1.0     0.952965     0.085576     0.620534    Biso  1.000000 H
   H325        1.0     0.128803     0.390675     0.562951    Biso  1.000000 H
   H326        1.0     0.182591     0.364793     0.564956    Biso  1.000000 H
   H327        1.0     0.482669     0.145619     0.475918    Biso  1.000000 H
   H328        1.0     0.542271     0.132579     0.492921    Biso  1.000000 H
   H329        1.0     0.313931     0.859302     0.679896    Biso  1.000000 H
   H330        1.0     0.300813     0.815918     0.721211    Biso  1.000000 H
   H331        1.0     0.054341     0.574025     0.434698    Biso  1.000000 H
   H332        1.0    -0.002794     0.549013     0.417620    Biso  1.000000 H
   H333        1.0     0.326765     0.580759     0.214234    Biso  1.000000 H
   H334        1.0     0.319623     0.642433     0.200975    Biso  1.000000 H
   H335        1.0     0.242112     0.414314     0.772501    Biso  1.000000 H
   H336        1.0     0.200144     0.374616     0.763084    Biso  1.000000 H
   H337        1.0     0.953922     0.291695     0.008023    Biso  1.000000 H
   H338        1.0    -0.027020     0.311719     0.067176    Biso  1.000000 H
   H339        1.0     0.947861     0.248005     0.454804    Biso  1.000000 H
   H340        1.0     1.010804     0.238946     0.462554    Biso  1.000000 H
   H341        1.0     0.906657     0.154933     0.269088    Biso  1.000000 H
   H342        1.0     0.866161     0.106535     0.267202    Biso  1.000000 H
   H343        1.0     0.129957     0.182465     0.367686    Biso  1.000000 H
   H344        1.0     0.188106     0.175100     0.389747    Biso  1.000000 H
   H345        1.0     0.605518     0.344155     0.862760    Biso  1.000000 H
   H346        1.0     0.589942     0.278870     0.860183    Biso  1.000000 H
   H347        1.0     0.660736     0.165388     0.787707    Biso  1.000000 H
   H348        1.0     0.694128     0.181415     0.844323    Biso  1.000000 H
   H349        1.0     0.497357     0.944905     0.837263    Biso  1.000000 H
   H350        1.0     0.509817     0.923510     0.895344    Biso  1.000000 H
   H351        1.0     0.636460     0.572409     0.984623    Biso  1.000000 H
   H352        1.0     0.647216     0.508034     0.999791    Biso  1.000000 H
   H353        1.0     0.064775     0.349038     0.799732    Biso  1.000000 H
   H354        1.0     0.093316     0.372523     0.851743    Biso  1.000000 H
   H355        1.0     0.436457     0.864564     0.289666    Biso  1.000000 H
   H356        1.0     0.407805     0.808368     0.269857    Biso  1.000000 H
   H357        1.0     0.749242     0.986249     0.768368    Biso  1.000000 H
   H358        1.0     0.767013     0.927114     0.745687    Biso  1.000000 H
   H359        1.0     0.041674     0.033811     0.611483    Biso  1.000000 H
   H360        1.0     0.019643     0.018965     0.666483    Biso  1.000000 H
   H361        1.0     0.175865     0.804010     0.644899    Biso  1.000000 H
   H362        1.0     0.215180     0.815823     0.693716    Biso  1.000000 H
   H363        1.0     0.784122     0.068749     0.298294    Biso  1.000000 H
   H364        1.0     0.828650     0.025047     0.295800    Biso  1.000000 H
   H365        1.0     0.204922     0.967234     0.759258    Biso  1.000000 H
   H366        1.0     0.239384     0.912162     0.762804    Biso  1.000000 H
   H367        1.0     0.467357     0.066991     0.569590    Biso  1.000000 H
   H368        1.0     0.402473     0.066354     0.585471    Biso  1.000000 H
   H369        1.0     0.737540     0.208382     0.168674    Biso  1.000000 H
   H370        1.0     0.760681     0.258279     0.137552    Biso  1.000000 H
   H371        1.0     0.105443     0.262551     0.636237    Biso  1.000000 H
   H372        1.0     0.075950     0.252304     0.689804    Biso  1.000000 H
   H373        1.0     0.773898     0.973109     0.563868    Biso  1.000000 H
   H374        1.0     0.747001     0.941704     0.517731    Biso  1.000000 H
   H375        1.0     0.041735     0.977630     0.308176    Biso  1.000000 H
   H376        1.0     1.017043     0.037560     0.321269    Biso  1.000000 H
   H377        1.0     0.125885     0.251680     0.226532    Biso  1.000000 H
   H378        1.0     0.181425     0.236977     0.255624    Biso  1.000000 H
   H379        1.0     0.444433     0.284562     0.123240    Biso  1.000000 H
   H380        1.0     0.469913     0.265376     0.182612    Biso  1.000000 H
   H381        1.0     0.082414     0.761083     0.083409    Biso  1.000000 H
   H382        1.0     0.023073     0.778976     0.099529    Biso  1.000000 H
   H383        1.0     0.920548     0.234112     0.671938    Biso  1.000000 H
   H384        1.0     0.895491     0.277761     0.713358    Biso  1.000000 H
   H385        1.0     0.549034     1.006085     0.569465    Biso  1.000000 H
   H386        1.0     0.491049     0.977082     0.561833    Biso  1.000000 H
   H387        1.0     0.240906     0.281810     0.750814    Biso  1.000000 H
   H388        1.0     0.223456     0.222922     0.724852    Biso  1.000000 H
   H389        1.0     0.525921     0.542765     0.998342    Biso  1.000000 H
   H390        1.0     0.468023     0.535513     0.025093    Biso  1.000000 H
   H391        1.0     0.326946     0.082579     0.577141    Biso  1.000000 H
   H392        1.0     0.313806     0.029880     0.610806    Biso  1.000000 H
   H393        1.0     0.113698     0.141336     0.930121    Biso  1.000000 H
   H394        1.0     0.146929     0.180041     0.891053    Biso  1.000000 H
   H395        1.0     0.870057     0.681594     0.657624    Biso  1.000000 H
   H396        1.0     0.904941     0.692885     0.707452    Biso  1.000000 H
   H397        1.0     0.422651     0.924619     0.373689    Biso  1.000000 H
   H398        1.0     0.425555     0.984840     0.354138    Biso  1.000000 H
   H399        1.0     0.316254     0.908057     0.589831    Biso  1.000000 H
   H400        1.0     0.369641     0.918036     0.623326    Biso  1.000000 H
   H401        1.0     0.182229     0.059840     0.023824    Biso  1.000000 H
   H402        1.0     0.213903     0.026818     0.063420    Biso  1.000000 H
   H403        1.0     0.056844     0.455921     0.573887    Biso  1.000000 H
   H404        1.0     0.042888     0.393469     0.587829    Biso  1.000000 H
   H405        1.0     0.349414     0.572785     0.892482    Biso  1.000000 H
   H406        1.0     0.396374     0.567804     0.846556    Biso  1.000000 H
   H407        1.0     0.355351     0.181619     0.061907    Biso  1.000000 H
   H408        1.0     0.399208     0.205997     0.100665    Biso  1.000000 H
   H409        1.0     0.033895     0.845988     0.268185    Biso  1.000000 H
   H410        1.0     0.086041     0.854457     0.314864    Biso  1.000000 H
   H411        1.0     0.549046     0.004923     0.101705    Biso  1.000000 H
   H412        1.0     0.580465     0.063826     0.109779    Biso  1.000000 H
   H413        1.0     0.135906     0.634950     0.858152    Biso  1.000000 H
   H414        1.0     0.196905     0.650842     0.828518    Biso  1.000000 H
   H415        1.0     0.526713     0.162015     0.576740    Biso  1.000000 H
   H416        1.0     0.467277     0.160357     0.599902    Biso  1.000000 H
   H417        1.0     0.896902     0.133153     0.492313    Biso  1.000000 H
   H418        1.0     0.956001     0.151123     0.502960    Biso  1.000000 H
   H419        1.0     0.410800     0.954754     0.697735    Biso  1.000000 H
   H420        1.0     0.418530     0.000463     0.649482    Biso  1.000000 H
   H421        1.0     0.276332     0.789446     0.234852    Biso  1.000000 H
   H422        1.0     0.318525     0.823029     0.195938    Biso  1.000000 H
   H423        1.0     0.799113     0.264005     0.481539    Biso  1.000000 H
   H424        1.0     0.800251     0.250328     0.419341    Biso  1.000000 H
   H425        1.0     0.932788     0.641895     0.590630    Biso  1.000000 H
   H426        1.0     0.969756     0.640265     0.641230    Biso  1.000000 H
   H427        1.0     0.508334     0.885594     0.117213    Biso  1.000000 H
   H428        1.0     0.521243     0.823662     0.136322    Biso  1.000000 H
   H429        1.0     0.827277     0.896630     0.560839    Biso  1.000000 H
   H430        1.0     0.827261     0.839425     0.590193    Biso  1.000000 H
   H431        1.0     0.453484     0.111976     0.676807    Biso  1.000000 H
   H432        1.0     0.429925     0.168452     0.689492    Biso  1.000000 H
   H433        1.0     0.256305     0.170580     0.476602    Biso  1.000000 H
   H434        1.0     0.293592     0.150567     0.524472    Biso  1.000000 H
   H435        1.0     0.584377     0.834758     0.550483    Biso  1.000000 H
   H436        1.0     0.600392     0.880442     0.506716    Biso  1.000000 H
   H437        1.0     0.884352     0.597549     0.212953    Biso  1.000000 H
   H438        1.0     0.868595     0.650135     0.245064    Biso  1.000000 H
   H439        1.0     0.893021     0.066224     0.757391    Biso  1.000000 H
   H440        1.0     0.833410     0.043345     0.750392    Biso  1.000000 H
   H441        1.0     0.036473     0.568777     0.991751    Biso  1.000000 H
   H442        1.0     0.996937     0.536862     1.034384    Biso  1.000000 H
   H443        1.0     0.997827     0.521617     0.690762    Biso  1.000000 H
   H444        1.0     0.012118     0.463790     0.653450    Biso  1.000000 H
   H445        1.0     0.332928     0.933320     0.187993    Biso  1.000000 H
   H446        1.0     0.369359     0.914435     0.141406    Biso  1.000000 H
   H447        1.0     0.456276     0.981896     0.098070    Biso  1.000000 H
   H448        1.0     0.487373     0.966916     0.153679    Biso  1.000000 H
   H449        1.0     0.431502     0.529690     0.645851    Biso  1.000000 H
   H450        1.0     0.495902     0.545623     0.630291    Biso  1.000000 H
   H451        1.0     0.816016     0.636946     0.937728    Biso  1.000000 H
   H452        1.0     0.847734     0.618717     0.992463    Biso  1.000000 H
   H453        1.0     0.920160     0.162704     0.802852    Biso  1.000000 H
   H454        1.0     0.958620     0.115176     0.811964    Biso  1.000000 H
   H455        1.0     0.559530     0.049991     0.256366    Biso  1.000000 H
   H456        1.0     0.534486     0.098394     0.221830    Biso  1.000000 H
   H457        1.0     0.964159     0.219374     0.335053    Biso  1.000000 H
   H458        1.0     0.923187     0.214188     0.381964    Biso  1.000000 H
   H459        1.0     0.033918     0.752193     0.563044    Biso  1.000000 H
   H460        1.0     0.005520     0.716612     0.603774    Biso  1.000000 H
   H461        1.0     0.876002     0.919985     0.841654    Biso  1.000000 H
   H462        1.0     0.855136     0.930541     0.787472    Biso  1.000000 H
   H463        1.0     0.698264     1.007004     0.911893    Biso  1.000000 H
   H464        1.0     0.641185     0.974390     0.916866    Biso  1.000000 H
   H465        1.0     0.049479     0.655649     0.816658    Biso  1.000000 H
   H466        1.0     0.999274     0.645353     0.848134    Biso  1.000000 H
   H467        1.0     0.366695     0.943431     0.916847    Biso  1.000000 H
   H468        1.0     0.414180     0.912935     0.892494    Biso  1.000000 H
   H469        1.0     0.309532     0.777983     0.869564    Biso  1.000000 H
   H470        1.0     0.280126     0.798354     0.925685    Biso  1.000000 H
   H471        1.0     0.223110     0.826010     0.135207    Biso  1.000000 H
   H472        1.0     0.183662     0.781494     0.143793    Biso  1.000000 H
   H473        1.0     0.673746     0.599879     0.276910    Biso  1.000000 H
   H474        1.0     0.709986     0.653696     0.260208    Biso  1.000000 H
   H475        1.0     0.316344     0.687309     0.121664    Biso  1.000000 H
   H476        1.0     0.278337     0.707886     0.169792    Biso  1.000000 H
   H477        1.0     0.279546     0.056111     0.982960    Biso  1.000000 H
   H478        1.0     0.289652     0.055084     0.916442    Biso  1.000000 H
   H479        1.0     0.922581     0.960911     0.655917    Biso  1.000000 H
   H480        1.0     0.897174     0.912543     0.628523    Biso  1.000000 H
   H481        1.0     0.808757    -0.001025     0.462007    Biso  1.000000 H
   H482        1.0     0.815524     0.027756     0.402647    Biso  1.000000 H
   H483        1.0     0.206621     0.902420     0.089240    Biso  1.000000 H
   H484        1.0     0.265928     0.914787     0.110935    Biso  1.000000 H
   H485        1.0     0.101497     0.634026     0.956940    Biso  1.000000 H
   H486        1.0     0.050351     0.662760     0.937880    Biso  1.000000 H
   H487        1.0     0.482016     0.455736     0.405736    Biso  1.000000 H
   H488        1.0     0.464349     0.387449     0.424139    Biso  1.000000 H
   H489        1.0     0.123744     0.690304     0.771251    Biso  1.000000 H
   H490        1.0     0.101469     0.737129     0.734880    Biso  1.000000 H
   H491        1.0     0.895585     0.958036     0.100430    Biso  1.000000 H
   H492        1.0     0.835397     0.983709     0.078429    Biso  1.000000 H
   H493        1.0     0.888510     0.470183     0.286791    Biso  1.000000 H
   H494        1.0     0.869262     0.445801     0.228682    Biso  1.000000 H
   H495        1.0     0.714326     0.070841     0.721837    Biso  1.000000 H
   H496        1.0     0.683105     0.015961     0.741653    Biso  1.000000 H
   H497        1.0     0.129766     0.644757     0.382050    Biso  1.000000 H
   H498        1.0     0.145417     0.585446     0.398153    Biso  1.000000 H
   H499        1.0     0.829329     0.247893     0.819749    Biso  1.000000 H
   H500        1.0     0.897169     0.259838     0.825600    Biso  1.000000 H
   H501        1.0     0.954397     0.851806     1.019721    Biso  1.000000 H
   H502        1.0     1.001676     0.856389     0.973628    Biso  1.000000 H
   H503        1.0     0.107484     0.288739     0.445742    Biso  1.000000 H
   H504        1.0     0.133579     0.298908     0.502478    Biso  1.000000 H
   H505        1.0     0.126909     0.982279     0.442932    Biso  1.000000 H
   H506        1.0     0.188139     0.994483     0.435013    Biso  1.000000 H
   H507        1.0     0.325537     0.712037     0.023270    Biso  1.000000 H
   H508        1.0     0.340684     0.759125     0.060963    Biso  1.000000 H
   H509        1.0     0.753972     0.765419     0.996042    Biso  1.000000 H
   H510        1.0     0.765651     0.822444     0.969199    Biso  1.000000 H
   H511        1.0    -0.032000     0.187030     0.190868    Biso  1.000000 H
   H512        1.0     0.962082     0.244768     0.225529    Biso  1.000000 H
   H513        1.0     0.277093     0.655101     0.983537    Biso  1.000000 H
   H514        1.0     0.236858     0.702470     0.969895    Biso  1.000000 H
   H515        1.0     0.909950     0.134075     0.180286    Biso  1.000000 H
   H516        1.0     0.964547     0.104171     0.145622    Biso  1.000000 H
   H517        1.0     0.447518     0.390821     0.563359    Biso  1.000000 H
   H518        1.0     0.384538     0.515171     0.558768    Biso  1.000000 H
   H519        1.0     0.596390     0.755942     0.070040    Biso  1.000000 H
   H520        1.0     0.569134     0.704063     0.049659    Biso  1.000000 H
   H521        1.0    -0.001091     0.480458     0.824594    Biso  1.000000 H
   H522        1.0     0.060551     0.506246     0.822170    Biso  1.000000 H
   H523        1.0     0.712521     0.387630     0.751013    Biso  1.000000 H
   H524        1.0     0.662586     0.434288     0.759127    Biso  1.000000 H
   H525        1.0     1.003006     0.535612     0.575856    Biso  1.000000 H
   H526        1.0     0.029677     0.543243     0.516366    Biso  1.000000 H
   H527        1.0     0.196310     0.503861     0.211571    Biso  1.000000 H
   H528        1.0     0.195769     0.472366     0.156566    Biso  1.000000 H
   H529        1.0     0.835604     0.103633     0.626519    Biso  1.000000 H
   H530        1.0     0.818519     0.112749     0.682741    Biso  1.000000 H
   H531        1.0     0.341912     0.470314     0.963803    Biso  1.000000 H
   H532        1.0     0.333158     0.459720     1.023451    Biso  1.000000 H
   H533        1.0     0.142472     0.449471     0.897696    Biso  1.000000 H
   H534        1.0     0.112291     0.405898     0.939509    Biso  1.000000 H
   H535        1.0     0.011193     0.434644     0.201368    Biso  1.000000 H
   H536        1.0     0.969654     0.475225     0.218338    Biso  1.000000 H
   H537        1.0     0.995113     0.281090     0.719131    Biso  1.000000 H
   H538        1.0     0.004351     0.250667     0.776273    Biso  1.000000 H
   H539        1.0     0.775575     0.528838     0.967292    Biso  1.000000 H
   H540        1.0     0.749404     0.494562     0.922350    Biso  1.000000 H
   H541        1.0     0.152562     0.222387     0.060763    Biso  1.000000 H
   H542        1.0     0.118183     0.181906     0.093589    Biso  1.000000 H
   H543        1.0     0.140753     0.403026     0.072356    Biso  1.000000 H
   H544        1.0     0.130820     0.461071     0.061566    Biso  1.000000 H
   H545        1.0     0.198497     0.649472     0.470711    Biso  1.000000 H
   H546        1.0     0.262283     0.650297     0.486851    Biso  1.000000 H
   H547        1.0     0.176991     0.692014     0.172283    Biso  1.000000 H
   H548        1.0     0.163237     0.722934     0.229821    Biso  1.000000 H
   H549        1.0     0.952565     0.480209     0.755315    Biso  1.000000 H
   H550        1.0     0.911721     0.448295     0.787122    Biso  1.000000 H
   H551        1.0     0.980470     0.090639     0.948006    Biso  1.000000 H
   H552        1.0     0.004544     0.132447     0.984154    Biso  1.000000 H
   H553        1.0     0.934948     0.389057     0.898315    Biso  1.000000 H
   H554        1.0     0.906610     0.448846     0.901876    Biso  1.000000 H
   H555        1.0     1.003245     0.868425     0.860904    Biso  1.000000 H
   H556        1.0     0.993795     0.907485     0.809277    Biso  1.000000 H
   H557        1.0     0.867788     0.953793    -0.004907    Biso  1.000000 H
   H558        1.0     0.927447     0.937521     0.982163    Biso  1.000000 H
   H559        1.0     0.199206     0.317919     0.280255    Biso  1.000000 H
   H560        1.0     0.222681     0.369489     0.250000    Biso  1.000000 H
   H561        1.0     0.691924     0.888806     0.182712    Biso  1.000000 H
   H562        1.0     0.740942     0.892678     0.228004    Biso  1.000000 H
   H563        1.0     0.257112     0.649722     0.352104    Biso  1.000000 H
   H564        1.0     0.278705     0.658975     0.291220    Biso  1.000000 H
   H565        1.0     0.596877     0.547961     0.393783    Biso  1.000000 H
   H566        1.0     0.590279     0.611704     0.400401    Biso  1.000000 H
   H567        1.0     0.317159     0.273218     0.921810    Biso  1.000000 H
   H568        1.0     0.278997     0.224207     0.930102    Biso  1.000000 H
   H569        1.0     0.629051     0.943540     0.698747    Biso  1.000000 H
   H570        1.0     0.625568     0.943606     0.761926    Biso  1.000000 H
   H571        1.0     0.537167     0.981000     0.716835    Biso  1.000000 H
   H572        1.0     0.488044     0.019395     0.743011    Biso  1.000000 H
   H573        1.0     0.098306     0.829179     0.502257    Biso  1.000000 H
   H574        1.0     0.044532     0.831285     0.469615    Biso  1.000000 H
   H575        1.0     0.775676     0.846060     0.359955    Biso  1.000000 H
   H576        1.0     0.732069     0.837627     0.404852    Biso  1.000000 H
   H577        1.0     0.451813     0.811731     0.394075    Biso  1.000000 H
   H578        1.0     0.469756     0.790107     0.339641    Biso  1.000000 H
   H579        1.0     0.674762     0.443200     0.050975    Biso  1.000000 H
   H580        1.0     0.710969     0.461915     0.995114    Biso  1.000000 H
   H581        1.0     0.294361     0.244594     0.243054    Biso  1.000000 H
   H582        1.0     0.274854     0.197157     0.199908    Biso  1.000000 H
   H583        1.0     0.991313     0.728337     0.707307    Biso  1.000000 H
   H584        1.0     0.985450     0.688175     0.755798    Biso  1.000000 H
   H585        1.0     0.357934     0.995526     0.741333    Biso  1.000000 H
   H586        1.0     0.351366     0.946799     0.783803    Biso  1.000000 H
   H587        1.0     0.382345     0.578382     0.080253    Biso  1.000000 H
   H588        1.0     0.415096     0.576790     0.133933    Biso  1.000000 H
   H589        1.0     0.376884     0.798601     0.521499    Biso  1.000000 H
   H590        1.0     0.403335     0.758893     0.481965    Biso  1.000000 H
   H591        1.0     0.829971     0.243992     0.567961    Biso  1.000000 H
   H592        1.0     0.766015     0.243638     0.579225    Biso  1.000000 H
   H593        1.0     0.797256     0.453205     0.086551    Biso  1.000000 H
   H594        1.0     0.846353     0.429434     0.052157    Biso  1.000000 H
   H595        1.0     0.784911     0.747478     0.158523    Biso  1.000000 H
   H596        1.0     0.781790     0.681719     0.155307    Biso  1.000000 H
   H597        1.0     0.789045     0.750156     0.417496    Biso  1.000000 H
   H598        1.0     0.813583     0.747006     0.357177    Biso  1.000000 H
   H599        1.0     0.248498     0.725608     0.521425    Biso  1.000000 H
   H600        1.0     0.257200     0.724847     0.586662    Biso  1.000000 H
   H601        1.0     0.046885     0.250070     0.178178    Biso  1.000000 H
   H602        1.0     0.095311     0.252564     0.137717    Biso  1.000000 H
   H603        1.0     0.649564     0.894421     0.601990    Biso  1.000000 H
   H604        1.0     0.701326     0.904756     0.638668    Biso  1.000000 H
   H605        1.0     0.167722     0.167672     0.766628    Biso  1.000000 H
   H606        1.0     0.154227     0.182913     0.702095    Biso  1.000000 H
   H607        1.0     0.518794     0.697632     0.807919    Biso  1.000000 H
   H608        1.0     0.566998     0.736819     0.800755    Biso  1.000000 H
   H609        1.0     0.861215     0.299202     0.440593    Biso  1.000000 H
   H610        1.0     0.905385     0.331245     0.398245    Biso  1.000000 H
   H611        1.0     0.468656     0.084972     0.824375    Biso  1.000000 H
   H612        1.0     0.458583     0.111302     0.763399    Biso  1.000000 H
   H613        1.0     0.675553     0.633170     0.772759    Biso  1.000000 H
   H614        1.0     0.620574     0.665273     0.763605    Biso  1.000000 H
   H615        1.0     0.253373     0.330129     0.343047    Biso  1.000000 H
   H616        1.0     0.281603     0.327878     0.396240    Biso  1.000000 H
   H617        1.0     0.372912     0.605790     0.503863    Biso  1.000000 H
   H618        1.0     0.371589     0.636758     0.561100    Biso  1.000000 H
   H619        1.0     0.465661     0.246549     0.576920    Biso  1.000000 H
   H620        1.0     0.471115     0.299088     0.612924    Biso  1.000000 H
   H621        1.0     0.843699     0.560539     0.290308    Biso  1.000000 H
   H622        1.0     0.801587     0.525586     0.329376    Biso  1.000000 H
   H623        1.0     0.518497     0.254951     0.986079    Biso  1.000000 H
   H624        1.0     0.563096     0.212743     0.971292    Biso  1.000000 H
   H625        1.0     0.982847     0.169040     0.088120    Biso  1.000000 H
   H626        1.0     0.997828     0.215422     0.041621    Biso  1.000000 H
   H627        1.0     0.025634     0.452849     0.000828    Biso  1.000000 H
   H628        1.0     1.027894     0.385840     0.994627    Biso  1.000000 H
   H629        1.0     0.197869     0.146787     0.148950    Biso  1.000000 H
   H630        1.0     0.241491     0.108938     0.180167    Biso  1.000000 H
   H631        1.0     0.626628     0.746880     0.973673    Biso  1.000000 H
   H632        1.0     0.628155     0.751422     0.907035    Biso  1.000000 H
   H633        1.0     0.385254     0.169738     0.275527    Biso  1.000000 H
   H634        1.0     0.386686     0.208935     0.224294    Biso  1.000000 H
   H635        1.0     0.519672     0.202932     0.129087    Biso  1.000000 H
   H636        1.0     0.584337     0.200809     0.141380    Biso  1.000000 H
   H637        1.0     0.951312     0.521995     0.329409    Biso  1.000000 H
   H638        1.0     0.942879     0.586995     0.330696    Biso  1.000000 H
   H639        1.0     0.852438     0.528133     0.754218    Biso  1.000000 H
   H640        1.0     0.848106     0.534920     0.816405    Biso  1.000000 H
   H641        1.0     0.664792     0.295306     0.170976    Biso  1.000000 H
   H642        1.0     0.624563     0.324292     0.129765    Biso  1.000000 H
   H643        1.0     0.728160     0.531338     0.396620    Biso  1.000000 H
   H644        1.0     0.696581     0.482777     0.376796    Biso  1.000000 H
   H645        1.0     0.169469     0.840967     0.362572    Biso  1.000000 H
   H646        1.0     0.113007     0.841520     0.402520    Biso  1.000000 H
   H647        1.0     0.112332     0.984991     0.872744    Biso  1.000000 H
   H648        1.0     0.087751     0.923015     0.861277    Biso  1.000000 H
   H649        1.0     0.108626     0.904452     0.672210    Biso  1.000000 H
   H650        1.0     0.137395     0.858570     0.706643    Biso  1.000000 H
   H651        1.0     0.766967     0.946166     0.043786    Biso  1.000000 H
   H652        1.0     0.776874     0.006538     0.024441    Biso  1.000000 H
   H653        1.0     0.428789     0.078422     0.989605    Biso  1.000000 H
   H654        1.0     0.422640     0.123484     0.034958    Biso  1.000000 H
   H655        1.0     0.219823     0.279175     0.584015    Biso  1.000000 H
   H656        1.0     0.203753     0.242112     0.533297    Biso  1.000000 H
   H657        1.0     0.583382     0.572400     0.290474    Biso  1.000000 H
   H658        1.0     0.608064     0.535054     0.246163    Biso  1.000000 H
   H659        1.0     0.257680     0.085804     0.318276    Biso  1.000000 H
   H660        1.0     0.293499     0.130628     0.342559    Biso  1.000000 H
   H661        1.0     0.227545     0.533970     0.682761    Biso  1.000000 H
   H662        1.0     0.216237     0.477387     0.703329    Biso  1.000000 H
   H663        1.0     0.075960     0.159161     0.566514    Biso  1.000000 H
   H664        1.0     0.020015     0.159323     0.591331    Biso  1.000000 H
   H665        1.0     0.898002     0.934137     0.281590    Biso  1.000000 H
   H666        1.0     0.843245     0.913500     0.281426    Biso  1.000000 H
   H667        1.0     0.270314     0.160726     0.027287    Biso  1.000000 H
   H668        1.0     0.326288     0.147788    -0.001677    Biso  1.000000 H
   H669        1.0     0.117574     0.039534     0.538454    Biso  1.000000 H
   H670        1.0     0.137678     0.081898     0.582344    Biso  1.000000 H
   H671        1.0     0.041675     0.049202     0.100912    Biso  1.000000 H
   H672        1.0    -0.005960     0.046656     0.055611    Biso  1.000000 H
   H673        1.0     0.123919     0.569858     0.302979    Biso  1.000000 H
   H674        1.0     0.162774     0.617445     0.282268    Biso  1.000000 H
   H675        1.0     0.511286     0.342879     0.924861    Biso  1.000000 H
   H676        1.0     0.460205     0.384920     0.927176    Biso  1.000000 H
   H677        1.0     1.015368     0.723656     1.009884    Biso  1.000000 H
   H678        1.0    -0.030524     0.688414     0.986199    Biso  1.000000 H
   H679        1.0     0.348218     0.171335     0.617503    Biso  1.000000 H
   H680        1.0     0.287666     0.171763     0.619215    Biso  1.000000 H
   H681        1.0     0.916589     0.656560     0.434571    Biso  1.000000 H
   H682        1.0     0.921266     0.601888     0.468031    Biso  1.000000 H
   H683        1.0     0.323929     1.000043     0.255970    Biso  1.000000 H
   H684        1.0     0.270060     0.964761     0.248379    Biso  1.000000 H
   H685        1.0     0.630975     0.144868     0.567519    Biso  1.000000 H
   H686        1.0     0.628024     0.102444     0.527919    Biso  1.000000 H
   H687        1.0     0.333420     0.403755     0.423854    Biso  1.000000 H
   H688        1.0     0.339338     0.359237     0.471732    Biso  1.000000 H
   H689        1.0     0.757748     0.207037     0.905492    Biso  1.000000 H
   H690        1.0     0.753632     0.145962     0.893293    Biso  1.000000 H
   H691        1.0     0.764701     0.303810     0.932345    Biso  1.000000 H
   H692        1.0     0.824448     0.306931     0.904832    Biso  1.000000 H
   H693        1.0     0.372011     0.229635     0.684858    Biso  1.000000 H
   H694        1.0     0.411141     0.240223     0.635069    Biso  1.000000 H
   H695        1.0     0.908149     0.497062     0.485579    Biso  1.000000 H
   H696        1.0     0.869699     0.541949     0.471094    Biso  1.000000 H
   H697        1.0     0.477775     0.463028     0.678308    Biso  1.000000 H
   H698        1.0     0.539130     0.446105     0.696866    Biso  1.000000 H
   H699        1.0     0.167361     0.095125     0.697997    Biso  1.000000 H
   H700        1.0     0.144565     0.049259     0.665203    Biso  1.000000 H
   H701        1.0     0.341082     0.192742     0.459066    Biso  1.000000 H
   H702        1.0     0.376511     0.243878     0.429788    Biso  1.000000 H
   H703        1.0     0.159811     0.929662     0.935345    Biso  1.000000 H
   H704        1.0     0.204317     0.964352     0.970681    Biso  1.000000 H
   H705        1.0     0.645197     0.557824     0.069596    Biso  1.000000 H
   H706        1.0     0.668743     0.617000     0.092751    Biso  1.000000 H
   H707        1.0     0.578433     0.904856     0.840392    Biso  1.000000 H
   H708        1.0     0.627618     0.867600     0.820843    Biso  1.000000 H
   H709        1.0     0.582956     0.046487     0.783401    Biso  1.000000 H
   H710        1.0     0.641231     0.070856     0.785016    Biso  1.000000 H
   H711        1.0     0.302189     0.853917    -0.013556    Biso  1.000000 H
   H712        1.0     0.243561     0.869419     0.001768    Biso  1.000000 H
   H713        1.0     0.531259     0.119358     0.905599    Biso  1.000000 H
   H714        1.0     0.475886     0.160662     0.909256    Biso  1.000000 H
   H715        1.0     0.021546     0.819617     0.689215    Biso  1.000000 H
   H716        1.0     0.021130     0.828146     0.756175    Biso  1.000000 H
   H717        1.0     0.195615     0.772762     0.031148    Biso  1.000000 H
   H718        1.0     0.147512     0.756256     0.991576    Biso  1.000000 H
   H719        1.0     0.751855     0.859859     0.813734    Biso  1.000000 H
   H720        1.0     0.784563     0.802771     0.812695    Biso  1.000000 H
   H721        1.0     0.055225     0.114300     0.365500    Biso  1.000000 H
   H722        1.0    -0.009715     0.115602     0.383573    Biso  1.000000 H
   H723        1.0     0.848973     0.549501     0.911954    Biso  1.000000 H
   H724        1.0     0.910166     0.548842     0.879223    Biso  1.000000 H
   H725        1.0     0.306570     0.475402     0.759542    Biso  1.000000 H
   H726        1.0     0.280163     0.490148     0.818368    Biso  1.000000 H
   H727        1.0     0.796078     0.456926     0.422952    Biso  1.000000 H
   H728        1.0     0.806399     0.418275     0.466383    Biso  1.000000 H
   H729        1.0     0.105870     0.677255     0.660106    Biso  1.000000 H
   H730        1.0     0.110524     0.634733     0.613629    Biso  1.000000 H
   H731        1.0     0.089983     0.214486     0.292395    Biso  1.000000 H
   H732        1.0     0.031339     0.199699     0.273793    Biso  1.000000 H
   H733        1.0     0.289471     0.315576     0.588986    Biso  1.000000 H
   H734        1.0     0.261968     0.295652     0.646593    Biso  1.000000 H
   H735        1.0     0.730380     0.629768     0.345289    Biso  1.000000 H
   H736        1.0     0.761757     0.669835     0.381773    Biso  1.000000 H
   H737        1.0     0.617922     0.942765     0.188502    Biso  1.000000 H
   H738        1.0     0.599007     1.003667     0.184820    Biso  1.000000 H
   H739        1.0     0.700096     0.311118     0.796918    Biso  1.000000 H
   H740        1.0     0.716261     0.251760     0.776354    Biso  1.000000 H
   H741        1.0     0.897113     0.746327     0.194939    Biso  1.000000 H
   H742        1.0     0.860254     0.791657     0.170521    Biso  1.000000 H
   H743        1.0     0.671170     0.772892     0.487780    Biso  1.000000 H
   H744        1.0     0.724777     0.813349     0.485215    Biso  1.000000 H
   H745        1.0     0.171229     0.248706     0.825115    Biso  1.000000 H
   H746        1.0     0.109333     0.228639     0.832991    Biso  1.000000 H
   H747        1.0     0.774143     0.751578     0.616138    Biso  1.000000 H
   H748        1.0     0.841943     0.747108     0.623203    Biso  1.000000 H
   H749        1.0     0.331227     0.871078     0.396476    Biso  1.000000 H
   H750        1.0     0.371960     0.831508     0.425828    Biso  1.000000 H
   H751        1.0     0.828922     0.187923     0.359878    Biso  1.000000 H
   H752        1.0     0.800646     0.163054     0.415916    Biso  1.000000 H
   H753        1.0     0.347983     0.091780     0.719225    Biso  1.000000 H
   H754        1.0     0.392540     0.063077     0.756853    Biso  1.000000 H
   H755        1.0     0.830147     0.857845     0.914218    Biso  1.000000 H
   H756        1.0     0.810061     0.916958     0.928928    Biso  1.000000 H
   H757        1.0     0.648405     0.997433     0.262725    Biso  1.000000 H
   H758        1.0     0.634753    -0.012541     0.320428    Biso  1.000000 H
   H759        1.0     0.999912     0.332770     0.198509    Biso  1.000000 H
   H760        1.0     1.042043     0.336702     0.147588    Biso  1.000000 H
   H761        1.0     0.137586     0.312762     0.093807    Biso  1.000000 H
   H762        1.0     0.126361     0.304076     0.028134    Biso  1.000000 H
   H763        1.0     0.548941     0.449118     0.110119    Biso  1.000000 H
   H764        1.0     0.516367     0.444976     0.055285    Biso  1.000000 H
   H765        1.0     0.752881     0.946498     0.157398    Biso  1.000000 H
   H766        1.0     0.800440     0.988120     0.147273    Biso  1.000000 H
   H767        1.0     0.700082     0.837685     0.285664    Biso  1.000000 H
   H768        1.0     0.715820     0.811533     0.234259    Biso  1.000000 H
   H769        1.0     0.793739     0.841907     0.693947    Biso  1.000000 H
   H770        1.0     0.815585     0.896952     0.667573    Biso  1.000000 H
   H771        1.0     0.609113     0.400768     0.192423    Biso  1.000000 H
   H772        1.0     0.602567     0.466898     0.196797    Biso  1.000000 H
   H773        1.0     0.292397     0.338548     0.007039    Biso  1.000000 H
   H774        1.0     0.356931     0.317873     1.005538    Biso  1.000000 H
   H775        1.0     0.184132     0.868910     0.825775    Biso  1.000000 H
   H776        1.0     0.226392     0.818955     0.847964    Biso  1.000000 H
   H777        1.0     0.352654     0.023897     0.425567    Biso  1.000000 H
   H778        1.0     0.355907     0.049807     0.369385    Biso  1.000000 H
   H779        1.0     0.697028     1.042887     0.595922    Biso  1.000000 H
   H780        1.0     0.757427     0.054865     0.618389    Biso  1.000000 H
   H781        1.0     0.806827     0.708307     0.863436    Biso  1.000000 H
   H782        1.0     0.749670     0.691053     0.887902    Biso  1.000000 H
   H783        1.0     0.136528     0.020274     0.130480    Biso  1.000000 H
   H784        1.0     0.114949    -0.012441     0.076521    Biso  1.000000 H
   C1          1.0     0.339097     0.447900     0.661759    Biso  1.000000 C
   C2          1.0     0.305690     0.445340     0.617571    Biso  1.000000 C
   C3          1.0     0.292351     0.493589     0.589992    Biso  1.000000 C
   C4          1.0     0.309427     0.546049     0.615283    Biso  1.000000 C
   C5          1.0     0.343552     0.548374     0.662576    Biso  1.000000 C
   C6          1.0     0.355122     0.496486     0.686494    Biso  1.000000 C
   C7          1.0     0.354167     0.395437     0.689989    Biso  1.000000 C
   C8          1.0     0.255370     0.501756     0.539932    Biso  1.000000 C
   C9          1.0     0.359113     0.603206     0.690156    Biso  1.000000 C
   C10         1.0     0.604285     0.327463     0.619145    Biso  1.000000 C
   C11         1.0     0.645771     0.367821     0.613467    Biso  1.000000 C
   C12         1.0     0.681557     0.372864     0.566079    Biso  1.000000 C
   C13         1.0     0.669292     0.338092     0.522747    Biso  1.000000 C
   C14         1.0     0.624118     0.301583     0.525940    Biso  1.000000 C
   C15         1.0     0.591605     0.295733     0.573346    Biso  1.000000 C
   C16         1.0     0.573956     0.315956     0.672597    Biso  1.000000 C
   C17         1.0     0.727045     0.412655     0.563097    Biso  1.000000 C
   C18         1.0     0.605814     0.269007     0.473291    Biso  1.000000 C
   C19         1.0     0.456545     0.519755     0.281347    Biso  1.000000 C
   C20         1.0     0.402157     0.510557     0.298411    Biso  1.000000 C
   C21         1.0     0.383675     0.456812     0.305238    Biso  1.000000 C
   C22         1.0     0.421339     0.413898     0.302841    Biso  1.000000 C
   C23         1.0     0.478991     0.421128     0.290681    Biso  1.000000 C
   C24         1.0     0.495458     0.475589     0.278708    Biso  1.000000 C
   C25         1.0     0.467207     0.579987     0.265993    Biso  1.000000 C
   C26         1.0     0.324009     0.441078     0.317999    Biso  1.000000 C
   C27         1.0     0.516343     0.372774     0.283783    Biso  1.000000 C
   C28         1.0     0.616457     0.701603     0.462204    Biso  1.000000 C
   C29         1.0     0.659838     0.682000     0.492076    Biso  1.000000 C
   C30         1.0     0.658900     0.677899     0.547880    Biso  1.000000 C
   C31         1.0     0.610005     0.692798     0.577596    Biso  1.000000 C
   C32         1.0     0.565481     0.713507     0.549222    Biso  1.000000 C
   C33         1.0     0.568458     0.716475     0.492882    Biso  1.000000 C
   C34         1.0     0.616093     0.709683     0.400309    Biso  1.000000 C
   C35         1.0     0.706754     0.645997     0.576178    Biso  1.000000 C
   C36         1.0     0.515184     0.740329     0.578454    Biso  1.000000 C
   C37         1.0     0.431219     0.343152     0.727472    Biso  1.000000 C
   C38         1.0     0.493207     0.326208     0.727630    Biso  1.000000 C
   C39         1.0     0.494023     0.269765     0.751567    Biso  1.000000 C
   C40         1.0     0.465661     0.259685     0.806044    Biso  1.000000 C
   C41         1.0     0.410547     0.288331     0.813018    Biso  1.000000 C
   C42         1.0     0.414905     0.345461     0.788529    Biso  1.000000 C
   C43         1.0     0.587348     0.268919     0.373766    Biso  1.000000 C
   C44         1.0     0.572339     0.298738     0.320036    Biso  1.000000 C
   C45         1.0     0.562532     0.258037     0.271409    Biso  1.000000 C
   C46         1.0     0.612203     0.218855     0.260957    Biso  1.000000 C
   C47         1.0     0.636436     0.195277     0.314816    Biso  1.000000 C
   C48         1.0     0.642999     0.237993     0.356732    Biso  1.000000 C
   C49         1.0     0.571661     0.692951     0.304683    Biso  1.000000 C
   C50         1.0     0.522184     0.666238     0.279100    Biso  1.000000 C
   C51         1.0     0.528195     0.674764     0.213740    Biso  1.000000 C
   C52         1.0     0.536832     0.735611     0.198592    Biso  1.000000 C
   C53         1.0     0.586855     0.759851     0.223048    Biso  1.000000 C
   C54         1.0     0.585930     0.753877     0.285698    Biso  1.000000 C
   C55         1.0     0.764239     0.497485     0.588610    Biso  1.000000 C
   C56         1.0     0.754997     0.560407     0.598120    Biso  1.000000 C
   C57         1.0     0.814096     0.588345     0.600045    Biso  1.000000 C
   C58         1.0     0.849811     0.563124     0.643433    Biso  1.000000 C
   C59         1.0     0.859181     0.502800     0.629239    Biso  1.000000 C
   C60         1.0     0.804030     0.472788     0.629447    Biso  1.000000 C
   C61         1.0     0.234348     0.483035     0.443641    Biso  1.000000 C
   C62         1.0     0.250864     0.454633     0.387843    Biso  1.000000 C
   C63         1.0     0.204604     0.465321     0.346827    Biso  1.000000 C
   C64         1.0     0.152192     0.437679     0.363330    Biso  1.000000 C
   C65         1.0     0.133328     0.465617     0.415502    Biso  1.000000 C
   C66         1.0     0.176738     0.465221     0.460002    Biso  1.000000 C
   C67         1.0     0.416438     0.688338     0.687264    Biso  1.000000 C
   C68         1.0     0.444903     0.729173     0.647859    Biso  1.000000 C
   C69         1.0     0.462771     0.782133     0.675778    Biso  1.000000 C
   C70         1.0     0.418999     0.807194     0.711067    Biso  1.000000 C
   C71         1.0     0.401615     0.764490     0.754265    Biso  1.000000 C
   C72         1.0     0.372869     0.719874     0.721681    Biso  1.000000 C
   O1          1.0     0.644898     0.768489     0.822616    Biso  1.000000 O
   O2          1.0     0.848131     0.754261     0.820474    Biso  1.000000 O
   O3          1.0     0.912480     0.228694     0.977992    Biso  1.000000 O
   O4          1.0    -0.001773     0.358042     0.501404    Biso  1.000000 O
   O5          1.0     0.795270     0.373339     0.300689    Biso  1.000000 O
   O6          1.0     0.733060     0.455847     0.239230    Biso  1.000000 O
   O7          1.0     0.841573     0.580013     0.399248    Biso  1.000000 O
   O8          1.0     0.422767     0.030875     0.918779    Biso  1.000000 O
   O9          1.0     0.634442     0.629724     0.935171    Biso  1.000000 O
   O10         1.0     0.713740     0.569961     0.758725    Biso  1.000000 O
   O11         1.0     0.661968     0.059463     0.460674    Biso  1.000000 O
   O12         1.0     0.645996     0.340913     0.051864    Biso  1.000000 O
   O13         1.0     0.332857     0.309832     0.535296    Biso  1.000000 O
   O14         1.0     0.277453     0.025436     0.469227    Biso  1.000000 O
   O15         1.0     0.312151     0.535683     0.145008    Biso  1.000000 O
   O16         1.0     0.889092     0.383508     0.744821    Biso  1.000000 O
   O17         1.0     0.307779     0.590120     0.045447    Biso  1.000000 O
   O18         1.0     0.610403     0.471485     0.721971    Biso  1.000000 O
   O19         1.0     0.635717     0.447390     0.393700    Biso  1.000000 O
   O20         1.0     0.424204     0.312603     0.052114    Biso  1.000000 O
   O21         1.0     0.395370     0.457282     0.902154    Biso  1.000000 O
   O22         1.0     0.724578     0.760114     0.690423    Biso  1.000000 O
   O23         1.0     0.213544     0.314695     0.847404    Biso  1.000000 O
   O24         1.0     0.274209     0.021404     0.672491    Biso  1.000000 O
   O25         1.0     0.441822     0.270214     0.384900    Biso  1.000000 O
   O26         1.0     0.866488     0.559758     0.148754    Biso  1.000000 O
   O27         1.0     0.973605     0.479589     0.070229    Biso  1.000000 O
   O28         1.0     0.541380     0.960474     0.310901    Biso  1.000000 O
   O29         1.0     0.165192     0.148365     0.595668    Biso  1.000000 O
   O30         1.0     0.611694     0.893480     0.424231    Biso  1.000000 O
   O31         1.0     0.782733     0.362148     0.710323    Biso  1.000000 O
   O32         1.0     0.061035     0.982702     0.732567    Biso  1.000000 O
   O33         1.0     0.220586     0.336824     0.160903    Biso  1.000000 O
   O34         1.0     0.871191     0.375653     1.005049    Biso  1.000000 O
   O35         1.0     0.390680     1.001086     0.078462    Biso  1.000000 O
   O36         1.0     0.063716     0.822867     0.947052    Biso  1.000000 O
   O37         1.0     0.704440     0.448125     0.126644    Biso  1.000000 O
   O38         1.0     0.979383     0.424170     0.374744    Biso  1.000000 O
   O39         1.0     0.013526     0.580914     0.729761    Biso  1.000000 O
   O40         1.0     0.097437     0.917935     0.040550    Biso  1.000000 O
   O41         1.0     0.609089     0.144971     0.693788    Biso  1.000000 O
   O42         1.0     0.173418     0.510185     0.861741    Biso  1.000000 O
   O43         1.0     0.481214     0.676198     0.030601    Biso  1.000000 O
   O44         1.0     0.811922     0.812399     0.470855    Biso  1.000000 O
   O45         1.0     0.876446     0.808968     0.734991    Biso  1.000000 O
   O46         1.0     0.610903     0.561211     0.851283    Biso  1.000000 O
   O47         1.0     0.863477     0.066102     0.948817    Biso  1.000000 O
   O48         1.0     0.211109     0.955426     0.551288    Biso  1.000000 O
   O49         1.0     0.457771     0.069598     0.311751    Biso  1.000000 O
   O50         1.0     0.146236     0.795245     0.560665    Biso  1.000000 O
   O51         1.0     0.845835     0.810903     0.299164    Biso  1.000000 O
   O52         1.0     0.941556     0.928134     0.213082    Biso  1.000000 O
   O53         1.0     0.889615     0.759206     0.002213    Biso  1.000000 O
   O54         1.0     0.806031     0.821804     0.102571    Biso  1.000000 O
   O55         1.0     0.641744     0.919311     0.100396    Biso  1.000000 O
   O56         1.0     0.513483     0.898220     0.994795    Biso  1.000000 O
   O57         1.0     0.017619     0.717943     0.477362    Biso  1.000000 O
   O58         1.0     0.680257     0.094353     0.165620    Biso  1.000000 O
   O59         1.0     0.385564     0.168139     0.349793    Biso  1.000000 O
   O60         1.0     0.982882     0.694807     0.322849    Biso  1.000000 O
   O61         1.0     0.081197     0.117911     0.171526    Biso  1.000000 O
   O62         1.0     0.750514     0.591135     0.171077    Biso  1.000000 O
   O63         1.0     0.372696     0.713881     0.899142    Biso  1.000000 O
   O64         1.0     0.223839     0.929084     0.307368    Biso  1.000000 O
   O65         1.0     0.684269     0.244483     0.981399    Biso  1.000000 O
   O66         1.0     0.611071     1.001318     0.596567    Biso  1.000000 O
   O67         1.0     0.987433     0.835615     0.104542    Biso  1.000000 O
   O68         1.0     0.062675     0.042065     0.481771    Biso  1.000000 O
   O69         1.0     0.219171     0.228816     0.450677    Biso  1.000000 O
   O70         1.0     0.739763     0.065860     0.021412    Biso  1.000000 O
   O71         1.0     0.249828     0.404251     0.026644    Biso  1.000000 O
   O72         1.0     0.029389     0.903755     0.629752    Biso  1.000000 O
   O73         1.0     0.731125     0.479430     0.851554    Biso  1.000000 O
   O74         1.0     0.063834     0.518503     0.305790    Biso  1.000000 O
   O75         1.0     0.145071     0.699814     0.320881    Biso  1.000000 O
   O76         1.0     0.509528     0.556599     0.754901    Biso  1.000000 O
   O77         1.0     0.786763     0.090736     0.869483    Biso  1.000000 O
   O78         1.0     0.113287     0.527179     0.765874    Biso  1.000000 O
   O79         1.0     0.058113     0.643689     0.126081    Biso  1.000000 O
   O80         1.0     0.816774     0.133879     0.478152    Biso  1.000000 O
   O81         1.0     0.077158     0.286288     0.370464    Biso  1.000000 O
   O82         1.0     0.726690     0.181360     0.617319    Biso  1.000000 O
   O83         1.0     0.956844     0.019412     0.794301    Biso  1.000000 O
   O84         1.0     0.129754     0.266440     0.967702    Biso  1.000000 O
   O85         1.0     0.950322     0.902665     0.453423    Biso  1.000000 O
   O86         1.0     0.952682     0.319210     0.848026    Biso  1.000000 O
   O87         1.0     0.724902     0.911488     0.295431    Biso  1.000000 O
   O88         1.0     0.171986     0.076489     0.285425    Biso  1.000000 O
   O89         1.0     0.408684     0.615380     0.381455    Biso  1.000000 O
   O90         1.0     0.282895     0.141261     0.837821    Biso  1.000000 O
   O91         1.0     0.411652     0.377472     0.140267    Biso  1.000000 O
   O92         1.0     0.824307     0.327914     0.097111    Biso  1.000000 O
   O93         1.0     0.573033     0.553713     0.181781    Biso  1.000000 O
   O94         1.0     0.558606     0.077792     0.377735    Biso  1.000000 O
   O95         1.0     0.605747     0.100271     0.900133    Biso  1.000000 O
   O96         1.0     0.824591     0.093474     0.123225    Biso  1.000000 O
   O97         1.0     0.915571     0.338580     0.268526    Biso  1.000000 O
   O98         1.0     0.462850     0.101301     0.202876    Biso  1.000000 O
   O99         1.0     0.088225     0.059639     0.857685    Biso  1.000000 O
   O100        1.0     0.338461     0.284262     0.283430    Biso  1.000000 O
   O101        1.0     0.721490     0.693153     0.004526    Biso  1.000000 O
   O102        1.0     0.245610     0.675455     0.641810    Biso  1.000000 O
   O103        1.0     0.112814     0.756632     0.872622    Biso  1.000000 O
   O104        1.0     0.254643     0.669803     0.817162    Biso  1.000000 O
   O105        1.0     0.979257     0.586114     0.896136    Biso  1.000000 O
   O106        1.0     0.461102     0.539609     0.848332    Biso  1.000000 O
   O107        1.0     0.314137     0.107855     0.139881    Biso  1.000000 O
   O108        1.0     0.916461     0.098511     0.613313    Biso  1.000000 O
   O109        1.0     0.144563     0.355543     0.550970    Biso  1.000000 O
   O110        1.0     0.519837     0.138037     0.460534    Biso  1.000000 O
   O111        1.0     0.286186     0.850029     0.709183    Biso  1.000000 O
   O112        1.0     0.028766     0.545434     0.445991    Biso  1.000000 O
   O113        1.0     0.326666     0.615713     0.233449    Biso  1.000000 O
   O114        1.0     0.220945     0.396906     0.741044    Biso  1.000000 O
   O115        1.0     0.977375     0.318351     0.025940    Biso  1.000000 O
   O116        1.0     0.975013     0.226532     0.476373    Biso  1.000000 O
   O117        1.0     0.880687     0.138462     0.243599    Biso  1.000000 O
   O118        1.0     0.155960     0.154864     0.375732    Biso  1.000000 O
   O119        1.0     0.596307     0.311605     0.883709    Biso  1.000000 O
   O120        1.0     0.693998     0.185036     0.800888    Biso  1.000000 O
   O121        1.0     0.504119     0.911927     0.859872    Biso  1.000000 O
   O122        1.0     0.625566     0.540671     0.010936    Biso  1.000000 O
   O123        1.0     0.072324     0.338830     0.837376    Biso  1.000000 O
   O124        1.0     0.442316     0.832621     0.267340    Biso  1.000000 O
   O125        1.0     0.772124     0.954494     0.776902    Biso  1.000000 O
   O126        1.0     0.006938     0.023726     0.628541    Biso  1.000000 O
   O127        1.0     0.180594     0.799091     0.683532    Biso  1.000000 O
   O128        1.0     0.822439     0.062528     0.302274    Biso  1.000000 O
   O129        1.0     0.234310     0.949066     0.779338    Biso  1.000000 O
   O130        1.0     0.438944     0.082476     0.595638    Biso  1.000000 O
   O131        1.0     0.730033     0.245205     0.156084    Biso  1.000000 O
   O132        1.0     0.097585     0.234343     0.662691    Biso  1.000000 O
   O133        1.0     0.781376     0.951302     0.531026    Biso  1.000000 O
   O134        1.0     0.022657     0.008937     0.291572    Biso  1.000000 O
   O135        1.0     0.144788     0.250718     0.263503    Biso  1.000000 O
   O136        1.0     0.457232     0.250950     0.147836    Biso  1.000000 O
   O137        1.0     0.045146     0.745345     0.091511    Biso  1.000000 O
   O138        1.0     0.924913     0.272115     0.684977    Biso  1.000000 O
   O139        1.0     0.514184     1.011114     0.549280    Biso  1.000000 O
   O140        1.0     0.247434     0.257401     0.720231    Biso  1.000000 O
   O141        1.0     0.487486     0.536209     0.989784    Biso  1.000000 O
   O142        1.0     0.331007     0.040232     0.576449    Biso  1.000000 O
   O143        1.0     0.143389     0.169350     0.930982    Biso  1.000000 O
   O144        1.0     0.873411     0.705938     0.688120    Biso  1.000000 O
   O145        1.0     0.437891     0.949087     0.345288    Biso  1.000000 O
   O146        1.0     0.339422     0.890995     0.618663    Biso  1.000000 O
   O147        1.0     0.220750     0.046331     0.027785    Biso  1.000000 O
   O148        1.0     0.057950     0.427725     0.603442    Biso  1.000000 O
   O149        1.0     0.354589     0.572463     0.852241    Biso  1.000000 O
   O150        1.0     0.387783     0.170369     0.085407    Biso  1.000000 O
   O151        1.0     0.055257     0.873544     0.288132    Biso  1.000000 O
   O152        1.0     0.581986     0.024047     0.116612    Biso  1.000000 O
   O153        1.0     0.157001     0.630818     0.822358    Biso  1.000000 O
   O154        1.0     0.496053     0.184834     0.587424    Biso  1.000000 O
   O155        1.0     0.930292     0.119731     0.506531    Biso  1.000000 O
   O156        1.0     0.429806     0.962805     0.660840    Biso  1.000000 O
   O157        1.0     0.304732     0.787618     0.207805    Biso  1.000000 O
   O158        1.0     0.802949     0.281173     0.444884    Biso  1.000000 O
   O159        1.0     0.970388     0.645422     0.601742    Biso  1.000000 O
   O160        1.0     0.520452     0.849162     0.107219    Biso  1.000000 O
   O161        1.0     0.853597     0.871098     0.582189    Biso  1.000000 O
   O162        1.0     0.461951     0.144147     0.699984    Biso  1.000000 O
   O163        1.0     0.282558     0.141923     0.487951    Biso  1.000000 O
   O164        1.0     0.596079     0.872350     0.546150    Biso  1.000000 O
   O165        1.0     0.879342     0.611653     0.250249    Biso  1.000000 O
   O166        1.0     0.854360     0.076993     0.757197    Biso  1.000000 O
   O167        1.0     0.004318     0.572082     1.014835    Biso  1.000000 O
   O168        1.0    -0.012546     0.482463     0.685102    Biso  1.000000 O
   O169        1.0     0.335643     0.902944     0.159682    Biso  1.000000 O
   O170        1.0     0.491829     0.965996     0.114264    Biso  1.000000 O
   O171        1.0     0.464045     0.547176     0.661509    Biso  1.000000 O
   O172        1.0     0.828873     0.604631     0.957777    Biso  1.000000 O
   O173        1.0     0.959326     0.154127     0.808084    Biso  1.000000 O
   O174        1.0     0.569105     0.084982     0.238031    Biso  1.000000 O
   O175        1.0     0.939392     0.192116     0.352438    Biso  1.000000 O
   O176        1.0     0.023601     0.751792     0.600816    Biso  1.000000 O
   O177        1.0     0.890544     0.926204     0.805550    Biso  1.000000 O
   O178        1.0     0.669308     0.994800     0.937096    Biso  1.000000 O
   O179        1.0     0.017565     0.675189     0.825242    Biso  1.000000 O
   O180        1.0     0.374529     0.910223     0.900052    Biso  1.000000 O
   O181        1.0     0.275410     0.787810     0.887934    Biso  1.000000 O
   O182        1.0     0.196317     0.804525     0.115495    Biso  1.000000 O
   O183        1.0     0.711439     0.615910     0.275239    Biso  1.000000 O
   O184        1.0     0.288531     0.672098     0.148430    Biso  1.000000 O
   O185        1.0     0.304521     0.047413     0.953428    Biso  1.000000 O
   O186        1.0     0.900496     0.930187     0.663686    Biso  1.000000 O
   O187        1.0     0.800082     0.033527     0.440602    Biso  1.000000 O
   O188        1.0     0.230346     0.931708     0.105797    Biso  1.000000 O
   O189        1.0     0.075412     0.634924     0.925709    Biso  1.000000 O
   O190        1.0     0.495061     0.410860     0.410751    Biso  1.000000 O
   O191        1.0     0.097302     0.697689     0.742439    Biso  1.000000 O
   O192        1.0     0.866918    -0.013520     0.106465    Biso  1.000000 O
   O193        1.0     0.901621     0.451445     0.254139    Biso  1.000000 O
   O194        1.0     0.712472     0.044104     0.751983    Biso  1.000000 O
   O195        1.0     0.125164     0.617896     0.412891    Biso  1.000000 O
   O196        1.0     0.867891     0.235979     0.808773    Biso  1.000000 O
   O197        1.0     0.980032     0.880494     0.999882    Biso  1.000000 O
   O198        1.0     0.121972     0.265710     0.476181    Biso  1.000000 O
   O199        1.0     0.160678     0.966075     0.431597    Biso  1.000000 O
   O200        1.0     0.351515     0.722178     0.053000    Biso  1.000000 O
   O201        1.0     0.778713     0.799313     1.000981    Biso  1.000000 O
   O202        1.0    -0.010015     0.217706     0.213377    Biso  1.000000 O
   O203        1.0     0.276118     0.691298     0.963002    Biso  1.000000 O
   O204        1.0     0.944612     0.137711     0.155418    Biso  1.000000 O
   O205        1.0     0.417035     0.413062     0.577379    Biso  1.000000 O
   O206        1.0     0.604247     0.721409     0.052770    Biso  1.000000 O
   O207        1.0     0.025529     0.499344     0.848954    Biso  1.000000 O
   O208        1.0     0.684920     0.403396     0.775822    Biso  1.000000 O
   O209        1.0     0.036086     0.530311     0.555571    Biso  1.000000 O
   O210        1.0     0.218973     0.489420     0.184278    Biso  1.000000 O
   O211        1.0     0.801376     0.105022     0.647422    Biso  1.000000 O
   O212        1.0     0.320843     0.480826     0.993767    Biso  1.000000 O
   O213        1.0     0.135769     0.410847     0.906467    Biso  1.000000 O
   O214        1.0     0.005944     0.473242     0.197266    Biso  1.000000 O
   O215        1.0     0.019035     0.278193     0.751450    Biso  1.000000 O
   O216        1.0     0.753371     0.496827     0.961882    Biso  1.000000 O
   O217        1.0     0.143648     0.212695     0.100043    Biso  1.000000 O
   O218        1.0     0.159644     0.439161     0.077403    Biso  1.000000 O
   O219        1.0     0.228894     0.675016     0.481514    Biso  1.000000 O
   O220        1.0     0.173552     0.727304     0.191889    Biso  1.000000 O
   O221        1.0     0.936463     0.479046     0.793059    Biso  1.000000 O
   O222        1.0     0.017084     0.109605     0.953014    Biso  1.000000 O
   O223        1.0     0.900828     0.410710     0.907222    Biso  1.000000 O
   O224        1.0     0.019725     0.885408     0.827578    Biso  1.000000 O
   O225        1.0     0.899316     0.965677     0.974485    Biso  1.000000 O
   O226        1.0     0.215275     0.355502     0.287619    Biso  1.000000 O
   O227        1.0     0.731069     0.884418     0.189527    Biso  1.000000 O
   O228        1.0     0.254005     0.675563     0.320928    Biso  1.000000 O
   O229        1.0     0.608332     0.579573     0.415488    Biso  1.000000 O
   O230        1.0     0.296396     0.246147     0.902440    Biso  1.000000 O
   O231        1.0     0.632773     0.966848     0.729855    Biso  1.000000 O
   O232        1.0     0.527949     0.008759     0.745173    Biso  1.000000 O
   O233        1.0     0.069862     0.855397     0.483007    Biso  1.000000 O
   O234        1.0     0.762954     0.860063     0.394028    Biso  1.000000 O
   O235        1.0     0.465025     0.777667     0.377254    Biso  1.000000 O
   O236        1.0     0.675362     0.445406     1.009824    Biso  1.000000 O
   O237        1.0     0.265834     0.234646     0.211230    Biso  1.000000 O
   O238        1.0     0.976091     0.690208     0.716778    Biso  1.000000 O
   O239        1.0     0.373070     0.958955     0.751937    Biso  1.000000 O
   O240        1.0     0.412115     0.557460     0.098871    Biso  1.000000 O
   O241        1.0     0.398909     0.796611     0.487360    Biso  1.000000 O
   O242        1.0     0.796184     0.254485     0.554422    Biso  1.000000 O
   O243        1.0     0.836696     0.457352     0.082310    Biso  1.000000 O
   O244        1.0     0.785998     0.714092     0.180289    Biso  1.000000 O
   O245        1.0     0.782173     0.736189     0.377703    Biso  1.000000 O
   O246        1.0     0.257972     0.749125     0.552879    Biso  1.000000 O
   O247        1.0     0.082657     0.268971     0.172167    Biso  1.000000 O
   O248        1.0     0.662128     0.909142     0.636677    Biso  1.000000 O
   O249        1.0     0.180487     0.164605     0.727151    Biso  1.000000 O
   O250        1.0     0.541105     0.713485     0.779329    Biso  1.000000 O
   O251        1.0     0.901599     0.300561     0.424096    Biso  1.000000 O
   O252        1.0     0.452471     0.079885     0.787830    Biso  1.000000 O
   O253        1.0     0.651776     0.661150     0.788885    Biso  1.000000 O
   O254        1.0     0.263268     0.302242     0.369903    Biso  1.000000 O
   O255        1.0     0.367367     0.641620     0.520713    Biso  1.000000 O
   O256        1.0     0.443692     0.276903     0.590058    Biso  1.000000 O
   O257        1.0     0.834772     0.522478     0.303953    Biso  1.000000 O
   O258        1.0     0.524341     0.221510     0.965163    Biso  1.000000 O
   O259        1.0     0.996608     0.176177     0.049894    Biso  1.000000 O
   O260        1.0     0.051449     0.419634     0.995034    Biso  1.000000 O
   O261        1.0     0.200737     0.120969     0.178181    Biso  1.000000 O
   O262        1.0     0.647988     0.763673     0.940221    Biso  1.000000 O
   O263        1.0     0.386581     0.170337     0.235491    Biso  1.000000 O
   O264        1.0     0.552606     0.177207     0.130161    Biso  1.000000 O
   O265        1.0     0.968277     0.556307     0.340130    Biso  1.000000 O
   O266        1.0     0.824884     0.535607     0.783252    Biso  1.000000 O
   O267        1.0     0.635504     0.324251     0.170519    Biso  1.000000 O
   O268        1.0     0.734628     0.495843     0.379249    Biso  1.000000 O
   O269        1.0     0.130868     0.827507     0.363230    Biso  1.000000 O
   O270        1.0     0.116802     0.943520     0.880034    Biso  1.000000 O
   O271        1.0     0.126200     0.899819     0.709161    Biso  1.000000 O
   O272        1.0     0.793570     0.967956     0.022831    Biso  1.000000 O
   O273        1.0     0.402957     0.093845     1.016068    Biso  1.000000 O
   O274        1.0     0.196325     0.245718     0.572383    Biso  1.000000 O
   O275        1.0     0.619080     0.551147     0.282347    Biso  1.000000 O
   O276        1.0     0.294727     0.095865     0.324241    Biso  1.000000 O
   O277        1.0     0.197903     0.511433     0.697737    Biso  1.000000 O
   O278        1.0     0.041274     0.139852     0.563627    Biso  1.000000 O
   O279        1.0     0.862992     0.940250     0.302140    Biso  1.000000 O
   O280        1.0     0.302137     0.179693     0.011059    Biso  1.000000 O
   O281        1.0     0.131506     0.042634     0.576551    Biso  1.000000 O
   O282        1.0     0.000077     0.051239     0.094763    Biso  1.000000 O
   O283        1.0     0.164200     0.579545     0.298914    Biso  1.000000 O
   O284        1.0     0.482038     0.356258     0.947872    Biso  1.000000 O
   O285        1.0     0.002392     0.710214     0.974825    Biso  1.000000 O
   O286        1.0     0.316648     0.144760     0.610224    Biso  1.000000 O
   O287        1.0     0.933192     0.642235     0.467481    Biso  1.000000 O
   O288        1.0     0.300658     0.983929     0.229027    Biso  1.000000 O
   O289        1.0     0.603597     0.122802     0.553023    Biso  1.000000 O
   O290        1.0     0.343268     0.363353     0.433435    Biso  1.000000 O
   O291        1.0     0.732269     0.176654     0.910190    Biso  1.000000 O
   O292        1.0     0.795460     0.282558     0.916196    Biso  1.000000 O
   O293        1.0     0.387016     0.209603     0.655392    Biso  1.000000 O
   O294        1.0     0.906154     0.534934     0.483283    Biso  1.000000 O
   O295        1.0     0.514929     0.448999     0.664946    Biso  1.000000 O
   O296        1.0     0.164451     0.056537     0.698160    Biso  1.000000 O
   O297        1.0     0.360125     0.228216     0.462122    Biso  1.000000 O
   O298        1.0     0.184080     0.930531     0.969761    Biso  1.000000 O
   O299        1.0     0.660987     0.580167     0.103900    Biso  1.000000 O
   O300        1.0     0.620448     0.909366     0.831510    Biso  1.000000 O
   O301        1.0     0.602465     0.077673     0.799880    Biso  1.000000 O
   O302        1.0     0.270105     0.841810     1.007092    Biso  1.000000 O
   O303        1.0     0.489826     0.124646     0.893259    Biso  1.000000 O
   O304        1.0     0.023139     0.801870     0.723664    Biso  1.000000 O
   O305        1.0     0.183243     0.746138     0.001593    Biso  1.000000 O
   O306        1.0     0.749389     0.818679     0.803926    Biso  1.000000 O
   O307        1.0     0.023717     0.093520     0.384748    Biso  1.000000 O
   O308        1.0     0.875596     0.525720     0.885104    Biso  1.000000 O
   O309        1.0     0.299846     0.461517     0.797510    Biso  1.000000 O
   O310        1.0     0.825289     0.447822     0.449733    Biso  1.000000 O
   O311        1.0     0.124166     0.670931     0.626222    Biso  1.000000 O
   O312        1.0     0.054759     0.197481     0.308743    Biso  1.000000 O
   O313        1.0     0.255686     0.317036     0.612676    Biso  1.000000 O
   O314        1.0     0.750391     0.628444     0.379563    Biso  1.000000 O
   O315        1.0     0.607375     0.973644     0.210205    Biso  1.000000 O
   O316        1.0     0.728980     0.290917     0.777964    Biso  1.000000 O
   O317        1.0     0.896100     0.788402     0.192963    Biso  1.000000 O
   O318        1.0     0.687200     0.806200     0.468392    Biso  1.000000 O
   O319        1.0     0.146587     0.215057     0.827114    Biso  1.000000 O
   O320        1.0     0.811156     0.760922     0.601801    Biso  1.000000 O
   O321        1.0     0.369372     0.862734     0.401181    Biso  1.000000 O
   O322        1.0     0.796335     0.187570     0.381692    Biso  1.000000 O
   O323        1.0     0.376440     0.062770     0.719081    Biso  1.000000 O
   O324        1.0     0.806702     0.887976     0.901186    Biso  1.000000 O
   O325        1.0     0.663525     0.003972     0.299580    Biso  1.000000 O
   O326        1.0     1.007748     0.352050     0.165205    Biso  1.000000 O
   O327        1.0     0.129565     0.331804     0.059274    Biso  1.000000 O
   O328        1.0     0.513821     0.448124     0.095238    Biso  1.000000 O
   O329        1.0     0.759373     0.983563     0.141387    Biso  1.000000 O
   O330        1.0     0.699158     0.801133     0.269857    Biso  1.000000 O
   O331        1.0     0.783888     0.882077     0.686669    Biso  1.000000 O
   O332        1.0     0.603973     0.436246     0.171080    Biso  1.000000 O
   O333        1.0     0.320116     0.316117     0.990105    Biso  1.000000 O
   O334        1.0     0.186924     0.830044     0.837537    Biso  1.000000 O
   O335        1.0     0.375716     0.026584     0.391509    Biso  1.000000 O
   O336        1.0     0.733892     1.025962     0.604729    Biso  1.000000 O
   O337        1.0     0.788146     0.679902     0.885865    Biso  1.000000 O
   O338        1.0     0.129053     0.022310     0.090738    Biso  1.000000 O
