# Supplementary material for: Facilitating alkaline hydrogen evolution kinetics via interfacial modulation of hydrogen-bond networks by porous amine cages
Source: Nat Commun. 2025 Feb 21;16:1849. doi: 10.1038/s41467-025-56962-z (PMC11845474; doi:10.1038/s41467-025-56962-z)
Supplement: Supplementary file 5 — Source Data [file 41467_2025_56962_MOESM5_ESM.zip]

Archive with 7 entries (6 files):
- Source Data/
- Source Data/Figure 1.xlsx
- Source Data/Figure 2.xlsx
- Source Data/Figure 3.xlsx
- Source Data/Figure 4.xlsx
- Source Data/Figure 5.xlsx
- Source Data/Supplementary Figures.xlsx
