# Supplementary material for: Facilitating alkaline hydrogen evolution kinetics via interfacial modulation of hydrogen-bond networks by porous amine cages
Source: Nat Commun. 2025 Feb 21;16:1849. doi: 10.1038/s41467-025-56962-z (PMC11845474; doi:10.1038/s41467-025-56962-z)
Supplement: Supplementary file 5 — Source Data [file 41467_2025_56962_MOESM5_ESM.zip › Source Data/Figure 1.xlsx]

## Sheet: Fig 1c
Pt/cage		Cage
2Theta (degree)	Intensity (a.u.)	2Theta (degree)	Intensity (a.u.)
5.04371	3315	5.04371	3208
5.07713	3351	5.07713	3229
5.11056	3283	5.11056	3188
5.14398	3242	5.14398	3234
5.1774	3164	5.1774	3171
5.21082	3053	5.21082	3024
5.24425	3041	5.24425	2964
5.27767	2975	5.27767	2743
5.31109	3039	5.31109	2882
5.34451	2978	5.34451	2846
5.37794	2816	5.37794	2793
5.41136	2788	5.41136	2706
5.44478	2861	5.44478	2822
5.4782	2771	5.4782	2580
5.51163	2704	5.51163	2636
5.54505	2742	5.54505	2619
5.57847	2669	5.57847	2547
5.61189	2693	5.61189	2524
5.64532	2628	5.64532	2483
5.67874	2518	5.67874	2394
5.71216	2482	5.71216	2360
5.74558	2479	5.74558	2291
5.77901	2530	5.77901	2318
5.81243	2481	5.81243	2320
5.84585	2375	5.84585	2267
5.87927	2371	5.87927	2292
5.9127	2334	5.9127	2169
5.94612	2396	5.94612	2176
5.97954	2290	5.97954	2244
6.01297	2160	6.01297	2174
6.04639	2233	6.04639	2063
6.07981	2224	6.07981	2088
6.11323	2205	6.11323	2003
6.14666	2130	6.14666	2073
6.18008	2149	6.18008	2092
6.2135	2187	6.2135	2055
6.24692	2101	6.24692	2103
6.28034	1992	6.28034	1974
6.31377	2076	6.31377	1901
6.34719	2039	6.34719	1901
6.38061	1960	6.38061	1929
6.41404	1924	6.41404	1881
6.44746	1914	6.44746	1868
6.48088	1915	6.48088	1846
6.5143	1921	6.5143	1849
6.54772	1883	6.54772	1839
6.58115	1894	6.58115	1835
6.61457	1788	6.61457	1747
6.64799	1864	6.64799	1764
6.68142	1865	6.68142	1801
6.71484	1865	6.71484	1800
6.74826	1806	6.74826	1740
6.78168	1738	6.78168	1670
6.81511	1734	6.81511	1834
6.84853	1718	6.84853	1723
6.88195	1765	6.88195	1727
6.91537	1727	6.91537	1713
6.9488	1788	6.9488	1755
6.98222	1730	6.98222	1702
7.01564	1679	7.01564	1714
7.04906	1695	7.04906	1747
7.08249	1634	7.08249	1725
7.11591	1630	7.11591	1615
7.14933	1684	7.14933	1683
7.18275	1647	7.18275	1622
7.21618	1625	7.21618	1680
7.2496	1643	7.2496	1619
7.28302	1667	7.28302	1598
7.31644	1633	7.31644	1571
7.34987	1543	7.34987	1571
7.38329	1584	7.38329	1606
7.41671	1647	7.41671	1648
7.45013	1603	7.45013	1641
7.48356	1614	7.48356	1537
7.51698	1532	7.51698	1638
7.5504	1636	7.5504	1520
7.58382	1551	7.58382	1483
7.61725	1599	7.61725	1528
7.65067	1615	7.65067	1534
7.68409	1535	7.68409	1510
7.71751	1643	7.71751	1533
7.75094	1573	7.75094	1563
7.78436	1526	7.78436	1595
7.81778	1462	7.81778	1521
7.8512	1508	7.8512	1486
7.88463	1563	7.88463	1541
7.91805	1459	7.91805	1443
7.95147	1548	7.95147	1513
7.98489	1535	7.98489	1472
8.01832	1589	8.01832	1511
8.05174	1528	8.05174	1542
8.08516	1521	8.08516	1505
8.11858	1506	8.11858	1468
8.15201	1464	8.15201	1407
8.18543	1526	8.18543	1498
8.21885	1478	8.21885	1548
8.25228	1476	8.25228	1448
8.2857	1531	8.2857	1479
8.31912	1494	8.31912	1502
8.35254	1542	8.35254	1494
8.38597	1441	8.38597	1556
8.41939	1466	8.41939	1501
8.45281	1500	8.45281	1460
8.48623	1543	8.48623	1519
8.51966	1533	8.51966	1526
8.55308	1476	8.55308	1599
8.5865	1426	8.5865	1505
8.61992	1483	8.61992	1520
8.65334	1538	8.65334	1459
8.68677	1468	8.68677	1489
8.72019	1490	8.72019	1493
8.75361	1537	8.75361	1480
8.78703	1524	8.78703	1535
8.82046	1494	8.82046	1543
8.85388	1452	8.85388	1492
8.8873	1497	8.8873	1558
8.92073	1509	8.92073	1601
8.95415	1531	8.95415	1577
8.98757	1474	8.98757	1534
9.02099	1530	9.02099	1603
9.05442	1488	9.05442	1513
9.08784	1507	9.08784	1551
9.12126	1528	9.12126	1498
9.15468	1504	9.15468	1596
9.18811	1466	9.18811	1536
9.22153	1550	9.22153	1508
9.25495	1449	9.25495	1578
9.28837	1453	9.28837	1597
9.3218	1567	9.3218	1586
9.35522	1538	9.35522	1512
9.38864	1599	9.38864	1569
9.42206	1530	9.42206	1565
9.45549	1571	9.45549	1559
9.48891	1511	9.48891	1570
9.52233	1482	9.52233	1497
9.55575	1589	9.55575	1567
9.58918	1521	9.58918	1511
9.6226	1519	9.6226	1647
9.65602	1518	9.65602	1538
9.68944	1517	9.68944	1523
9.72287	1523	9.72287	1572
9.75629	1604	9.75629	1652
9.78971	1579	9.78971	1577
9.82313	1595	9.82313	1526
9.85656	1602	9.85656	1539
9.88998	1606	9.88998	1647
9.9234	1564	9.9234	1535
9.95682	1569	9.95682	1573
9.99025	1528	9.99025	1596
10.0237	1566	10.0237	1533
10.0571	1634	10.0571	1638
10.0905	1550	10.0905	1600
10.1239	1588	10.1239	1567
10.1573	1554	10.1573	1603
10.1908	1646	10.1908	1662
10.2242	1676	10.2242	1632
10.2576	1643	10.2576	1606
10.2911	1641	10.2911	1646
10.3245	1603	10.3245	1675
10.3579	1574	10.3579	1596
10.3913	1572	10.3913	1648
10.4247	1621	10.4247	1582
10.4582	1601	10.4582	1604
10.4916	1632	10.4916	1683
10.525	1550	10.525	1638
10.5584	1566	10.5584	1637
10.5919	1589	10.5919	1715
10.6253	1638	10.6253	1644
10.6587	1670	10.6587	1657
10.6921	1682	10.6921	1728
10.7255	1638	10.7255	1654
10.759	1695	10.759	1677
10.7924	1679	10.7924	1722
10.8258	1702	10.8258	1683
10.8592	1703	10.8592	1714
10.8926	1728	10.8926	1694
10.9261	1797	10.9261	1729
10.9595	1659	10.9595	1761
10.9929	1720	10.9929	1734
11.0263	1653	11.0263	1693
11.0598	1710	11.0598	1679
11.0932	1771	11.0932	1791
11.1266	1719	11.1266	1639
11.16	1738	11.16	1778
11.1935	1795	11.1935	1786
11.2269	1785	11.2269	1769
11.2603	1783	11.2603	1818
11.2937	1841	11.2937	1871
11.3271	1800	11.3271	1796
11.3606	1841	11.3606	1842
11.394	1911	11.394	1932
11.4274	1905	11.4274	1839
11.4608	1898	11.4608	1865
11.4943	1894	11.4943	1838
11.5277	1830	11.5277	1901
11.5611	1891	11.5611	1791
11.5945	1879	11.5945	1851
11.628	1897	11.628	1818
11.6614	1927	11.6614	1891
11.6948	1967	11.6948	1955
11.7282	1897	11.7282	1945
11.7616	1951	11.7616	2053
11.7951	1928	11.7951	2066
11.8285	1942	11.8285	2126
11.8619	1983	11.8619	2055
11.8953	2019	11.8953	2082
11.9288	2022	11.9288	2127
11.9622	1982	11.9622	2114
11.9956	2013	11.9956	2173
12.029	2033	12.029	2149
12.0624	2046	12.0624	2099
12.0959	2100	12.0959	2148
12.1293	2117	12.1293	2141
12.1627	2091	12.1627	2225
12.1961	2089	12.1961	2249
12.2295	2104	12.2295	2074
12.263	2142	12.263	2219
12.2964	2152	12.2964	2254
12.3298	2225	12.3298	2327
12.3632	2222	12.3632	2253
12.3967	2197	12.3967	2329
12.4301	2247	12.4301	2295
12.4635	2140	12.4635	2263
12.4969	2248	12.4969	2319
12.5304	2256	12.5304	2250
12.5638	2239	12.5638	2459
12.5972	2194	12.5972	2342
12.6306	2232	12.6306	2353
12.664	2232	12.664	2353
12.6975	2283	12.6975	2307
12.7309	2330	12.7309	2488
12.7643	2354	12.7643	2415
12.7977	2353	12.7977	2508
12.8312	2345	12.8312	2471
12.8646	2320	12.8646	2455
12.898	2353	12.898	2524
12.9314	2385	12.9314	2512
12.9649	2373	12.9649	2527
12.9983	2389	12.9983	2452
13.0317	2455	13.0317	2542
13.0651	2337	13.0651	2419
13.0985	2442	13.0985	2567
13.132	2349	13.132	2521
13.1654	2313	13.1654	2592
13.1988	2419	13.1988	2578
13.2322	2320	13.2322	2427
13.2657	2382	13.2657	2420
13.2991	2249	13.2991	2552
13.3325	2288	13.3325	2459
13.3659	2328	13.3659	2415
13.3993	2301	13.3993	2507
13.4328	2323	13.4328	2530
13.4662	2320	13.4662	2429
13.4996	2275	13.4996	2441
13.533	2335	13.533	2414
13.5664	2336	13.5664	2436
13.5999	2308	13.5999	2476
13.6333	2339	13.6333	2498
13.6667	2326	13.6667	2460
13.7001	2278	13.7001	2553
13.7336	2280	13.7336	2371
13.767	2315	13.767	2443
13.8004	2269	13.8004	2379
13.8338	2286	13.8338	2432
13.8673	2225	13.8673	2314
13.9007	2383	13.9007	2405
13.9341	2290	13.9341	2345
13.9675	2148	13.9675	2362
14.0009	2238	14.0009	2310
14.0344	2214	14.0344	2375
14.0678	2240	14.0678	2243
14.1012	2153	14.1012	2337
14.1346	2205	14.1346	2286
14.1681	2121	14.1681	2362
14.2015	2170	14.2015	2298
14.2349	2176	14.2349	2290
14.2683	2169	14.2683	2311
14.3018	2223	14.3018	2270
14.3352	2152	14.3352	2188
14.3686	2202	14.3686	2354
14.402	2159	14.402	2249
14.4354	2134	14.4354	2234
14.4689	2126	14.4689	2158
14.5023	2059	14.5023	2337
14.5357	2159	14.5357	2242
14.5691	2108	14.5691	2264
14.6026	2089	14.6026	2236
14.636	2152	14.636	2213
14.6694	2101	14.6694	2297
14.7028	2021	14.7028	2199
14.7362	2093	14.7362	2283
14.7697	2071	14.7697	2119
14.8031	2137	14.8031	2209
14.8365	2078	14.8365	2130
14.8699	2132	14.8699	2198
14.9033	1995	14.9033	2043
14.9368	2142	14.9368	2180
14.9702	2155	14.9702	2193
15.0036	2023	15.0036	2228
15.0371	2107	15.0371	2074
15.0705	2094	15.0705	2118
15.1039	2122	15.1039	2138
15.1373	2175	15.1373	2121
15.1707	2011	15.1707	2128
15.2042	2043	15.2042	2177
15.2376	2040	15.2376	2118
15.271	2012	15.271	2053
15.3044	2008	15.3044	2183
15.3378	2035	15.3378	2209
15.3713	2010	15.3713	2152
15.4047	2085	15.4047	2245
15.4381	2025	15.4381	2086
15.4715	1986	15.4715	2167
15.505	1981	15.505	2121
15.5384	2043	15.5384	2178
15.5718	2052	15.5718	2095
15.6052	2097	15.6052	2131
15.6387	2088	15.6387	2064
15.6721	2043	15.6721	2067
15.7055	1982	15.7055	2141
15.7389	2045	15.7389	2112
15.7723	2015	15.7723	2193
15.8058	2109	15.8058	2064
15.8392	2007	15.8392	2174
15.8726	2087	15.8726	2106
15.906	2074	15.906	2077
15.9395	2094	15.9395	2064
15.9729	2000	15.9729	2192
16.0063	2006	16.0063	2167
16.0397	2008	16.0397	2145
16.0731	2041	16.0731	2116
16.1066	2030	16.1066	2134
16.14	2038	16.14	2101
16.1734	2051	16.1734	2101
16.2068	2087	16.2068	2184
16.2403	1966	16.2403	2116
16.2737	2068	16.2737	2164
16.3071	2034	16.3071	2118
16.3405	2092	16.3405	2216
16.374	2070	16.374	2229
16.4074	2039	16.4074	2178
16.4408	2070	16.4408	2158
16.4742	2004	16.4742	2141
16.5076	1952	16.5076	2198
16.5411	2027	16.5411	2219
16.5745	2110	16.5745	2244
16.6079	2101	16.6079	2184
16.6413	2057	16.6413	2154
16.6747	2083	16.6747	2263
16.7082	2102	16.7082	2212
16.7416	2147	16.7416	2121
16.775	2159	16.775	2187
16.8084	2125	16.8084	2225
16.8419	2126	16.8419	2244
16.8753	2088	16.8753	2208
16.9087	2042	16.9087	2254
16.9421	2052	16.9421	2215
16.9755	2021	16.9755	2118
17.009	2055	17.009	2152
17.0424	2081	17.0424	2234
17.0758	2082	17.0758	2249
17.1092	2159	17.1092	2264
17.1427	2251	17.1427	2213
17.1761	2077	17.1761	2315
17.2095	2201	17.2095	2210
17.2429	2110	17.2429	2199
17.2764	2203	17.2764	2206
17.3098	2139	17.3098	2265
17.3432	2138	17.3432	2265
17.3766	2078	17.3766	2259
17.41	2138	17.41	2288
17.4435	2155	17.4435	2244
17.4769	2153	17.4769	2353
17.5103	2163	17.5103	2288
17.5437	2114	17.5437	2338
17.5772	2216	17.5772	2293
17.6106	2154	17.6106	2354
17.644	2305	17.644	2312
17.6774	2188	17.6774	2327
17.7109	2237	17.7109	2338
17.7443	2209	17.7443	2344
17.7777	2128	17.7777	2288
17.8111	2177	17.8111	2368
17.8445	2216	17.8445	2238
17.878	2223	17.878	2353
17.9114	2230	17.9114	2370
17.9448	2230	17.9448	2364
17.9782	2264	17.9782	2492
18.0116	2271	18.0116	2410
18.0451	2236	18.0451	2410
18.0785	2189	18.0785	2358
18.1119	2208	18.1119	2434
18.1453	2221	18.1453	2446
18.1788	2232	18.1788	2372
18.2122	2228	18.2122	2362
18.2456	2337	18.2456	2400
18.279	2374	18.279	2466
18.3124	2358	18.3124	2576
18.3459	2377	18.3459	2508
18.3793	2341	18.3793	2542
18.4127	2282	18.4127	2478
18.4461	2541	18.4461	2493
18.4796	2397	18.4796	2497
18.513	2442	18.513	2516
18.5464	2335	18.5464	2515
18.5798	2418	18.5798	2528
18.6133	2377	18.6133	2510
18.6467	2384	18.6467	2528
18.6801	2312	18.6801	2515
18.7135	2442	18.7135	2592
18.7469	2344	18.7469	2625
18.7804	2431	18.7804	2646
18.8138	2414	18.8138	2675
18.8472	2353	18.8472	2596
18.8806	2440	18.8806	2633
18.9141	2449	18.9141	2525
18.9475	2579	18.9475	2612
18.9809	2498	18.9809	2704
19.0143	2481	19.0143	2627
19.0478	2552	19.0478	2816
19.0812	2522	19.0812	2588
19.1146	2576	19.1146	2679
19.148	2626	19.148	2611
19.1814	2510	19.1814	2623
19.2149	2498	19.2149	2691
19.2483	2480	19.2483	2715
19.2817	2542	19.2817	2686
19.3151	2623	19.3151	2729
19.3485	2512	19.3485	2748
19.382	2583	19.382	2690
19.4154	2592	19.4154	2872
19.4488	2595	19.4488	2824
19.4822	2545	19.4822	2784
19.5157	2537	19.5157	2842
19.5491	2703	19.5491	2839
19.5825	2776	19.5825	2827
19.6159	2522	19.6159	2766
19.6494	2553	19.6494	2812
19.6828	2640	19.6828	2863
19.7162	2600	19.7162	2843
19.7496	2613	19.7496	2891
19.783	2630	19.783	2794
19.8165	2751	19.8165	2989
19.8499	2695	19.8499	2942
19.8833	2642	19.8833	2950
19.9167	2728	19.9167	2991
19.9502	2703	19.9502	2860
19.9836	2691	19.9836	2900
20.017	2602	20.017	2934
20.0504	2700	20.0504	2993
20.0839	2713	20.0839	3045
20.1173	2791	20.1173	2973
20.1507	2747	20.1507	2986
20.1841	2788	20.1841	3056
20.2175	2795	20.2175	3006
20.251	2774	20.251	3005
20.2844	2831	20.2844	3108
20.3178	2784	20.3178	3114
20.3512	2868	20.3512	3140
20.3847	2840	20.3847	3089
20.4181	2831	20.4181	3127
20.4515	2873	20.4515	3134
20.4849	2856	20.4849	3076
20.5183	2866	20.5183	3113
20.5518	3004	20.5518	3008
20.5852	2803	20.5852	3102
20.6186	2927	20.6186	3119
20.652	2883	20.652	3164
20.6854	2824	20.6854	3116
20.7189	2852	20.7189	3218
20.7523	2931	20.7523	3230
20.7857	2947	20.7857	3129
20.8191	2900	20.8191	3189
20.8526	2957	20.8526	3230
20.886	2911	20.886	3227
20.9194	3003	20.9194	3206
20.9528	3002	20.9528	3327
20.9863	3026	20.9863	3225
21.0197	3069	21.0197	3313
21.0531	3041	21.0531	3352
21.0865	3073	21.0865	3322
21.1199	3031	21.1199	3356
21.1534	3022	21.1534	3326
21.1868	3064	21.1868	3357
21.2202	3081	21.2202	3390
21.2536	2997	21.2536	3473
21.2871	3028	21.2871	3296
21.3205	3107	21.3205	3364
21.3539	2991	21.3539	3466
21.3873	3247	21.3873	3497
21.4208	3152	21.4208	3554
21.4542	3160	21.4542	3508
21.4876	3114	21.4876	3500
21.521	3225	21.521	3603
21.5544	3178	21.5544	3521
21.5879	3214	21.5879	3639
21.6213	3200	21.6213	3622
21.6547	3250	21.6547	3601
21.6881	3272	21.6881	3629
21.7216	3303	21.7216	3697
21.755	3228	21.755	3566
21.7884	3326	21.7884	3664
21.8218	3398	21.8218	3727
21.8552	3345	21.8552	3683
21.8887	3454	21.8887	3792
21.9221	3344	21.9221	3697
21.9555	3435	21.9555	3794
21.9889	3410	21.9889	3723
22.0224	3298	22.0224	3743
22.0558	3424	22.0558	3876
22.0892	3279	22.0892	3830
22.1226	3446	22.1226	3759
22.1561	3527	22.1561	3735
22.1895	3609	22.1895	3752
22.2229	3586	22.2229	3810
22.2563	3507	22.2563	3876
22.2897	3424	22.2897	3944
22.3232	3469	22.3232	4017
22.3566	3519	22.3566	3932
22.39	3587	22.39	4082
22.4234	3681	22.4234	3952
22.4568	3521	22.4568	3951
22.4903	3462	22.4903	4019
22.5237	3645	22.5237	4136
22.5571	3780	22.5571	4005
22.5905	3652	22.5905	4136
22.624	3681	22.624	4169
22.6574	3663	22.6574	4132
22.6908	3809	22.6908	4134
22.7242	3699	22.7242	4118
22.7577	3849	22.7577	4386
22.7911	3731	22.7911	4297
22.8245	3826	22.8245	4251
22.8579	3875	22.8579	4232
22.8913	3691	22.8913	4253
22.9248	3866	22.9248	4393
22.9582	3891	22.9582	4294
22.9916	3892	22.9916	4289
23.025	3863	23.025	4234
23.0585	3916	23.0585	4397
23.0919	3966	23.0919	4318
23.1253	3888	23.1253	4565
23.1587	3852	23.1587	4350
23.1921	3926	23.1921	4510
23.2256	3978	23.2256	4371
23.259	3872	23.259	4474
23.2924	3965	23.2924	4434
23.3258	4016	23.3258	4597
23.3593	4009	23.3593	4482
23.3927	4116	23.3927	4533
23.4261	4116	23.4261	4581
23.4595	4064	23.4595	4484
23.493	4034	23.493	4471
23.5264	4006	23.5264	4466
23.5598	4018	23.5598	4532
23.5932	4000	23.5932	4497
23.6266	4118	23.6266	4591
23.6601	4129	23.6601	4658
23.6935	4191	23.6935	4674
23.7269	4154	23.7269	4710
23.7603	4170	23.7603	4653
23.7937	4073	23.7937	4717
23.8272	4111	23.8272	4703
23.8606	4169	23.8606	4758
23.894	4208	23.894	4684
23.9274	4188	23.9274	4846
23.9609	4131	23.9609	4767
23.9943	4221	23.9943	4898
24.0277	4232	24.0277	4629
24.0611	4102	24.0611	4777
24.0946	4205	24.0946	4855
24.128	4225	24.128	4813
24.1614	4355	24.1614	4842
24.1948	4262	24.1948	4719
24.2282	4337	24.2282	4751
24.2617	4351	24.2617	4724
24.2951	4237	24.2951	4750
24.3285	4125	24.3285	4831
24.3619	4272	24.3619	4884
24.3954	4206	24.3954	4834
24.4288	4322	24.4288	4860
24.4622	4219	24.4622	4874
24.4956	4240	24.4956	4752
24.5291	4191	24.5291	4974
24.5625	4300	24.5625	4723
24.5959	4240	24.5959	4821
24.6293	4363	24.6293	4819
24.6627	4153	24.6627	4842
24.6962	4123	24.6962	4882
24.7296	4217	24.7296	4810
24.763	4237	24.763	4922
24.7964	4261	24.7964	4918
24.8299	4305	24.8299	4857
24.8633	4191	24.8633	4881
24.8967	4419	24.8967	4806
24.9301	4230	24.9301	4762
24.9635	4189	24.9635	4791
24.997	4259	24.997	4668
25.0304	4294	25.0304	4860
25.0638	4264	25.0638	4916
25.0972	4191	25.0972	4743
25.1306	4361	25.1306	4888
25.1641	4240	25.1641	4789
25.1975	4220	25.1975	4742
25.2309	4262	25.2309	4882
25.2643	4121	25.2643	4714
25.2978	4192	25.2978	4759
25.3312	4190	25.3312	4798
25.3646	4284	25.3646	4735
25.398	4039	25.398	4717
25.4315	4198	25.4315	4902
25.4649	4083	25.4649	4743
25.4983	4138	25.4983	4767
25.5317	4144	25.5317	4727
25.5651	4303	25.5651	4790
25.5986	4252	25.5986	4751
25.632	4198	25.632	4709
25.6654	4298	25.6654	4772
25.6988	4172	25.6988	4526
25.7323	4223	25.7323	4767
25.7657	4240	25.7657	4746
25.7991	4080	25.7991	4691
25.8325	4023	25.8325	4722
25.866	4064	25.866	4762
25.8994	4118	25.8994	4612
25.9328	4144	25.9328	4722
25.9662	4248	25.9662	4781
25.9996	4205	25.9996	4765
26.0331	4169	26.0331	4668
26.0665	4251	26.0665	4742
26.0999	4100	26.0999	4586
26.1333	4046	26.1333	4576
26.1668	3995	26.1668	4647
26.2002	4187	26.2002	4664
26.2336	4069	26.2336	4690
26.267	4115	26.267	4641
26.3004	3966	26.3004	4618
26.3339	3961	26.3339	4671
26.3673	3990	26.3673	4655
26.4007	4148	26.4007	4611
26.4341	3910	26.4341	4682
26.4675	4153	26.4675	4789
26.501	4017	26.501	4625
26.5344	4049	26.5344	4612
26.5678	4081	26.5678	4520
26.6012	3955	26.6012	4513
26.6347	3956	26.6347	4662
26.6681	3976	26.6681	4598
26.7015	3991	26.7015	4675
26.7349	3991	26.7349	4526
26.7684	3942	26.7684	4652
26.8018	3978	26.8018	4511
26.8352	3942	26.8352	4579
26.8686	3849	26.8686	4418
26.902	3956	26.902	4348
26.9355	4081	26.9355	4486
26.9689	3876	26.9689	4482
27.0023	3878	27.0023	4608
27.0357	3975	27.0357	4374
27.0692	3883	27.0692	4382
27.1026	3920	27.1026	4486
27.136	4049	27.136	4369
27.1694	3918	27.1694	4412
27.2029	4019	27.2029	4476
27.2363	3928	27.2363	4409
27.2697	3863	27.2697	4417
27.3031	3873	27.3031	4499
27.3365	3959	27.3365	4379
27.37	3912	27.37	4378
27.4034	3778	27.4034	4449
27.4368	3957	27.4368	4245
27.4702	3914	27.4702	4364
27.5037	3775	27.5037	4340
27.5371	3700	27.5371	4419
27.5705	3952	27.5705	4308
27.6039	3887	27.6039	4412
27.6373	3869	27.6373	4356
27.6708	3720	27.6708	4372
27.7042	3844	27.7042	4322
27.7376	3783	27.7376	4383
27.771	3782	27.771	4376
27.8044	3786	27.8044	4479
27.8379	3776	27.8379	4383
27.8713	3875	27.8713	4363
27.9047	3770	27.9047	4260
27.9381	3668	27.9381	4215
27.9716	3830	27.9716	4145
28.005	3788	28.005	4314
28.0384	3701	28.0384	4287
28.0718	3649	28.0718	4260
28.1053	3757	28.1053	4288
28.1387	3744	28.1387	4299
28.1721	3712	28.1721	4143
28.2055	3708	28.2055	4274
28.2389	3748	28.2389	4308
28.2724	3700	28.2724	4308
28.3058	3639	28.3058	4259
28.3392	3675	28.3392	4252
28.3726	3675	28.3726	4309
28.4061	3717	28.4061	4267
28.4395	3675	28.4395	4240
28.4729	3718	28.4729	4237
28.5063	3718	28.5063	4050
28.5398	3686	28.5398	4251
28.5732	3785	28.5732	4132
28.6066	3704	28.6066	4177
28.64	3776	28.64	4266
28.6734	3784	28.6734	4145
28.7069	3617	28.7069	4153
28.7403	3728	28.7403	4240
28.7737	3728	28.7737	4151
28.8071	3707	28.8071	4184
28.8406	3594	28.8406	4125
28.874	3622	28.874	4225
28.9074	3623	28.9074	3997
28.9408	3739	28.9408	4140
28.9742	3564	28.9742	4108
29.0077	3569	29.0077	4108
29.0411	3652	29.0411	4075
29.0745	3522	29.0745	3997
29.1079	3589	29.1079	4037
29.1414	3644	29.1414	4155
29.1748	3681	29.1748	4032
29.2082	3601	29.2082	3966
29.2416	3633	29.2416	4073
29.2751	3611	29.2751	4099
29.3085	3530	29.3085	4123
29.3419	3556	29.3419	4068
29.3753	3528	29.3753	4187
29.4087	3520	29.4087	4080
29.4422	3563	29.4422	4003
29.4756	3580	29.4756	4077
29.509	3661	29.509	4004
29.5424	3540	29.5424	3978
29.5758	3451	29.5758	3868
29.6093	3537	29.6093	4080
29.6427	3534	29.6427	3979
29.6761	3626	29.6761	3972
29.7095	3593	29.7095	4021
29.743	3516	29.743	4060
29.7764	3387	29.7764	4116
29.8098	3618	29.8098	4096
29.8432	3396	29.8432	4122
29.8767	3421	29.8767	3991
29.9101	3354	29.9101	3930
29.9435	3506	29.9435	3875
29.9769	3383	29.9769	3833
30.0103	3504	30.0103	4039
30.0438	3434	30.0438	4142
30.0772	3486	30.0772	4019
30.1106	3481	30.1106	3967
30.144	3463	30.144	4020
30.1775	3540	30.1775	4041
30.2109	3525	30.2109	4065
30.2443	3467	30.2443	3959
30.2777	3432	30.2777	3942
30.3112	3416	30.3112	3907
30.3446	3487	30.3446	4005
30.378	3542	30.378	3887
30.4114	3473	30.4114	3947
30.4448	3454	30.4448	3927
30.4783	3354	30.4783	3883
30.5117	3550	30.5117	3859
30.5451	3494	30.5451	4045
30.5785	3417	30.5785	3974
30.612	3381	30.612	3952
30.6454	3351	30.6454	3926
30.6788	3489	30.6788	4032
30.7122	3489	30.7122	3944
30.7456	3436	30.7456	3795
30.7791	3380	30.7791	4034
30.8125	3518	30.8125	3766
30.8459	3458	30.8459	3942
30.8793	3445	30.8793	3943
30.9127	3396	30.9127	3746
30.9462	3364	30.9462	3808
30.9796	3365	30.9796	3844
31.013	3306	31.013	3853
31.0464	3325	31.0464	3873
31.0799	3445	31.0799	3821
31.1133	3389	31.1133	3881
31.1467	3282	31.1467	3798
31.1801	3432	31.1801	3879
31.2136	3351	31.2136	3883
31.247	3418	31.247	3815
31.2804	3401	31.2804	3737
31.3138	3348	31.3138	3851
31.3472	3335	31.3472	3835
31.3807	3335	31.3807	3858
31.4141	3386	31.4141	3833
31.4475	3328	31.4475	3737
31.4809	3290	31.4809	3825
31.5144	3369	31.5144	3678
31.5478	3341	31.5478	3796
31.5812	3466	31.5812	3909
31.6146	3338	31.6146	3715
31.6481	3405	31.6481	3854
31.6815	3350	31.6815	3701
31.7149	3270	31.7149	3706
31.7483	3386	31.7483	3700
31.7817	3337	31.7817	3721
31.8152	3221	31.8152	3793
31.8486	3310	31.8486	3836
31.882	3383	31.882	3878
31.9154	3263	31.9154	3760
31.9489	3295	31.9489	3799
31.9823	3264	31.9823	3911
32.0157	3321	32.0157	3785
32.0491	3358	32.0491	3769
32.0825	3209	32.0825	3818
32.116	3235	32.116	3845
32.1494	3298	32.1494	3736
32.1828	3235	32.1828	3713
32.2162	3229	32.2162	3725
32.2497	3278	32.2497	3749
32.2831	3229	32.2831	3777
32.3165	3279	32.3165	3690
32.3499	3250	32.3499	3681
32.3833	3206	32.3833	3748
32.4168	3351	32.4168	3743
32.4502	3257	32.4502	3757
32.4836	3217	32.4836	3850
32.517	3276	32.517	3669
32.5505	3258	32.5505	3718
32.5839	3209	32.5839	3688
32.6173	3337	32.6173	3773
32.6507	3218	32.6507	3823
32.6842	3340	32.6842	3760
32.7176	3270	32.7176	3705
32.751	3273	32.751	3760
32.7844	3310	32.7844	3718
32.8178	3376	32.8178	3653
32.8513	3246	32.8513	3704
32.8847	3296	32.8847	3800
32.9181	3253	32.9181	3671
32.9515	3228	32.9515	3724
32.9849	3249	32.9849	3743
33.0184	3131	33.0184	3800
33.0518	3253	33.0518	3782
33.0852	3214	33.0852	3682
33.1186	3244	33.1186	3714
33.1521	3244	33.1521	3803
33.1855	3421	33.1855	3727
33.2189	3174	33.2189	3838
33.2523	3280	33.2523	3690
33.2858	3289	33.2858	3703
33.3192	3188	33.3192	3733
33.3526	3248	33.3526	3617
33.386	3311	33.386	3715
33.4194	3282	33.4194	3648
33.4529	3285	33.4529	3589
33.4863	3244	33.4863	3731
33.5197	3213	33.5197	3703
33.5531	3214	33.5531	3765
33.5866	3153	33.5866	3547
33.62	3178	33.62	3692
33.6534	3171	33.6534	3752
33.6868	3198	33.6868	3720
33.7202	3286	33.7202	3547
33.7537	3262	33.7537	3712
33.7871	3170	33.7871	3658
33.8205	3233	33.8205	3626
33.8539	3184	33.8539	3705
33.8874	3262	33.8874	3655
33.9208	3180	33.9208	3649
33.9542	3359	33.9542	3610
33.9876	3298	33.9876	3745
34.021	3283	34.021	3692
34.0545	3255	34.0545	3686
34.0879	3056	34.0879	3621
34.1213	3176	34.1213	3716
34.1547	3178	34.1547	3613
34.1882	3174	34.1882	3560
34.2216	3130	34.2216	3646
34.255	3223	34.255	3693
34.2884	3215	34.2884	3586
34.3218	3254	34.3218	3659
34.3553	3026	34.3553	3618
34.3887	3154	34.3887	3689
34.4221	3168	34.4221	3733
34.4555	3154	34.4555	3583
34.489	3250	34.489	3662
34.5224	3140	34.5224	3630
34.5558	3182	34.5558	3660
34.5892	3124	34.5892	3622
34.6227	3174	34.6227	3546
34.6561	3191	34.6561	3571
34.6895	3194	34.6895	3583
34.7229	3206	34.7229	3551
34.7563	3118	34.7563	3633
34.7898	3233	34.7898	3624
34.8232	3192	34.8232	3587
34.8566	3140	34.8566	3623
34.89	3136	34.89	3718
34.9235	3066	34.9235	3591
34.9569	3158	34.9569	3677
34.9903	3309	34.9903	3660
35.0237	3225	35.0237	3466
35.0571	3235	35.0571	3698
35.0906	3161	35.0906	3615
35.124	3202	35.124	3724
35.1574	3101	35.1574	3593
35.1908	3183	35.1908	3533
35.2243	3187	35.2243	3631
35.2577	3092	35.2577	3705
35.2911	3197	35.2911	3519
35.3245	3068	35.3245	3596
35.358	3209	35.358	3603
35.3914	3108	35.3914	3562
35.4248	3214	35.4248	3598
35.4582	3128	35.4582	3636
35.4916	3142	35.4916	3599
35.5251	3124	35.5251	3579
35.5585	3223	35.5585	3517
35.5919	3203	35.5919	3675
35.6253	3056	35.6253	3522
35.6587	3100	35.6587	3644
35.6922	3186	35.6922	3658
35.7256	3130	35.7256	3565
35.759	3096	35.759	3570
35.7924	3104	35.7924	3573
35.8259	3073	35.8259	3540
35.8593	3244	35.8593	3600
35.8927	3062	35.8927	3624
35.9261	3118	35.9261	3568
35.9596	3167	35.9596	3505
35.993	3098	35.993	3458
36.0264	3034	36.0264	3513
36.0598	3154	36.0598	3463
36.0932	3004	36.0932	3573
36.1267	3116	36.1267	3675
36.1601	3102	36.1601	3472
36.1935	3202	36.1935	3648
36.2269	3061	36.2269	3518
36.2604	3008	36.2604	3535
36.2938	3012	36.2938	3391
36.3272	3073	36.3272	3507
36.3606	3167	36.3606	3520
36.3941	3086	36.3941	3470
36.4275	3108	36.4275	3483
36.4609	3047	36.4609	3370
36.4943	3176	36.4943	3492
36.5277	3077	36.5277	3409
36.5612	3137	36.5612	3476
36.5946	3000	36.5946	3487
36.628	3070	36.628	3416
36.6614	3114	36.6614	3435
36.6949	3156	36.6949	3666
36.7283	3097	36.7283	3568
36.7617	3078	36.7617	3518
36.7951	2995	36.7951	3507
36.8285	2986	36.8285	3496
36.862	3190	36.862	3479
36.8954	3066	36.8954	3469
36.9288	2951	36.9288	3632
36.9622	2949	36.9622	3419
36.9956	3084	36.9956	3589
37.0291	3019	37.0291	3442
37.0625	3080	37.0625	3414
37.0959	3055	37.0959	3360
37.1293	2980	37.1293	3442
37.1628	3040	37.1628	3429
37.1962	3079	37.1962	3584
37.2296	3065	37.2296	3513
37.263	3019	37.263	3502
37.2965	2986	37.2965	3415
37.3299	2973	37.3299	3415
37.3633	3028	37.3633	3277
37.3967	3024	37.3967	3455
37.4301	2949	37.4301	3463
37.4636	3012	37.4636	3343
37.497	3069	37.497	3473
37.5304	3024	37.5304	3420
37.5638	2992	37.5638	3413
37.5973	2995	37.5973	3465
37.6307	3022	37.6307	3439
37.6641	3035	37.6641	3336
37.6975	2961	37.6975	3375
37.7309	3062	37.7309	3446
37.7644	2916	37.7644	3377
37.7978	3034	37.7978	3359
37.8312	2987	37.8312	3400
37.8646	2982	37.8646	3320
37.8981	3037	37.8981	3472
37.9315	2939	37.9315	3465
37.9649	2964	37.9649	3415
37.9983	3001	37.9983	3352
38.0318	2948	38.0318	3389
38.0652	2929	38.0652	3349
38.0986	2959	38.0986	3429
38.132	2917	38.132	3334
38.1654	2955	38.1654	3368
38.1989	2964	38.1989	3373
38.2323	2979	38.2323	3336
38.2657	3001	38.2657	3265
38.2991	2956	38.2991	3410
38.3325	2991	38.3325	3319
38.366	2954	38.366	3333
38.3994	3035	38.3994	3354
38.4328	2944	38.4328	3328
38.4662	2919	38.4662	3369
38.4997	2987	38.4997	3328
38.5331	3051	38.5331	3313
38.5665	2887	38.5665	3334
38.5999	3000	38.5999	3282
38.6334	2900	38.6334	3232
38.6668	2974	38.6668	3267
38.7002	2911	38.7002	3219
38.7336	2975	38.7336	3386
38.767	2837	38.767	3291
38.8005	3002	38.8005	3288
38.8339	2848	38.8339	3202
38.8673	2820	38.8673	3310
38.9007	2930	38.9007	3217
38.9342	2869	38.9342	3294
38.9676	2858	38.9676	3272
39.001	2745	39.001	3286
39.0344	2874	39.0344	3254
39.0678	2896	39.0678	3219
39.1013	2917	39.1013	3243
39.1347	2818	39.1347	3230
39.1681	2828	39.1681	3245
39.2015	2854	39.2015	3142
39.235	2899	39.235	3197
39.2684	2848	39.2684	3280
39.3018	2712	39.3018	3264
39.3352	2888	39.3352	3258
39.3687	2853	39.3687	3186
39.4021	2721	39.4021	3193
39.4355	2785	39.4355	3185
39.4689	2880	39.4689	3191
39.5023	2769	39.5023	3138
39.5358	2858	39.5358	3214
39.5692	2845	39.5692	3208
39.6026	2853	39.6026	3166
39.636	2759	39.636	3262
39.6695	2857	39.6695	3118
39.7029	2830	39.7029	3283
39.7363	2845	39.7363	3323
39.7697	2789	39.7697	3193
39.8032	2788	39.8032	3227
39.8366	2831	39.8366	3253
39.87	2809	39.87	3147
39.9034	2846	39.9034	3106
39.9368	2910	39.9368	3203
39.9703	2672	39.9703	3213
40.0037	2697	40.0037	3219
40.0371	2789	40.0371	3214
40.0705	2757	40.0705	3231
40.1039	2723	40.1039	3079
40.1374	2857	40.1374	3145
40.1708	2750	40.1708	3158
40.2042	2769	40.2042	3099
40.2376	2777	40.2376	3210
40.2711	2781	40.2711	3111
40.3045	2739	40.3045	3266
40.3379	2750	40.3379	3117
40.3713	2712	40.3713	3291
40.4047	2855	40.4047	3078
40.4382	2668	40.4382	3088
40.4716	2764	40.4716	3180
40.505	2807	40.505	3032
40.5384	2742	40.5384	3069
40.5719	2667	40.5719	3082
40.6053	2737	40.6053	3141
40.6387	2798	40.6387	3163
40.6721	2731	40.6721	3070
40.7056	2740	40.7056	3078
40.739	2679	40.739	3092
40.7724	2723	40.7724	3064
40.8058	2780	40.8058	3035
40.8392	2679	40.8392	3020
40.8727	2781	40.8727	3047
40.9061	2649	40.9061	3083
40.9395	2824	40.9395	3114
40.9729	2750	40.9729	3061
41.0064	2750	41.0064	3066
41.0398	2713	41.0398	3053
41.0732	2814	41.0732	3067
41.1066	2673	41.1066	3083
41.1401	2699	41.1401	3113
41.1735	2771	41.1735	3038
41.2069	2704	41.2069	3074
41.2403	2714	41.2403	3092
41.2737	2757	41.2737	3168
41.3072	2723	41.3072	3156
41.3406	2702	41.3406	2957
41.374	2653	41.374	3089
41.4074	2675	41.4074	3137
41.4408	2723	41.4408	2986
41.4743	2599	41.4743	3003
41.5077	2771	41.5077	3132
41.5411	2754	41.5411	2986
41.5745	2692	41.5745	2962
41.608	2801	41.608	3061
41.6414	2717	41.6414	2988
41.6748	2752	41.6748	3032
41.7082	2764	41.7082	3015
41.7416	2606	41.7416	3086
41.7751	2613	41.7751	3010
41.8085	2653	41.8085	3089
41.8419	2569	41.8419	3000
41.8753	2664	41.8753	3111
41.9088	2673	41.9088	3103
41.9422	2713	41.9422	3045
41.9756	2637	41.9756	3085
42.009	2738	42.009	3083
42.0425	2542	42.0425	3033
42.0759	2691	42.0759	2951
42.1093	2680	42.1093	2889
42.1427	2675	42.1427	3009
42.1761	2722	42.1761	3104
42.2096	2614	42.2096	2992
42.243	2701	42.243	3022
42.2764	2637	42.2764	2976
42.3098	2691	42.3098	2980
42.3433	2562	42.3433	2995
42.3767	2606	42.3767	2979
42.4101	2682	42.4101	2973
42.4435	2618	42.4435	3078
42.477	2700	42.477	2981
42.5104	2604	42.5104	2929
42.5438	2632	42.5438	2996
42.5772	2704	42.5772	2896
42.6106	2601	42.6106	2965
42.6441	2634	42.6441	2996
42.6775	2528	42.6775	2913
42.7109	2638	42.7109	3027
42.7443	2609	42.7443	2944
42.7777	2661	42.7777	2932
42.8112	2587	42.8112	2967
42.8446	2691	42.8446	2972
42.878	2660	42.878	2951
42.9114	2655	42.9114	2945
42.9449	2592	42.9449	2974
42.9783	2679	42.9783	2966
43.0117	2634	43.0117	2898
43.0451	2572	43.0451	2936
43.0786	2579	43.0786	2872
43.112	2467	43.112	2929
43.1454	2593	43.1454	2948
43.1788	2463	43.1788	2995
43.2122	2579	43.2122	3000
43.2457	2601	43.2457	3009
43.2791	2623	43.2791	2873
43.3125	2651	43.3125	2928
43.3459	2552	43.3459	2913
43.3794	2579	43.3794	2965
43.4128	2707	43.4128	2886
43.4462	2672	43.4462	2909
43.4796	2613	43.4796	2934
43.513	2672	43.513	2934
43.5465	2630	43.5465	2831
43.5799	2528	43.5799	2866
43.6133	2568	43.6133	2925
43.6467	2525	43.6467	2900
43.6802	2536	43.6802	2767
43.7136	2517	43.7136	2876
43.747	2550	43.747	2909
43.7804	2636	43.7804	2865
43.8139	2643	43.8139	2861
43.8473	2527	43.8473	2867
43.8807	2414	43.8807	2894
43.9141	2610	43.9141	2917
43.9475	2587	43.9475	2816
43.981	2559	43.981	2921
44.0144	2604	44.0144	2895
44.0478	2578	44.0478	2965
44.0812	2571	44.0812	2891
44.1146	2512	44.1146	2854
44.1481	2545	44.1481	2885
44.1815	2610	44.1815	2749
44.2149	2602	44.2149	2790
44.2483	2539	44.2483	2897
44.2818	2563	44.2818	2848
44.3152	2537	44.3152	2907
44.3486	2541	44.3486	2886
44.382	2555	44.382	2771
44.4154	2504	44.4154	2849
44.4489	2629	44.4489	2860
44.4823	2545	44.4823	2848
44.5157	2500	44.5157	2877
44.5491	2530	44.5491	2827
44.5826	2537	44.5826	2860
44.616	2477	44.616	2700
44.6494	2525	44.6494	2894
44.6828	2577	44.6828	2785
44.7163	2483	44.7163	2912
44.7497	2657	44.7497	2771
44.7831	2520	44.7831	2808
44.8165	2626	44.8165	2964
44.8499	2521	44.8499	2789
44.8834	2537	44.8834	2824
44.9168	2471	44.9168	2851
44.9502	2640	44.9502	2867
44.9836	2572	44.9836	2827
45.0171	2574	45.0171	2848
45.0505	2550	45.0505	2814
45.0839	2622	45.0839	2838
45.1173	2546	45.1173	2845
45.1508	2526	45.1508	2779
45.1842	2530	45.1842	2865
45.2176	2542	45.2176	2698
45.251	2521	45.251	2915
45.2844	2456	45.2844	2813
45.3179	2607	45.3179	2949
45.3513	2594	45.3513	2856
45.3847	2625	45.3847	2728
45.4181	2428	45.4181	2791
45.4515	2601	45.4515	2845
45.485	2526	45.485	2777
45.5184	2568	45.5184	2864
45.5518	2556	45.5518	2811
45.5852	2444	45.5852	2794
45.6187	2549	45.6187	2775
45.6521	2515	45.6521	2723
45.6855	2522	45.6855	2776
45.7189	2468	45.7189	2702
45.7524	2591	45.7524	2811
45.7858	2436	45.7858	2810
45.8192	2547	45.8192	2852
45.8526	2454	45.8526	2697
45.886	2519	45.886	2820
45.9195	2483	45.9195	2778
45.9529	2466	45.9529	2767
45.9863	2512	45.9863	2829
46.0197	2457	46.0197	2790
46.0532	2503	46.0532	2849
46.0866	2441	46.0866	2748
46.12	2494	46.12	2710
46.1534	2448	46.1534	2797
46.1868	2417	46.1868	2781
46.2203	2384	46.2203	2846
46.2537	2520	46.2537	2825
46.2871	2473	46.2871	2797
46.3205	2572	46.3205	2804
46.354	2476	46.354	2867
46.3874	2468	46.3874	2776
46.4208	2442	46.4208	2724
46.4542	2554	46.4542	2790
46.4877	2571	46.4877	2803
46.5211	2519	46.5211	2755
46.5545	2493	46.5545	2747
46.5879	2496	46.5879	2824
46.6213	2471	46.6213	2786
46.6548	2471	46.6548	2819
46.6882	2461	46.6882	2685
46.7216	2542	46.7216	2719
46.755	2386	46.755	2697
46.7885	2480	46.7885	2800
46.8219	2498	46.8219	2727
46.8553	2439	46.8553	2764
46.8887	2385	46.8887	2763
46.9222	2478	46.9222	2788
46.9556	2410	46.9556	2701
46.989	2511	46.989	2865
47.0224	2403	47.0224	2785
47.0558	2364	47.0558	2600
47.0893	2456	47.0893	2834
47.1227	2454	47.1227	2734
47.1561	2490	47.1561	2826
47.1895	2456	47.1895	2789
47.2229	2462	47.2229	2810
47.2564	2382	47.2564	2811
47.2898	2467	47.2898	2885
47.3232	2502	47.3232	2800
47.3566	2493	47.3566	2705
47.3901	2552	47.3901	2764
47.4235	2427	47.4235	2672
47.4569	2472	47.4569	2799
47.4903	2309	47.4903	2755
47.5237	2464	47.5237	2742
47.5572	2533	47.5572	2736
47.5906	2459	47.5906	2731
47.624	2505	47.624	2821
47.6574	2416	47.6574	2684
47.6909	2457	47.6909	2755
47.7243	2496	47.7243	2691
47.7577	2515	47.7577	2735
47.7911	2406	47.7911	2672
47.8246	2569	47.8246	2789
47.858	2448	47.858	2597
47.8914	2506	47.8914	2668
47.9248	2458	47.9248	2814
47.9582	2411	47.9582	2638
47.9917	2379	47.9917	2687
48.0251	2468	48.0251	2754
48.0585	2388	48.0585	2658
48.0919	2398	48.0919	2664
48.1254	2463	48.1254	2697
48.1588	2411	48.1588	2768
48.1922	2425	48.1922	2685
48.2256	2366	48.2256	2705
48.2591	2432	48.2591	2716
48.2925	2338	48.2925	2722
48.3259	2406	48.3259	2661
48.3593	2335	48.3593	2662
48.3927	2435	48.3927	2674
48.4262	2417	48.4262	2649
48.4596	2386	48.4596	2808
48.493	2437	48.493	2647
48.5264	2411	48.5264	2755
48.5598	2491	48.5598	2542
48.5933	2398	48.5933	2699
48.6267	2444	48.6267	2737
48.6601	2498	48.6601	2751
48.6935	2429	48.6935	2669
48.727	2418	48.727	2646
48.7604	2467	48.7604	2627
48.7938	2397	48.7938	2579
48.8272	2386	48.8272	2782
48.8606	2496	48.8606	2588
48.8941	2392	48.8941	2641
48.9275	2434	48.9275	2679
48.9609	2487	48.9609	2774
48.9943	2440	48.9943	2676
49.0278	2373	49.0278	2720
49.0612	2384	49.0612	2643
49.0946	2377	49.0946	2633
49.128	2407	49.128	2629
49.1615	2365	49.1615	2641
49.1949	2489	49.1949	2727
49.2283	2333	49.2283	2662
49.2617	2385	49.2617	2690
49.2951	2422	49.2951	2636
49.3286	2348	49.3286	2774
49.362	2391	49.362	2643
49.3954	2476	49.3954	2699
49.4288	2409	49.4288	2718
49.4623	2401	49.4623	2615
49.4957	2400	49.4957	2617
49.5291	2358	49.5291	2657
49.5625	2443	49.5625	2673
49.596	2455	49.596	2766
49.6294	2328	49.6294	2617
49.6628	2422	49.6628	2617
49.6962	2349	49.6962	2565
49.7296	2504	49.7296	2581
49.7631	2436	49.7631	2655
49.7965	2397	49.7965	2660
49.8299	2403	49.8299	2589
49.8633	2366	49.8633	2764
49.8967	2336	49.8967	2658
49.9302	2292	49.9302	2498
49.9636	2370	49.9636	2616
49.997	2278	49.997	2629
50.0304	2353	50.0304	2643
50.0639	2355	50.0639	2640
50.0973	2407	50.0973	2630
50.1307	2377	50.1307	2536
50.1641	2373	50.1641	2604
50.1975	2319	50.1975	2573
50.231	2414	50.231	2595
50.2644	2367	50.2644	2645
50.2978	2329	50.2978	2624
50.3312	2319	50.3312	2640
50.3647	2419	50.3647	2542
50.3981	2369	50.3981	2639
50.4315	2307	50.4315	2651
50.4649	2427	50.4649	2677
50.4984	2473	50.4984	2626
50.5318	2283	50.5318	2632
50.5652	2443	50.5652	2566
50.5986	2353	50.5986	2566
50.632	2311	50.632	2583
50.6655	2385	50.6655	2671
50.6989	2400	50.6989	2585
50.7323	2365	50.7323	2710
50.7657	2282	50.7657	2574
50.7992	2367	50.7992	2740
50.8326	2388	50.8326	2632
50.866	2346	50.866	2527
50.8994	2417	50.8994	2583
50.9329	2421	50.9329	2642
50.9663	2340	50.9663	2654
50.9997	2355	50.9997	2531
51.0331	2454	51.0331	2629
51.0665	2350	51.0665	2554
51.1	2335	51.1	2519
51.1334	2385	51.1334	2618
51.1668	2353	51.1668	2561
51.2002	2358	51.2002	2618
51.2336	2365	51.2336	2545
51.2671	2401	51.2671	2688
51.3005	2334	51.3005	2556
51.3339	2424	51.3339	2536
51.3673	2369	51.3673	2555
51.4008	2380	51.4008	2599
51.4342	2291	51.4342	2639
51.4676	2265	51.4676	2606
51.501	2455	51.501	2663
51.5345	2308	51.5345	2678
51.5679	2342	51.5679	2670
51.6013	2370	51.6013	2551
51.6347	2349	51.6347	2584
51.6681	2327	51.6681	2566
51.7016	2324	51.7016	2562
51.735	2327	51.735	2559
51.7684	2439	51.7684	2621
51.8018	2344	51.8018	2608
51.8353	2365	51.8353	2555
51.8687	2243	51.8687	2636
51.9021	2399	51.9021	2546
51.9355	2294	51.9355	2630
51.9689	2350	51.9689	2588
52.0024	2374	52.0024	2566
52.0358	2371	52.0358	2511
52.0692	2361	52.0692	2576
52.1026	2353	52.1026	2584
52.1361	2354	52.1361	2571
52.1695	2250	52.1695	2584
52.2029	2286	52.2029	2606
52.2363	2362	52.2363	2580
52.2698	2318	52.2698	2623
52.3032	2372	52.3032	2611
52.3366	2382	52.3366	2609
52.37	2295	52.37	2515
52.4034	2356	52.4034	2493
52.4369	2424	52.4369	2644
52.4703	2419	52.4703	2610
52.5037	2327	52.5037	2577
52.5371	2253	52.5371	2571
52.5706	2458	52.5706	2601
52.604	2382	52.604	2511
52.6374	2270	52.6374	2563
52.6708	2315	52.6708	2586
52.7043	2258	52.7043	2595
52.7377	2405	52.7377	2621
52.7711	2340	52.7711	2574
52.8045	2311	52.8045	2521
52.8379	2379	52.8379	2572
52.8714	2319	52.8714	2528
52.9048	2339	52.9048	2487
52.9382	2262	52.9382	2636
52.9716	2242	52.9716	2624
53.005	2312	53.005	2619
53.0385	2292	53.0385	2449
53.0719	2269	53.0719	2596
53.1053	2358	53.1053	2480
53.1387	2273	53.1387	2487
53.1722	2305	53.1722	2614
53.2056	2297	53.2056	2523
53.239	2366	53.239	2509
53.2724	2324	53.2724	2606
53.3058	2324	53.3058	2513
53.3393	2279	53.3393	2519
53.3727	2339	53.3727	2572
53.4061	2340	53.4061	2543
53.4395	2321	53.4395	2541
53.473	2254	53.473	2607
53.5064	2373	53.5064	2542
53.5398	2288	53.5398	2543
53.5732	2308	53.5732	2564
53.6067	2382	53.6067	2540
53.6401	2353	53.6401	2591
53.6735	2348	53.6735	2678
53.7069	2367	53.7069	2587
53.7403	2320	53.7403	2511
53.7738	2365	53.7738	2513
53.8072	2359	53.8072	2496
53.8406	2341	53.8406	2591
53.874	2384	53.874	2601
53.9074	2367	53.9074	2586
53.9409	2238	53.9409	2578
53.9743	2313	53.9743	2633
54.0077	2367	54.0077	2440
54.0411	2354	54.0411	2535
54.0746	2329	54.0746	2583
54.108	2313	54.108	2509
54.1414	2273	54.1414	2526
54.1748	2293	54.1748	2537
54.2083	2216	54.2083	2614
54.2417	2322	54.2417	2550
54.2751	2277	54.2751	2634
54.3085	2306	54.3085	2621
54.3419	2305	54.3419	2542
54.3754	2222	54.3754	2556
54.4088	2233	54.4088	2551
54.4422	2281	54.4422	2519
54.4756	2371	54.4756	2613
54.5091	2349	54.5091	2456
54.5425	2365	54.5425	2557
54.5759	2404	54.5759	2628
54.6093	2404	54.6093	2580
54.6427	2185	54.6427	2476
54.6762	2360	54.6762	2614
54.7096	2331	54.7096	2464
54.743	2391	54.743	2567
54.7764	2329	54.7764	2576
54.8099	2273	54.8099	2523
54.8433	2259	54.8433	2550
54.8767	2318	54.8767	2535
54.9101	2344	54.9101	2551
54.9436	2315	54.9436	2486
54.977	2341	54.977	2546
55.0104	2246	55.0104	2553
55.0438	2305	55.0438	2568
55.0772	2330	55.0772	2549
55.1107	2333	55.1107	2502
55.1441	2295	55.1441	2546
55.1775	2390	55.1775	2571
55.2109	2397	55.2109	2558
55.2444	2296	55.2444	2572
55.2778	2339	55.2778	2581
55.3112	2384	55.3112	2545
55.3446	2316	55.3446	2459
55.3781	2216	55.3781	2641
55.4115	2326	55.4115	2623
55.4449	2356	55.4449	2589
55.4783	2338	55.4783	2416
55.5117	2284	55.5117	2528
55.5452	2267	55.5452	2574
55.5786	2367	55.5786	2539
55.612	2343	55.612	2554
55.6454	2269	55.6454	2502
55.6788	2284	55.6788	2568
55.7123	2289	55.7123	2579
55.7457	2371	55.7457	2405
55.7791	2284	55.7791	2551
55.8125	2321	55.8125	2545
55.846	2215	55.846	2467
55.8794	2383	55.8794	2565
55.9128	2346	55.9128	2478
55.9462	2309	55.9462	2508
55.9796	2394	55.9796	2623
56.0131	2269	56.0131	2491
56.0465	2361	56.0465	2580
56.0799	2275	56.0799	2513
56.1133	2342	56.1133	2578
56.1468	2323	56.1468	2522
56.1802	2185	56.1802	2496
56.2136	2203	56.2136	2554
56.247	2271	56.247	2481
56.2805	2366	56.2805	2478
56.3139	2391	56.3139	2645
56.3473	2353	56.3473	2508
56.3807	2255	56.3807	2522
56.4141	2229	56.4141	2537
56.4476	2274	56.4476	2485
56.481	2296	56.481	2473
56.5144	2303	56.5144	2530
56.5478	2333	56.5478	2488
56.5813	2364	56.5813	2550
56.6147	2318	56.6147	2563
56.6481	2243	56.6481	2569
56.6815	2388	56.6815	2519
56.715	2345	56.715	2513
56.7484	2305	56.7484	2459
56.7818	2215	56.7818	2527
56.8152	2206	56.8152	2642
56.8486	2288	56.8486	2532
56.8821	2261	56.8821	2437
56.9155	2532	56.9155	2452
56.9489	2381	56.9489	2519
56.9823	2253	56.9823	2526
57.0157	2359	57.0157	2519
57.0492	2213	57.0492	2489
57.0826	2303	57.0826	2535
57.116	2197	57.116	2512
57.1494	2334	57.1494	2457
57.1829	2346	57.1829	2420
57.2163	2372	57.2163	2459
57.2497	2260	57.2497	2508
57.2831	2249	57.2831	2471
57.3165	2336	57.3165	2582
57.35	2334	57.35	2538
57.3834	2361	57.3834	2457
57.4168	2277	57.4168	2461
57.4502	2167	57.4502	2432
57.4837	2161	57.4837	2554
57.5171	2300	57.5171	2482
57.5505	2354	57.5505	2540
57.5839	2299	57.5839	2476
57.6174	2248	57.6174	2516
57.6508	2261	57.6508	2491
57.6842	2312	57.6842	2422
57.7176	2229	57.7176	2403
57.751	2258	57.751	2509
57.7845	2325	57.7845	2468
57.8179	2312	57.8179	2526
57.8513	2306	57.8513	2485
57.8847	2285	57.8847	2461
57.9182	2259	57.9182	2510
57.9516	2306	57.9516	2503
57.985	2293	57.985	2526
58.0184	2179	58.0184	2473
58.0519	2260	58.0519	2454
58.0853	2252	58.0853	2419
58.1187	2316	58.1187	2465
58.1521	2286	58.1521	2437
58.1855	2344	58.1855	2465
58.219	2249	58.219	2466
58.2524	2208	58.2524	2486
58.2858	2301	58.2858	2479
58.3192	2164	58.3192	2480
58.3526	2303	58.3526	2473
58.3861	2288	58.3861	2419
58.4195	2227	58.4195	2456
58.4529	2253	58.4529	2464
58.4863	2274	58.4863	2521
58.5198	2195	58.5198	2516
58.5532	2285	58.5532	2556
58.5866	2227	58.5866	2483
58.62	2282	58.62	2526
58.6535	2258	58.6535	2419
58.6869	2349	58.6869	2422
58.7203	2285	58.7203	2460
58.7537	2283	58.7537	2439
58.7871	2266	58.7871	2480
58.8206	2225	58.8206	2496
58.854	2178	58.854	2394
58.8874	2256	58.8874	2483
58.9208	2243	58.9208	2443
58.9543	2235	58.9543	2440
58.9877	2160	58.9877	2407
59.0211	2265	59.0211	2508
59.0545	2230	59.0545	2466
59.0879	2212	59.0879	2381
59.1214	2271	59.1214	2422
59.1548	2237	59.1548	2537
59.1882	2294	59.1882	2449
59.2216	2314	59.2216	2430
59.2551	2303	59.2551	2473
59.2885	2269	59.2885	2459
59.3219	2200	59.3219	2437
59.3553	2224	59.3553	2414
59.3888	2210	59.3888	2399
59.4222	2190	59.4222	2451
59.4556	2190	59.4556	2509
59.489	2304	59.489	2401
59.5224	2189	59.5224	2331
59.5559	2233	59.5559	2350
59.5893	2250	59.5893	2344
59.6227	2208	59.6227	2442
59.6561	2191	59.6561	2414
59.6896	2274	59.6896	2443
59.723	2189	59.723	2472
59.7564	2295	59.7564	2508
59.7898	2295	59.7898	2443
59.8233	2240	59.8233	2383
59.8567	2219	59.8567	2406
59.8901	2225	59.8901	2505
59.9235	2231	59.9235	2364
59.9569	2251	59.9569	2437
59.9904	2220	59.9904	2482
60.0238	2263	60.0238	2465
60.0572	2200	60.0572	2481
60.0906	2217	60.0906	2404
60.124	2234	60.124	2451
60.1575	2184	60.1575	2410
60.1909	2163	60.1909	2383
60.2243	2279	60.2243	2424
60.2577	2204	60.2577	2475
60.2912	2244	60.2912	2362
60.3246	2182	60.3246	2365
60.358	2221	60.358	2420
60.3914	2207	60.3914	2473
60.4248	2156	60.4248	2368
60.4583	2158	60.4583	2449
60.4917	2188	60.4917	2389
60.5251	2227	60.5251	2403
60.5585	2154	60.5585	2414
60.592	2193	60.592	2352
60.6254	2250	60.6254	2427
60.6588	2214	60.6588	2384
60.6922	2266	60.6922	2419
60.7257	2085	60.7257	2368
60.7591	2248	60.7591	2416
60.7925	2131	60.7925	2424
60.8259	2255	60.8259	2403
60.8593	2193	60.8593	2325
60.8928	2159	60.8928	2383
60.9262	2202	60.9262	2444
60.9596	2137	60.9596	2354
60.993	2263	60.993	2496
61.0265	2192	61.0265	2308
61.0599	2213	61.0599	2398
61.0933	2183	61.0933	2359
61.1267	2199	61.1267	2459
61.1602	2248	61.1602	2370
61.1936	2164	61.1936	2386
61.227	2175	61.227	2405
61.2604	2210	61.2604	2399
61.2938	2198	61.2938	2403
61.3273	2295	61.3273	2465
61.3607	2224	61.3607	2355
61.3941	2214	61.3941	2345
61.4275	2152	61.4275	2350
61.4609	2223	61.4609	2358
61.4944	2149	61.4944	2419
61.5278	2062	61.5278	2382
61.5612	2126	61.5612	2479
61.5946	2282	61.5946	2402
61.6281	2215	61.6281	2330
61.6615	2121	61.6615	2329
61.6949	2229	61.6949	2296
61.7283	2236	61.7283	2339
61.7617	2169	61.7617	2403
61.7952	2179	61.7952	2366
61.8286	2185	61.8286	2512
61.862	2144	61.862	2407
61.8954	2245	61.8954	2426
61.9289	2227	61.9289	2348
61.9623	2188	61.9623	2315
61.9957	2147	61.9957	2421
62.0291	2207	62.0291	2321
62.0626	2192	62.0626	2310
62.096	2194	62.096	2420
62.1294	2179	62.1294	2391
62.1628	2108	62.1628	2300
62.1962	2168	62.1962	2331
62.2297	2180	62.2297	2373
62.2631	2177	62.2631	2366
62.2965	2277	62.2965	2353
62.3299	2119	62.3299	2413
62.3634	2294	62.3634	2310
62.3968	2175	62.3968	2416
62.4302	2165	62.4302	2328
62.4636	2114	62.4636	2297
62.4971	2114	62.4971	2407
62.5305	2113	62.5305	2379
62.5639	2165	62.5639	2344
62.5973	2182	62.5973	2285
62.6307	2136	62.6307	2420
62.6642	2146	62.6642	2398
62.6976	2178	62.6976	2336
62.731	2170	62.731	2303
62.7644	2106	62.7644	2388
62.7978	2188	62.7978	2401
62.8313	2180	62.8313	2443
62.8647	2203	62.8647	2367
62.8981	2156	62.8981	2450
62.9315	2104	62.9315	2391
62.965	2111	62.965	2376
62.9984	2163	62.9984	2394
63.0318	2098	63.0318	2383
63.0652	2134	63.0652	2323
63.0987	2172	63.0987	2369
63.1321	2149	63.1321	2243
63.1655	2206	63.1655	2351
63.1989	2191	63.1989	2406
63.2323	2174	63.2323	2385
63.2658	2102	63.2658	2383
63.2992	2136	63.2992	2342
63.3326	2138	63.3326	2336
63.366	2084	63.366	2386
63.3995	2100	63.3995	2376
63.4329	2072	63.4329	2341
63.4663	2081	63.4663	2382
63.4997	2176	63.4997	2371
63.5331	2122	63.5331	2390
63.5666	2099	63.5666	2353
63.6	2098	63.6	2380
63.6334	2167	63.6334	2336
63.6668	2223	63.6668	2275
63.7003	2122	63.7003	2392
63.7337	2134	63.7337	2336
63.7671	2106	63.7671	2322
63.8005	2081	63.8005	2377
63.834	2163	63.834	2371
63.8674	2180	63.8674	2351
63.9008	2133	63.9008	2419
63.9342	2032	63.9342	2288
63.9676	2150	63.9676	2240
64.0011	2129	64.0011	2276
64.0345	2111	64.0345	2293
64.0679	2124	64.0679	2369
64.1013	2134	64.1013	2331
64.1347	2126	64.1347	2326
64.1682	2142	64.1682	2344
64.2016	2013	64.2016	2335
64.235	2122	64.235	2231
64.2684	2125	64.2684	2277
64.3019	2081	64.3019	2313
64.3353	2212	64.3353	2309
64.3687	2094	64.3687	2389
64.4021	2146	64.4021	2335
64.4356	2200	64.4356	2314
64.469	2126	64.469	2491
64.5024	2155	64.5024	2258
64.5358	1991	64.5358	2280
64.5692	2154	64.5692	2359
64.6027	2082	64.6027	2324
64.6361	2107	64.6361	2281
64.6695	2100	64.6695	2331
64.7029	2143	64.7029	2212
64.7364	2076	64.7364	2232
64.7698	2104	64.7698	2298
64.8032	2144	64.8032	2308
64.8366	2089	64.8366	2247
64.8701	2108	64.8701	2217
64.9035	2153	64.9035	2338
64.9369	2084	64.9369	2253
64.9703	2109	64.9703	2396
65.0037	2117	65.0037	2220
65.0372	2064	65.0372	2288
65.0706	2070	65.0706	2334
65.104	2093	65.104	2303
65.1374	2102	65.1374	2318
65.1709	2147	65.1709	2274
65.2043	2113	65.2043	2321
65.2377	2050	65.2377	2372
65.2711	2122	65.2711	2428
65.3045	2148	65.3045	2263
65.338	2170	65.338	2355
65.3714	2100	65.3714	2380
65.4048	2126	65.4048	2281
65.4382	2063	65.4382	2415
65.4716	2182	65.4716	2324
65.5051	2125	65.5051	2295
65.5385	2099	65.5385	2235
65.5719	2132	65.5719	2208
65.6053	2236	65.6053	2307
65.6388	2094	65.6388	2282
65.6722	2039	65.6722	2368
65.7056	2123	65.7056	2341
65.739	2139	65.739	2297
65.7725	2194	65.7725	2261
65.8059	2049	65.8059	2239
65.8393	2097	65.8393	2301
65.8727	2082	65.8727	2353
65.9061	2145	65.9061	2343
65.9396	2142	65.9396	2264
65.973	2164	65.973	2229
66.0064	2069	66.0064	2298
66.0398	2161	66.0398	2359
66.0733	2064	66.0733	2264
66.1067	2102	66.1067	2288
66.1401	2073	66.1401	2266
66.1735	2192	66.1735	2344
66.207	2153	66.207	2217
66.2404	2087	66.2404	2250
66.2738	2117	66.2738	2262
66.3072	2088	66.3072	2260
66.3406	2065	66.3406	2312
66.3741	2095	66.3741	2288
66.4075	2096	66.4075	2303
66.4409	2176	66.4409	2357
66.4743	2101	66.4743	2290
66.5078	2110	66.5078	2219
66.5412	2064	66.5412	2237
66.5746	2182	66.5746	2368
66.608	2073	66.608	2245
66.6414	2131	66.6414	2306
66.6749	2080	66.6749	2301
66.7083	2031	66.7083	2382
66.7417	2177	66.7417	2243
66.7751	2143	66.7751	2325
66.8086	2146	66.8086	2308
66.842	2100	66.842	2314
66.8754	2112	66.8754	2249
66.9088	2104	66.9088	2343
66.9423	2229	66.9423	2330
66.9757	2093	66.9757	2195
67.0091	2104	67.0091	2289
67.0425	2019	67.0425	2323
67.0759	2149	67.0759	2262
67.1094	2121	67.1094	2284
67.1428	2083	67.1428	2298
67.1762	2095	67.1762	2167
67.2096	2096	67.2096	2271
67.243	2039	67.243	2355
67.2765	2091	67.2765	2204
67.3099	2094	67.3099	2367
67.3433	2126	67.3433	2235
67.3767	2175	67.3767	2266
67.4102	2076	67.4102	2322
67.4436	2031	67.4436	2301
67.477	2126	67.477	2269
67.5104	2063	67.5104	2333
67.5439	2118	67.5439	2364
67.5773	2096	67.5773	2238
67.6107	2018	67.6107	2291
67.6441	2128	67.6441	2183
67.6775	1920	67.6775	2171
67.711	2017	67.711	2214
67.7444	2050	67.7444	2161
67.7778	2036	67.7778	2331
67.8112	2059	67.8112	2306
67.8447	2066	67.8447	2210
67.8781	2086	67.8781	2340
67.9115	2126	67.9115	2276
67.9449	2070	67.9449	2269
67.9783	2087	67.9783	2294
68.0118	2199	68.0118	2271
68.0452	2079	68.0452	2352
68.0786	2133	68.0786	2339
68.112	2072	68.112	2218
68.1455	2059	68.1455	2341
68.1789	2079	68.1789	2242
68.2123	2107	68.2123	2323
68.2457	2150	68.2457	2299
68.2792	2049	68.2792	2290
68.3126	2083	68.3126	2284
68.346	2045	68.346	2143
68.3794	2092	68.3794	2283
68.4128	2130	68.4128	2262
68.4463	2132	68.4463	2343
68.4797	2025	68.4797	2235
68.5131	2127	68.5131	2290
68.5465	2142	68.5465	2277
68.5799	2161	68.5799	2222
68.6134	2059	68.6134	2224
68.6468	2118	68.6468	2245
68.6802	2058	68.6802	2249
68.7136	2032	68.7136	2275
68.7471	2048	68.7471	2324
68.7805	2128	68.7805	2220
68.8139	2106	68.8139	2221
68.8473	2103	68.8473	2171
68.8808	2046	68.8808	2221
68.9142	2002	68.9142	2283
68.9476	2093	68.9476	2314
68.981	2134	68.981	2240
69.0144	2050	69.0144	2351
69.0479	2126	69.0479	2260
69.0813	2124	69.0813	2357
69.1147	2118	69.1147	2345
69.1481	2012	69.1481	2213
69.1816	2094	69.1816	2344
69.215	2093	69.215	2251
69.2484	2147	69.2484	2267
69.2818	2172	69.2818	2175
69.3152	2026	69.3152	2323
69.3487	2065	69.3487	2239
69.3821	2057	69.3821	2240
69.4155	2026	69.4155	2274
69.4489	2156	69.4489	2247
69.4824	2025	69.4824	2202
69.5158	2068	69.5158	2294
69.5492	2195	69.5492	2230
69.5826	2087	69.5826	2252
69.6161	2030	69.6161	2305
69.6495	2065	69.6495	2245
69.6829	2101	69.6829	2163
69.7163	2079	69.7163	2345
69.7497	2149	69.7497	2232
69.7832	2066	69.7832	2174
69.8166	1978	69.8166	2223
69.85	2066	69.85	2294
69.8834	2018	69.8834	2229
69.9168	2094	69.9168	2246
69.9503	2098	69.9503	2198
69.9837	1979	69.9837	2168

## Sheet: Fig 1d
Photo energy (eV)	Intensity (arb.units)
	PtO2	Pt foil	Pt/cage
11529.9	0.00982	0.00887	0.01051
11530.2	0.00998	0.009	0.01185
11530.4	0.01016	0.00916	0.01022
11530.6	0.01031	0.00929	0.01134
11530.8	0.0105	0.00947	0.01216
11531	0.01066	0.00961	0.01042
11531.2	0.01083	0.00976	0.01315
11531.5	0.01103	0.00995	0.01197
11531.7	0.01118	0.01008	0.0131
11531.9	0.01134	0.01023	0.0132
11532.1	0.01153	0.01039	0.01271
11532.3	0.01172	0.01056	0.01296
11532.5	0.01188	0.01071	0.01371
11532.7	0.01205	0.01086	0.01384
11533	0.01224	0.01103	0.01452
11533.3	0.01246	0.01124	0.0142
11533.5	0.01266	0.01142	0.01474
11533.8	0.01285	0.01159	0.01395
11534	0.01302	0.01175	0.01558
11534.2	0.0133	0.01191	0.01548
11534.4	0.01358	0.01212	0.01606
11534.7	0.01386	0.01235	0.01579
11534.9	0.01412	0.01258	0.01525
11535.1	0.01437	0.01279	0.01641
11535.3	0.01464	0.01303	0.01591
11535.5	0.01492	0.01327	0.01605
11535.7	0.01521	0.01352	0.01651
11536	0.01548	0.01375	0.01717
11536.2	0.01573	0.01397	0.01729
11536.5	0.01617	0.01435	0.01716
11536.8	0.01646	0.0146	0.01809
11537	0.01676	0.01485	0.01934
11537.3	0.0171	0.01515	0.0185
11537.5	0.01742	0.01543	0.01944
11537.8	0.01776	0.01572	0.02032
11538.1	0.01809	0.016	0.01859
11538.3	0.01846	0.01625	0.02106
11538.5	0.01882	0.01659	0.02075
11538.8	0.01922	0.01696	0.02108
11538.9	0.01956	0.01726	0.022
11539.2	0.02001	0.01768	0.02305
11539.4	0.02036	0.018	0.02259
11539.6	0.02076	0.01837	0.02316
11539.8	0.02111	0.0187	0.02338
11540.1	0.0215	0.01905	0.02295
11540.3	0.02193	0.01944	0.02482
11540.5	0.02231	0.01979	0.02618
11540.7	0.0227	0.02015	0.0264
11541	0.02321	0.02063	0.02594
11541.3	0.02358	0.02096	0.0266
11541.5	0.02397	0.02132	0.02818
11541.7	0.02434	0.02166	0.02853
11541.9	0.02471	0.022	0.02726
11542.1	0.02509	0.02235	0.02861
11542.3	0.02569	0.02282	0.0288
11542.6	0.02639	0.02336	0.0292
11542.8	0.02712	0.0239	0.02937
11543	0.02784	0.02445	0.02953
11543.3	0.0286	0.02502	0.03079
11543.5	0.02925	0.02552	0.03096
11543.7	0.02993	0.02603	0.03121
11543.9	0.03072	0.02662	0.03209
11544.2	0.03153	0.02724	0.03328
11544.4	0.03225	0.02778	0.03453
11544.7	0.03321	0.0285	0.03599
11545	0.034	0.02911	0.03562
11545.2	0.03476	0.02967	0.03673
11545.5	0.03558	0.0303	0.03819
11545.8	0.03636	0.0309	0.03875
11546	0.03692	0.03139	0.03794
11546.2	0.03752	0.0319	0.03988
11546.4	0.03816	0.03266	0.04018
11546.7	0.03884	0.03403	0.04135
11546.9	0.03954	0.03519	0.04334
11547.1	0.04061	0.03632	0.04255
11547.3	0.04179	0.03756	0.04307
11547.6	0.04298	0.03853	0.04428
11547.8	0.04399	0.03944	0.04606
11548	0.04487	0.0403	0.04642
11548.2	0.0458	0.0412	0.04771
11548.5	0.04708	0.04245	0.04945
11548.8	0.04818	0.04352	0.04871
11549	0.04955	0.04475	0.05
11549.3	0.051	0.04605	0.05324
11549.5	0.05229	0.04721	0.05309
11549.7	0.05366	0.04844	0.05472
11550	0.05498	0.04948	0.05747
11550.1	0.0562	0.05044	0.05913
11550.4	0.05794	0.05187	0.06098
11550.6	0.05926	0.05331	0.06075
11550.9	0.06103	0.05501	0.06121
11551.1	0.06297	0.05677	0.06471
11551.3	0.06465	0.05829	0.06632
11551.5	0.06617	0.05967	0.06784
11551.8	0.06849	0.06161	0.06909
11552.2	0.07173	0.06481	0.074
11552.4	0.07398	0.06706	0.07534
11552.6	0.07593	0.06898	0.07813
11552.9	0.07821	0.07086	0.08008
11553.1	0.08054	0.07277	0.08225
11553.3	0.08281	0.07464	0.08494
11553.5	0.0853	0.07784	0.08683
11553.7	0.08749	0.08074	0.08943
11553.9	0.0896	0.08354	0.09079
11554.2	0.09196	0.08665	0.09367
11554.3	0.09408	0.08904	0.09597
11554.5	0.09708	0.09189	0.09844
11554.7	0.10014	0.09499	0.1035
11554.9	0.10314	0.09797	0.10688
11555.1	0.10656	0.10102	0.10998
11555.4	0.11054	0.10457	0.11338
11555.6	0.11461	0.10824	0.11645
11555.9	0.11913	0.11238	0.11958
11556.1	0.12253	0.11551	0.12447
11556.3	0.12613	0.12032	0.12767
11556.6	0.1312	0.12591	0.13415
11556.8	0.1368	0.13204	0.13808
11557	0.14237	0.13785	0.1424
11557.3	0.14813	0.14309	0.14887
11557.5	0.15452	0.1489	0.15473
11557.8	0.16178	0.15709	0.16276
11558	0.16762	0.16508	0.16958
11558.2	0.17284	0.17224	0.17598
11558.4	0.17848	0.17996	0.18714
11558.7	0.18897	0.18949	0.19635
11558.9	0.19752	0.19726	0.20998
11559.2	0.20702	0.2052	0.21975
11559.4	0.21718	0.21781	0.23118
11559.7	0.23096	0.23789	0.24427
11560	0.24173	0.25439	0.25742
11560.2	0.25266	0.27123	0.27423
11560.4	0.26258	0.28653	0.29054
11560.7	0.27771	0.31152	0.31004
11560.9	0.29456	0.34013	0.3297
11561.1	0.30865	0.36405	0.34982
11561.4	0.33911	0.39826	0.37447
11561.7	0.36573	0.42642	0.39994
11561.9	0.3855	0.45563	0.42424
11562.1	0.40636	0.49128	0.45873
11562.4	0.42821	0.52861	0.49904
11562.6	0.45682	0.56332	0.53673
11562.9	0.48682	0.59541	0.57553
11563.1	0.52139	0.63238	0.62201
11563.4	0.56963	0.67478	0.67015
11563.6	0.60961	0.71837	0.72616
11563.9	0.64689	0.75971	0.78345
11564.1	0.68757	0.80325	0.83967
11564.3	0.73214	0.85095	0.92143
11564.5	0.76826	0.8896	0.98612
11564.8	0.8541	0.93853	1.06269
11565	0.9304	0.97914	1.13425
11565.3	1.01287	1.02362	1.22149
11565.5	1.06999	1.05452	1.29859
11565.7	1.12542	1.08452	1.35582
11566	1.19441	1.11543	1.42873
11566.3	1.33364	1.16597	1.47042
11566.5	1.41027	1.17101	1.49523
11566.8	1.51142	1.17145	1.52033
11567	1.61158	1.17188	1.52523
11567.3	1.69454	1.17229	1.52591
11567.5	1.75241	1.17264	1.51919
11567.7	1.8064	1.17297	1.50714
11567.9	1.87168	1.17336	1.48607
11568.2	1.92082	1.16246	1.46099
11568.4	1.9608	1.15126	1.43905
11568.6	2.00154	1.13985	1.41267
11568.8	2.00875	1.12779	1.38684
11569	2.00876	1.11489	1.34904
11569.2	2.00878	1.10425	1.31616
11569.4	2.00422	1.09531	1.27571
11569.6	1.97221	1.08904	1.24178
11569.9	1.92455	1.07971	1.20325
11570.1	1.87278	1.07042	1.17398
11570.4	1.80127	1.06099	1.15553
11570.6	1.73447	1.05218	1.12919
11570.9	1.64681	1.04051	1.10464
11571.1	1.59394	1.03514	1.08673
11571.4	1.53975	1.02964	1.05995
11571.6	1.48467	1.02417	1.0497
11571.8	1.42513	1.0187	1.03196
11572	1.36305	1.013	1.01423
11572.2	1.30801	1.00763	1.00316
11572.4	1.26411	1.00166	0.98865
11572.7	1.22243	0.99666	0.97734
11572.9	1.18441	0.99231	0.97012
11573.1	1.13951	0.9872	0.95788
11573.3	1.0973	0.98243	0.95409
11573.5	1.05335	0.97746	0.9457
11573.8	1.01822	0.97272	0.94192
11574	0.98462	0.97036	0.94058
11574.2	0.94902	0.96832	0.94154
11574.5	0.92572	0.96626	0.92932
11574.8	0.9014	0.96398	0.93779
11575	0.88346	0.96229	0.93083
11575.2	0.86727	0.96062	0.93655
11575.5	0.84527	0.95939	0.9306
11575.7	0.82983	0.96002	0.93906
11576	0.81627	0.96085	0.9364
11576.2	0.80468	0.96156	0.93602
11576.5	0.7937	0.96237	0.93653
11576.7	0.78672	0.96302	0.93852
11576.9	0.7794	0.9637	0.938
11577.2	0.77404	0.96565	0.94143
11577.4	0.76941	0.96829	0.937
11577.7	0.76471	0.97114	0.93739
11577.9	0.76251	0.97382	0.94221
11578.2	0.7604	0.97639	0.93897
11578.5	0.75784	0.97958	0.93778
11578.7	0.75685	0.9821	0.937
11579	0.75567	0.98508	0.93255
11579.2	0.75492	0.98846	0.92516
11579.5	0.75494	0.99108	0.92263
11579.7	0.75496	0.99409	0.91814
11580	0.75505	0.99444	0.91804
11580.2	0.75627	0.99431	0.91371
11580.5	0.7573	0.9942	0.9166
11580.7	0.75856	0.99408	0.9141
11580.9	0.75987	0.99398	0.91929
11581.2	0.7616	0.99385	0.91544
11581.5	0.76341	0.99373	0.91396
11581.7	0.7661	0.99177	0.90976
11581.9	0.76844	0.98899	0.90836
11582.3	0.7719	0.9845	0.90914
11582.5	0.77405	0.98158	0.90346
11582.7	0.77618	0.97869	0.90595
11583	0.77936	0.97509	0.90019
11583.3	0.7823	0.97181	0.89947
11583.5	0.78476	0.96906	0.89491
11583.7	0.78743	0.96603	0.90507
11583.9	0.79027	0.96279	0.89191
11584.1	0.79261	0.96012	0.90275
11584.3	0.79479	0.95693	0.89147
11584.6	0.79682	0.95451	0.89718
11584.8	0.79856	0.95353	0.89271
11585	0.80061	0.95236	0.89767
11585.2	0.80247	0.95132	0.89193
11585.4	0.80444	0.95021	0.89441
11585.6	0.80635	0.94913	0.89236
11585.9	0.80905	0.94776	0.88832
11586.2	0.81186	0.94696	0.89789
11586.4	0.81433	0.94723	0.89435
11586.6	0.81656	0.94746	0.89569
11586.8	0.8192	0.94774	0.89936
11587	0.82138	0.94796	0.89388
11587.2	0.82334	0.94819	0.89254
11587.4	0.82514	0.94841	0.89951
11587.6	0.82754	0.94915	0.89287
11587.9	0.82969	0.95042	0.89678
11588.1	0.83223	0.95164	0.88688
11588.3	0.8347	0.95281	0.88235
11588.5	0.83766	0.95422	0.87393
11588.7	0.84045	0.95541	0.875
11588.9	0.84348	0.95669	0.87787
11589.2	0.84679	0.95824	0.8734
11589.5	0.85038	0.96241	0.87516
11589.8	0.85441	0.96708	0.87757
11590	0.85694	0.97049	0.87692
11590.2	0.85973	0.97449	0.88902
11590.6	0.86313	0.97935	0.89422
11590.8	0.86586	0.98361	0.90614
11591	0.86898	0.98861	0.90469
11591.3	0.87206	0.99354	0.9089
11591.5	0.87478	0.99943	0.91325
11591.8	0.87689	1.00406	0.91934
11592	0.87905	1.0088	0.91628
11592.2	0.88123	1.01309	0.92022
11592.5	0.88379	1.01775	0.92433
11592.8	0.88581	1.02143	0.92237
11593	0.88825	1.02568	0.92774
11593.3	0.89093	1.03011	0.93124
11593.5	0.89299	1.03352	0.93061
11593.8	0.89527	1.03701	0.93581
11594	0.89736	1.03799	0.93214
11594.2	0.89956	1.03906	0.93337
11594.5	0.90127	1.04004	0.93425
11594.7	0.90299	1.04103	0.93628
11594.9	0.9044	1.04184	0.92862
11595.1	0.90643	1.04292	0.93221
11595.4	0.90873	1.04341	0.9252
11595.6	0.91066	1.04171	0.94031
11595.8	0.91292	1.03988	0.93489
11596.1	0.91504	1.03821	0.94471
11596.4	0.91789	1.03592	0.9447
11596.6	0.91971	1.03424	0.95104
11596.8	0.92146	1.03262	0.95192
11597	0.92366	1.0294	0.95885
11597.3	0.92587	1.02664	0.96273
11597.5	0.92861	1.02354	0.95589
11597.7	0.93098	1.02088	0.96966
11597.9	0.93345	1.01831	0.96255
11598.2	0.93662	1.01511	0.96958
11598.4	0.93913	1.01282	0.96494
11598.6	0.94158	1.01055	0.97175
11598.8	0.94377	1.0084	0.9705
11599.1	0.94657	1.00565	0.97254
11599.3	0.94924	1.00325	0.97431
11599.6	0.95316	1.00042	0.9797
11599.8	0.95703	0.99763	0.9808
11600.1	0.96192	0.99552	0.98095
11600.3	0.96579	0.99402	0.98011
11600.5	0.9682	0.9925	0.98858
11600.8	0.97081	0.99058	0.98496
11601	0.97295	0.98901	0.99212
11601.3	0.97562	0.98704	0.98925
11601.5	0.9797	0.98616	0.99041
11601.8	0.98481	0.9852	0.99222
11602	0.98799	0.98442	0.99538
11602.2	0.99097	0.98365	0.99584
11602.5	0.99424	0.98281	1.00274
11602.7	0.99734	0.98186	0.99833
11602.9	0.99985	0.98107	1.00014
11603.2	1.00276	0.97997	1.00191
11603.4	1.00579	0.97874	1.00073
11603.7	1.00852	0.97762	1.00953
11604	1.01154	0.97637	1.00828
11604.2	1.01453	0.97525	1.01142
11604.5	1.01843	0.97391	1.01073
11604.8	1.02284	0.97236	1.0162
11605	1.02622	0.97117	1.01758
11605.3	1.02963	0.96998	1.01496
11605.5	1.03265	0.96883	1.01823
11605.7	1.03528	0.96766	1.01575
11606	1.03786	0.96648	1.01927
11606.2	1.04025	0.96533	1.01629
11606.4	1.04344	0.96409	1.02633
11606.6	1.04661	0.96294	1.02274
11606.8	1.0501	0.96166	1.0311
11607.1	1.05324	0.96051	1.02744
11607.3	1.05654	0.95966	1.03134
11607.5	1.05983	0.95939	1.02796
11607.7	1.0627	0.95912	1.03726
11608	1.06615	0.95878	1.0345
11608.3	1.06922	0.95848	1.03935
11608.6	1.07403	0.95809	1.04138
11608.8	1.07734	0.95784	1.03979
11609.1	1.08169	0.95853	1.04534
11609.4	1.0862	0.9594	1.03851
11609.6	1.09054	0.96025	1.05149
11609.9	1.09337	0.96092	1.04888
11610.1	1.09669	0.96171	1.05473
11610.4	1.10055	0.96262	1.05701
11610.6	1.10441	0.96408	1.05507
11610.9	1.10926	0.96594	1.05559
11611.2	1.11321	0.96838	1.04985
11611.5	1.11574	0.97004	1.06518
11611.8	1.119	0.97215	1.05297
11612	1.12293	0.97416	1.06403
11612.4	1.1278	0.97713	1.05898
11612.6	1.12963	0.979	1.06836
11612.9	1.13202	0.98143	1.06389
11613.1	1.13414	0.98359	1.05625
11613.3	1.13607	0.98572	1.06695
11613.6	1.13794	0.98795	1.06998
11613.8	1.13959	0.99012	1.06638
11614	1.14112	0.99279	1.07042
11614.3	1.1424	0.99503	1.06792
11614.5	1.14336	0.99725	1.07373
11614.7	1.14411	0.99927	1.07213
11615	1.14489	1.00127	1.07562
11615.2	1.14515	1.00316	1.07019
11615.4	1.14524	1.00512	1.07105
11615.7	1.14534	1.0071	1.06888
11616	1.14498	1.00954	1.06966
11616.2	1.14406	1.01197	1.06965
11616.5	1.14326	1.01414	1.06973
11616.8	1.14152	1.0167	1.06507
11617	1.1398	1.01922	1.06911
11617.3	1.13832	1.02138	1.05501
11617.6	1.13603	1.02396	1.06192
11617.8	1.13401	1.02602	1.04686
11618.1	1.13201	1.02692	1.05472
11618.3	1.12991	1.02782	1.0566
11618.6	1.1272	1.02878	1.04828
11618.9	1.12437	1.02979	1.06117
11619.1	1.12221	1.03056	1.05591
11619.3	1.11926	1.03155	1.0538
11619.6	1.1166	1.03235	1.06116
11619.8	1.11381	1.03318	1.03427
11620	1.11122	1.03396	1.06208
11620.2	1.10828	1.03484	1.04801
11620.4	1.10561	1.03557	1.05397
11620.7	1.10252	1.03603	1.04447
11620.9	1.09971	1.03616	1.05327
11621.1	1.09668	1.0363	1.04327
11621.3	1.0939	1.03644	1.05104
11621.6	1.0908	1.03659	1.04129
11621.8	1.08764	1.03675	1.04512
11622	1.08496	1.03688	1.0469
11622.3	1.08214	1.03701	1.03602
11622.5	1.07926	1.03714	1.03829
11622.7	1.07652	1.03676	1.03539
11622.9	1.07318	1.0361	1.02922
11623.1	1.07082	1.03564	1.03778
11623.3	1.06771	1.035	1.03304
11623.5	1.06465	1.03436	1.0295
11623.7	1.06174	1.03376	1.02458
11623.9	1.05945	1.03328	1.03292
11624.1	1.0563	1.03263	1.01466
11624.3	1.05401	1.03214	1.02656
11624.6	1.05033	1.03127	1.01073
11624.8	1.04745	1.03058	1.01588
11625	1.04466	1.02992	1.01942
11625.2	1.04162	1.02925	1.00501
11625.5	1.03726	1.02835	1.01327
11625.8	1.03366	1.02761	1.01019
11626	1.03064	1.02694	1.00034
11626.3	1.02783	1.02608	1.00224
11626.5	1.0254	1.0253	1.00431
11626.7	1.02285	1.02438	1.00695
11627	1.02007	1.02338	0.98909
11627.3	1.01813	1.02251	0.99874
11627.5	1.01614	1.02153	0.99529
11627.7	1.01454	1.02075	0.99145
11627.9	1.01309	1.02003	0.99298
11628.2	1.01125	1.01913	0.99272
11628.4	1.0097	1.0185	0.99382
11628.6	1.00798	1.01795	0.98828
11628.8	1.00495	1.01737	0.99371
11629	1.00198	1.01681	0.98568
11629.2	0.99872	1.01617	0.98824
11629.4	0.99676	1.01557	0.98656
11629.6	0.9948	1.01498	0.98994
11629.8	0.99307	1.01445	0.98011
11630	0.99105	1.01383	0.98332
11630.3	0.98909	1.01325	0.9806
11630.5	0.98677	1.0126	0.98028
11630.8	0.98399	1.01178	0.97789
11631	0.98167	1.0111	0.97785
11631.3	0.97979	1.01033	0.97433
11631.5	0.9781	1.00963	0.97281
11631.7	0.97644	1.00895	0.97575
11631.9	0.97487	1.0083	0.96998
11632.2	0.97348	1.00756	0.97673
11632.4	0.97231	1.00704	0.96776
11632.6	0.97115	1.00665	0.97157
11632.9	0.96972	1.00616	0.96415
11633.1	0.96851	1.00575	0.96943
11633.3	0.9676	1.00537	0.96628
11633.5	0.96672	1.00501	0.96604
11633.8	0.96576	1.00461	0.96367
11634	0.9648	1.00422	0.96078
11634.2	0.96406	1.00391	0.96393
11634.4	0.96313	1.00353	0.9594
11634.6	0.96215	1.00299	0.9597
11634.8	0.96115	1.0024	0.95643
11635.1	0.96018	1.00183	0.95606
11635.3	0.9592	1.00125	0.95803
11635.5	0.95838	1.00074	0.95328
11635.7	0.9574	1.00012	0.95868
11636	0.95646	0.99954	0.95831
11636.2	0.95571	0.99897	0.95993
11636.4	0.95513	0.99841	0.9535
11636.6	0.95457	0.99762	0.95832
11636.8	0.95394	0.99672	0.95133
11637	0.95342	0.99598	0.95189
11637.3	0.95307	0.99516	0.95385
11637.5	0.9527	0.9943	0.94923
11637.7	0.95241	0.9936	0.95737
11637.9	0.95206	0.99278	0.9514
11638.1	0.95173	0.992	0.95744
11638.3	0.95141	0.99115	0.94883
11638.5	0.95114	0.99028	0.95554
11638.8	0.95082	0.98924	0.95058
11639.1	0.95046	0.9881	0.95374
11639.2	0.95026	0.98733	0.95371
11639.4	0.95011	0.9865	0.95943
11639.7	0.9499	0.98534	0.94499
11639.9	0.94973	0.98442	0.95976
11640.1	0.94959	0.98364	0.95072
11640.3	0.94954	0.98276	0.94753
11640.6	0.94949	0.98158	0.95045
11640.8	0.94946	0.9805	0.95555
11641	0.94943	0.97965	0.95113
11641.2	0.9494	0.97881	0.95208
11641.5	0.9494	0.97757	0.95145
11641.7	0.94942	0.9766	0.95319
11641.9	0.94944	0.97572	0.95388
11642.1	0.94947	0.97445	0.9479
11642.4	0.94952	0.97332	0.95149
11642.7	0.94965	0.97225	0.94761
11642.9	0.94975	0.97152	0.95613
11643.1	0.94985	0.97079	0.95016
11643.4	0.94998	0.96992	0.952
11643.6	0.95015	0.96908	0.95538
11643.8	0.9503	0.96829	0.95548
11644.1	0.95045	0.9675	0.95346
11644.3	0.95062	0.96661	0.96013
11644.6	0.95085	0.96579	0.95342
11644.8	0.95107	0.96522	0.95901
11645.1	0.95133	0.96457	0.95047
11645.3	0.95158	0.96391	0.95713
11645.5	0.95183	0.96334	0.95559
11645.8	0.95211	0.96275	0.95657
11646	0.95242	0.96206	0.95649
11646.3	0.95278	0.96129	0.95655
11646.6	0.95308	0.96071	0.95784
11646.8	0.95337	0.96037	0.96182
11647.1	0.95366	0.96003	0.95618
11647.3	0.954	0.95964	0.96272
11647.5	0.95428	0.95935	0.9578
11647.8	0.95462	0.95901	0.95566
11648.1	0.955	0.95863	0.95561
11648.3	0.95532	0.9583	0.95738
11648.5	0.95565	0.95799	0.95971
11648.8	0.95603	0.95796	0.96133
11649	0.95643	0.95793	0.96012
11649.3	0.95676	0.9579	0.96196
11649.5	0.95719	0.95787	0.96213
11649.8	0.95755	0.95784	0.96136
11650.1	0.95803	0.9578	0.95938

## Sheet: Fig 1e
PtO2		Pt foil		Pt/cage
R (Å)	FT|(k3χ(k))|	R (Å)	FT|(k3χ(k))|	R (Å)	FT|(k3χ(k))|
0.49087	0.68285	0.49087	0.79306	0.49087	0.05282
0.52155	0.6084	0.52155	0.76875	0.52155	0.06323
0.55223	0.59857	0.55223	0.73647	0.55223	0.07173
0.58291	0.76949	0.58291	0.71417	0.58291	0.07591
0.61359	1.10795	0.61359	0.71887	0.61359	0.07474
0.64427	1.53616	0.64427	0.75651	0.64427	0.06844
0.67495	1.99356	0.67495	0.81767	0.67495	0.05889
0.70563	2.43336	0.70563	0.88416	0.70563	0.05031
0.73631	2.81517	0.73631	0.93828	0.73631	0.04901
0.76699	3.10371	0.76699	0.96815	0.76699	0.05744
0.79767	3.26997	0.79767	0.96986	0.79767	0.07068
0.82835	3.29321	0.82835	0.94844	0.82835	0.08298
0.85903	3.16303	0.85903	0.91802	0.85903	0.09062
0.88971	2.8816	0.88971	0.89941	0.88971	0.09171
0.92039	2.46682	0.92039	0.91239	0.92039	0.08594
0.95107	1.9596	0.95107	0.96422	0.95107	0.07491
0.98175	1.44781	0.98175	1.04456	0.98175	0.06299
1.01243	1.13551	1.01243	1.13242	1.01243	0.0582
1.04311	1.28308	1.04311	1.20656	1.04311	0.06646
1.07379	1.76486	1.07379	1.25209	1.07379	0.08322
1.10447	2.31649	1.10447	1.26348	1.10447	0.10038
1.13515	2.80668	1.13515	1.24621	1.13515	0.11248
1.16583	3.17493	1.16583	1.21725	1.16583	0.1165
1.1965	3.39759	1.1965	1.20259	1.1965	0.11149
1.22718	3.48517	1.22718	1.22828	1.22718	0.09883
1.25786	3.49129	1.25786	1.30632	1.25786	0.08333
1.28854	3.52261	1.28854	1.42731	1.28854	0.07481
1.31922	3.7254	1.31922	1.56769	1.31922	0.08305
1.3499	4.21927	1.3499	1.7025	1.3499	0.10456
1.38058	5.02384	1.38058	1.81405	1.38058	0.12853
1.41126	6.0678	1.41126	1.89564	1.41126	0.14697
1.44194	7.2462	1.44194	1.95208	1.44194	0.15525
1.47262	8.45544	1.47262	1.99735	1.47262	0.15153
1.5033	9.60304	1.5033	2.04829	1.5033	0.13706
1.53398	10.6093	1.53398	2.11517	1.53398	0.11766
1.56466	11.4084	1.56466	2.19315	1.56466	0.10608
1.59534	11.9489	1.59534	2.26009	1.59534	0.11663
1.62602	12.1959	1.62602	2.28175	1.62602	0.14708
1.6567	12.1317	1.6567	2.22074	1.6567	0.18311
1.68738	11.7558	1.68738	2.04568	1.68738	0.21299
1.71806	11.0853	1.71806	1.74199	1.71806	0.22954
1.74874	10.1527	1.74874	1.3358	1.74874	0.22974
1.77942	9.00417	1.77942	0.98925	1.77942	0.21618
1.8101	7.69672	1.8101	1.15148	1.8101	0.20114
1.84078	6.29449	1.84078	1.88153	1.84078	0.2095
1.87146	4.86528	1.87146	2.85074	1.87146	0.2617
1.90214	3.47726	1.90214	3.89432	1.90214	0.3515
1.93282	2.19785	1.93282	4.91508	1.93282	0.46112
1.9635	1.10683	1.9635	5.83052	1.9635	0.57547
1.99418	0.48374	1.99418	6.56414	1.99418	0.68289
2.02485	0.84277	2.02485	7.04688	2.02485	0.77423
2.05553	1.28297	2.05553	7.22091	2.05553	0.84252
2.08621	1.53067	2.08621	7.04384	2.08621	0.88306
2.11689	1.57488	2.11689	6.49294	2.11689	0.89348
2.14757	1.4426	2.14757	5.56961	2.14757	0.87361
2.17825	1.18377	2.17825	4.30806	2.17825	0.82526
2.20893	0.88375	2.20893	2.81223	2.20893	0.75194
2.23961	0.70942	2.23961	1.56305	2.23961	0.65884
2.27029	0.83494	2.27029	2.26669	2.27029	0.55386
2.30097	1.14254	2.30097	4.23818	2.30097	0.45142
2.33165	1.45547	2.33165	6.43782	2.33165	0.38181
2.36233	1.6898	2.36233	8.63245	2.36233	0.39265
2.39301	1.80687	2.39301	10.7086	2.39301	0.50146
2.42369	1.79162	2.42369	12.5858	2.42369	0.67866
2.45437	1.64799	2.45437	14.2065	2.45437	0.89619
2.48505	1.40123	2.48505	15.5358	2.48505	1.13874
2.51573	1.11115	2.51573	16.5619	2.51573	1.39705
2.54641	0.90937	2.54641	17.2945	2.54641	1.66401
2.57709	0.98097	2.57709	17.7623	2.57709	1.93318
2.60777	1.31057	2.60777	18.0067	2.60777	2.19829
2.63845	1.73104	2.63845	18.0741	2.63845	2.45294
2.66913	2.13312	2.66913	18.0071	2.66913	2.69034
2.69981	2.45785	2.69981	17.8366	2.69981	2.90314
2.73049	2.6704	2.73049	17.5761	2.73049	3.08338
2.76117	2.75159	2.76117	17.2211	2.76117	3.22261
2.79184	2.69579	2.79184	16.7525	2.79184	3.31246
2.82252	2.51102	2.82252	16.1441	2.82252	3.34544
2.8532	2.22041	2.8532	15.3708	2.8532	3.31603
2.88388	1.86694	2.88388	14.4163	2.88388	3.22193
2.91456	1.52567	2.91456	13.2791	2.91456	3.06529
2.94524	1.31931	2.94524	11.9746	2.94524	2.85384
2.97592	1.36706	2.97592	10.5361	2.97592	2.60171
3.0066	1.63937	3.0066	9.01332	3.0066	2.32983
3.03728	2.00324	3.03728	7.46991	3.03728	2.06522
3.06796	2.356	3.06796	5.98181	3.06796	1.83791
3.09864	2.63951	3.09864	4.63778	3.09864	1.67296
3.12932	2.82221	3.12932	3.54289	3.12932	1.57818
3.16	2.88915	3.16	2.81241	3.16	1.53665
3.19068	2.8376	3.19068	2.50572	3.19068	1.51431
3.22136	2.67489	3.22136	2.5198	3.22136	1.4763
3.25204	2.41682	3.25204	2.6551	3.25204	1.39899
3.28272	2.08643	3.28272	2.77257	3.28272	1.27466
3.3134	1.7135	3.3134	2.82397	3.3134	1.11385
3.34408	1.33575	3.34408	2.81958	3.34408	0.94953
3.37476	1.00442	3.37476	2.79869	3.37476	0.84135
3.40544	0.79238	3.40544	2.80526	3.40544	0.85241
3.43612	0.76025	3.43612	2.86572	3.43612	0.98249
3.4668	0.8623	3.4668	2.97621	3.4668	1.16792
3.49748	0.99615	3.49748	3.10714	3.49748	1.34535
3.52816	1.0994	3.52816	3.21893	3.52816	1.47279
3.55884	1.14752	3.55884	3.27639	3.55884	1.52515
3.58952	1.1356	3.58952	3.25617	3.58952	1.48967
3.62019	1.0695	3.62019	3.14888	3.62019	1.36362
3.65087	0.96189	3.65087	2.95847	3.65087	1.15292
3.68155	0.83016	3.68155	2.7007	3.68155	0.87085
3.71223	0.69498	3.71223	2.40169	3.71223	0.53714
3.74291	0.57836	3.74291	2.09711	3.74291	0.18433
3.77359	0.49849	3.77359	1.83164	3.77359	0.22845
3.80427	0.45916	3.80427	1.65447	3.80427	0.57526
3.83495	0.44444	3.83495	1.60211	3.83495	0.89179
3.86563	0.43015	3.86563	1.67373	3.86563	1.15364
3.89631	0.39804	3.89631	1.83121	3.89631	1.34737
3.92699	0.33962	3.92699	2.02613	3.92699	1.46593
3.95767	0.25458	3.95767	2.21833	3.95767	1.50838
3.98835	0.14949	3.98835	2.37783	3.98835	1.47941
4.01903	0.05662	4.01903	2.4813	4.01903	1.38849
4.04971	0.12757	4.04971	2.50943	4.04971	1.24869
4.08039	0.24613	4.08039	2.4462	4.08039	1.07537
4.11107	0.35401	4.11107	2.27957	4.11107	0.88479
4.14175	0.43951	4.14175	2.00309	4.14175	0.69298
4.17243	0.49554	4.17243	1.61859	4.17243	0.51522
4.20311	0.51793	4.20311	1.14322	4.20311	0.36667
4.23379	0.50535	4.23379	0.65089	4.23379	0.26449
4.26447	0.45922	4.26447	0.56515	4.26447	0.22376
4.29515	0.38346	4.29515	1.12648	4.29515	0.23454
4.32583	0.28409	4.32583	1.84467	4.32583	0.26593
4.35651	0.1687	4.35651	2.58068	4.35651	0.29933
4.38719	0.04622	4.38719	3.28284	4.38719	0.33055
4.41786	0.07721	4.41786	3.91408	4.41786	0.3614
4.44854	0.18962	4.44854	4.44436	4.44854	0.39496
4.47922	0.28571	4.47922	4.85052	4.47922	0.43355
4.5099	0.35955	4.5099	5.11721	4.5099	0.47786
4.54058	0.40725	4.54058	5.23771	4.54058	0.52677
4.57126	0.42705	4.57126	5.21442	4.57126	0.57748
4.60194	0.41931	4.60194	5.0589	4.60194	0.62591
4.63262	0.38649	4.63262	4.79153	4.63262	0.66721
4.6633	0.33305	4.6633	4.44099	4.6633	0.69644
4.69398	0.26545	4.69398	4.04354	4.69398	0.70936
4.72466	0.19314	4.72466	3.64197	4.72466	0.70318
4.75534	0.13287	4.75534	3.2833	4.75534	0.67737
4.78602	0.1159	4.78602	3.01278	4.78602	0.63426
4.8167	0.14925	4.8167	2.86209	4.8167	0.57969
4.84738	0.19681	4.84738	2.83608	4.84738	0.52328
4.87806	0.23694	4.87806	2.9107	4.87806	0.47769
4.90874	0.26184	4.90874	3.04689	4.90874	0.45482
4.93942	0.26888	4.93942	3.20762	4.93942	0.45863
4.9701	0.25803	4.9701	3.36657	4.9701	0.4814
5.00078	0.23106	5.00078	3.50895	5.00078	0.50881
5.03146	0.19101	5.03146	3.62894	5.03146	0.52735
5.06214	0.14192	5.06214	3.7265	5.06214	0.52776
5.09282	0.08861	5.09282	3.8046	5.09282	0.50543
5.1235	0.03828	5.1235	3.86712	5.1235	0.46018
5.15418	0.03014	5.15418	3.91746	5.15418	0.39604
5.18486	0.06699	5.18486	3.95788	5.18486	0.32189
5.21553	0.0982	5.21553	3.98927	5.21553	0.25387
5.24621	0.11772	5.24621	4.01138	5.24621	0.21786
5.27689	0.12424	5.27689	4.02313	5.27689	0.23297
5.30757	0.11812	5.30757	4.0229	5.30757	0.28269
5.33825	0.10127	5.33825	4.00873	5.33825	0.33873
5.36893	0.0779	5.36893	3.97842	5.36893	0.38429
5.39961	0.058	5.39961	3.92959	5.39961	0.4119
5.43029	0.06092	5.43029	3.85972	5.43029	0.41966
5.46097	0.08821	5.46097	3.76636	5.46097	0.4097
5.49165	0.12312	5.49165	3.64732	5.49165	0.38752
5.52233	0.15651	5.52233	3.50105	5.52233	0.36135
5.55301	0.18414	5.55301	3.327	5.55301	0.34073
5.58369	0.20376	5.58369	3.12593	5.58369	0.33327
5.61437	0.21435	5.61437	2.90022	5.61437	0.34074
5.64505	0.2159	5.64505	2.65398	5.64505	0.35856
5.67573	0.20932	5.67573	2.39317	5.67573	0.37965
5.70641	0.19635	5.70641	2.12551	5.70641	0.39871
5.73709	0.17933	5.73709	1.86042	5.73709	0.41409
5.76777	0.16103	5.76777	1.60891	5.76777	0.42781
5.79845	0.14414	5.79845	1.38339	5.79845	0.44441
5.82913	0.13056	5.82913	1.19693	5.82913	0.46867
5.85981	0.12067	5.85981	1.06118	5.85981	0.503
5.89049	0.11307	5.89049	0.98208	5.89049	0.54601
5.92117	0.10533	5.92117	0.95547	5.92117	0.59315
5.95185	0.0951	5.95185	0.96778	5.95185	0.63853
5.98253	0.08084	5.98253	1.0024	5.98253	0.6768
6.0132	0.06208	6.0132	1.04553	6.0132	0.70429

## Sheet: Fig 1f
PtO2			Pt foil			Pt/cage
k (Å-1)	R (Å)	Intensity	k (Å-1)	R (Å)	Intensity	k (Å-1)	R (Å)	Intensity
0	0	0.0811	0	0	0.00589	0	0	0.00317
0	0.02076	0.21244	0	0.02098	0.01548	0	0.01858	0.00786
0	0.04152	0.29642	0	0.04196	0.02147	0	0.03715	0.01099
0	0.06228	0.3547	0	0.06294	0.02548	0	0.05573	0.0132
0	0.08304	0.39588	0	0.08392	0.02823	0	0.0743	0.01483
0	0.10381	0.42285	0	0.1049	0.03006	0	0.09288	0.01599
0	0.12457	0.43717	0	0.12587	0.03117	0	0.11146	0.01673
0	0.14533	0.4403	0	0.14685	0.03169	0	0.13003	0.01707
0	0.16609	0.43401	0	0.16783	0.03169	0	0.14861	0.01704
0	0.18685	0.42043	0	0.18881	0.03119	0	0.16718	0.01667
0	0.20761	0.40176	0	0.20979	0.03019	0	0.18576	0.016
0	0.22837	0.37993	0	0.23077	0.02869	0	0.20433	0.01508
0	0.24914	0.35622	0	0.25175	0.02674	0	0.22291	0.01396
0	0.2699	0.33109	0	0.27273	0.02447	0	0.24149	0.01273
0	0.29066	0.30433	0	0.29371	0.02204	0	0.26006	0.01145
0	0.31142	0.27549	0	0.31468	0.01967	0	0.27864	0.01018
0	0.33218	0.24429	0	0.33566	0.01756	0	0.29721	0.00897
0	0.35294	0.21106	0	0.35664	0.01586	0	0.31579	0.00785
0	0.3737	0.17685	0	0.37762	0.01459	0	0.33437	0.00682
0	0.39446	0.14342	0	0.3986	0.01367	0	0.35294	0.00587
0	0.41523	0.11307	0	0.41958	0.01293	0	0.37152	0.005
0	0.43599	0.08838	0	0.44056	0.01224	0	0.39009	0.00419
0	0.45675	0.07142	0	0.46154	0.01152	0	0.40867	0.00344
0	0.47751	0.06239	0	0.48252	0.01078	0	0.42724	0.00275
0	0.49827	0.05862	0	0.5035	0.01008	0	0.44582	0.00213
0	0.51903	0.05657	0	0.52448	0.00952	0	0.4644	0.00162
0	0.53979	0.05421	0	0.54546	0.00922	0	0.48297	0.00121
0	0.56055	0.05163	0	0.56643	0.00925	0	0.50155	0.000928611
0	0.58132	0.05041	0	0.58741	0.00969	0	0.52012	0.000748261
0	0.60208	0.05264	0	0.60839	0.01053	0	0.5387	0.000637829
0	0.62284	0.05942	0	0.62937	0.01175	0	0.55728	0.000554903
0	0.6436	0.07038	0	0.65035	0.01329	0	0.57585	0.000471727
0	0.66436	0.08455	0	0.67133	0.01506	0	0.59443	0.000379346
0	0.68512	0.10124	0	0.69231	0.01696	0	0.613	0.000280977
0	0.70588	0.12007	0	0.71329	0.01891	0	0.63158	0.000185564
0	0.72664	0.14089	0	0.73427	0.02083	0	0.65016	0.000106118
0	0.7474	0.16354	0	0.75525	0.02262	0	0.66873	6.91273e-05
0	0.76817	0.18779	0	0.77622	0.02424	0	0.68731	8.89388e-05
0	0.78893	0.21331	0	0.7972	0.02565	0	0.70588	0.000119505
0	0.80969	0.23975	0	0.81818	0.02682	0	0.72446	0.00014113
0	0.83045	0.26674	0	0.83916	0.02775	0	0.74303	0.000152911
0	0.85121	0.29399	0	0.86014	0.02845	0	0.76161	0.000157995
0	0.87197	0.32127	0	0.88112	0.02894	0	0.78019	0.000160143
0	0.89273	0.34846	0	0.9021	0.02924	0	0.79876	0.000162363
0	0.91349	0.37546	0	0.92308	0.02939	0	0.81734	0.000166283
0	0.93426	0.40223	0	0.94406	0.0294	0	0.83591	0.000172208
0	0.95502	0.42875	0	0.96503	0.02932	0	0.85449	0.000179677
0	0.97578	0.45496	0	0.98601	0.02916	0	0.87306	0.000188054
0	0.99654	0.48076	0	1.00699	0.02894	0	0.89164	0.000196857
0	1.0173	0.50602	0	1.02797	0.02867	0	0.91022	0.00020583
0	1.03806	0.53056	0	1.04895	0.02837	0	0.92879	0.000214869
0	1.05882	0.55415	0	1.06993	0.02805	0	0.94737	0.000223943
0	1.07959	0.57653	0	1.09091	0.0277	0	0.96594	0.000233029
0	1.10035	0.59744	0	1.11189	0.02734	0	0.98452	0.000242093
0	1.12111	0.61658	0	1.13287	0.02695	0	1.0031	0.00025109
0	1.14187	0.63369	0	1.15385	0.02653	0	1.02167	0.000259976
0	1.16263	0.64852	0	1.17483	0.02608	0	1.04025	0.000268723
0	1.18339	0.66086	0	1.1958	0.02559	0	1.05882	0.00027732
0	1.20415	0.67054	0	1.21678	0.02506	0	1.0774	0.000285788
0	1.22491	0.67744	0	1.23776	0.02447	0	1.09597	0.00029418
0	1.24568	0.68148	0	1.25874	0.02383	0	1.11455	0.000302587
0	1.26644	0.68266	0	1.27972	0.02313	0	1.13313	0.00031114
0	1.2872	0.68101	0	1.3007	0.02236	0	1.1517	0.000320004
0	1.30796	0.6766	0	1.32168	0.02152	0	1.17028	0.000329369
0	1.32872	0.66957	0	1.34266	0.02061	0	1.18885	0.000339416
0	1.34948	0.66007	0	1.36364	0.01964	0	1.20743	0.00035028
0	1.37024	0.64829	0	1.38461	0.01859	0	1.22601	0.000361993
0	1.391	0.63445	0	1.40559	0.01749	0	1.24458	0.00037442
0	1.41176	0.61878	0	1.42657	0.01634	0	1.26316	0.000387211
0	1.43253	0.6015	0	1.44755	0.01515	0	1.28173	0.00039976
0	1.45329	0.58288	0	1.46853	0.01393	0	1.30031	0.000411192
0	1.47405	0.56315	0	1.48951	0.01271	0	1.31888	0.000420388
0	1.49481	0.54254	0	1.51049	0.0115	0	1.33746	0.000426022
0	1.51557	0.5213	0	1.53147	0.01032	0	1.35604	0.00042664
0	1.53633	0.49963	0	1.55245	0.00923	0	1.37461	0.000420754
0	1.55709	0.47775	0	1.57343	0.00824	0	1.39319	0.000406982
0	1.57786	0.45584	0	1.59441	0.00741	0	1.41176	0.000384255
0	1.59862	0.43409	0	1.61538	0.0068	0	1.43034	0.000352197
0	1.61938	0.41265	0	1.63636	0.00644	0	1.44892	0.000311946
0	1.64014	0.39168	0	1.65734	0.00635	0	1.46749	0.00026814
0	1.6609	0.37131	0	1.67832	0.00651	0	1.48607	0.000233527
0	1.68166	0.35166	0	1.6993	0.00686	0	1.50464	0.000233363
0	1.70242	0.33284	0	1.72028	0.00735	0	1.52322	0.00028902
0	1.72318	0.31495	0	1.74126	0.0079	0	1.5418	0.000395215
0	1.74395	0.29806	0	1.76224	0.00848	0	1.56037	0.000537816
0	1.76471	0.28226	0	1.78322	0.00905	0	1.57895	0.000708158
0	1.78547	0.2676	0	1.8042	0.00958	0	1.59752	0.000901789
0	1.80623	0.25413	0	1.82518	0.01007	0	1.6161	0.00112
0	1.82699	0.24188	0	1.84615	0.0105	0	1.63468	0.00135
0	1.84775	0.23087	0	1.86713	0.01086	0	1.65325	0.0016
0	1.86851	0.2211	0	1.88811	0.01115	0	1.67183	0.00187
0	1.88927	0.21257	0	1.90909	0.01138	0	1.6904	0.00215
0	1.91004	0.20522	0	1.93007	0.01153	0	1.70898	0.00244
0	1.9308	0.199	0	1.95105	0.01162	0	1.72755	0.00274
0	1.95156	0.19386	0	1.97203	0.01165	0	1.74613	0.00305
0	1.97232	0.18968	0	1.99301	0.01161	0	1.76471	0.00338
0	1.99308	0.18638	0	2.01399	0.01152	0	1.78328	0.0037
0	2.01384	0.18385	0	2.03497	0.01137	0	1.80186	0.00404
0	2.0346	0.18198	0	2.05594	0.01117	0	1.82043	0.00438
0	2.05536	0.18065	0	2.07692	0.01094	0	1.83901	0.00472
0	2.07613	0.17977	0	2.0979	0.01066	0	1.85759	0.00507
0	2.09689	0.17922	0	2.11888	0.01035	0	1.87616	0.00542
0	2.11765	0.17892	0	2.13986	0.01001	0	1.89474	0.00577
0	2.13841	0.1788	0	2.16084	0.00965	0	1.91331	0.00612
0	2.15917	0.17877	0	2.18182	0.00927	0	1.93189	0.00648
0	2.17993	0.17878	0	2.2028	0.00887	0	1.95046	0.00684
0	2.20069	0.17879	0	2.22378	0.00847	0	1.96904	0.0072
0	2.22145	0.17873	0	2.24476	0.00806	0	1.98762	0.00756
0	2.24221	0.1786	0	2.26573	0.00765	0	2.00619	0.00792
0	2.26298	0.17836	0	2.28671	0.00724	0	2.02477	0.00828
0	2.28374	0.17798	0	2.30769	0.00684	0	2.04334	0.00865
0	2.3045	0.17747	0	2.32867	0.00645	0	2.06192	0.00901
0	2.32526	0.1768	0	2.34965	0.00608	0	2.0805	0.00938
0	2.34602	0.17599	0	2.37063	0.00573	0	2.09907	0.00975
0	2.36678	0.17501	0	2.39161	0.0054	0	2.11765	0.01011
0	2.38754	0.17389	0	2.41259	0.0051	0	2.13622	0.01048
0	2.4083	0.17261	0	2.43357	0.00484	0	2.1548	0.01084
0	2.42907	0.17119	0	2.45455	0.0046	0	2.17338	0.01121
0	2.44983	0.16964	0	2.47552	0.0044	0	2.19195	0.01157
0	2.47059	0.16796	0	2.4965	0.00424	0	2.21053	0.01192
0	2.49135	0.16616	0	2.51748	0.00412	0	2.2291	0.01227
0	2.51211	0.16426	0	2.53846	0.00403	0	2.24768	0.01262
0	2.53287	0.16226	0	2.55944	0.00397	0	2.26625	0.01295
0	2.55363	0.16017	0	2.58042	0.00395	0	2.28483	0.01329
0	2.57439	0.15801	0	2.6014	0.00395	0	2.30341	0.01361
0	2.59516	0.15578	0	2.62238	0.00397	0	2.32198	0.01392
0	2.61592	0.15349	0	2.64336	0.00401	0	2.34056	0.01422
0	2.63668	0.15116	0	2.66434	0.00406	0	2.35913	0.01451
0	2.65744	0.14878	0	2.68532	0.00412	0	2.37771	0.01478
0	2.6782	0.14638	0	2.70629	0.00418	0	2.39628	0.01505
0	2.69896	0.14395	0	2.72727	0.00425	0	2.41486	0.01529
0	2.71972	0.1415	0	2.74825	0.00431	0	2.43344	0.01553
0	2.74048	0.13904	0	2.76923	0.00437	0	2.45201	0.01574
0	2.76125	0.13658	0	2.79021	0.00443	0	2.47059	0.01594
0	2.78201	0.13412	0	2.81119	0.00448	0	2.48916	0.01613
0	2.80277	0.13167	0	2.83217	0.00452	0	2.50774	0.0163
0	2.82353	0.12922	0	2.85315	0.00456	0	2.52632	0.01644
0	2.84429	0.12679	0	2.87413	0.00459	0	2.54489	0.01658
0	2.86505	0.12437	0	2.89511	0.00461	0	2.56347	0.01669
0	2.88581	0.12197	0	2.91608	0.00462	0	2.58204	0.01679
0	2.90657	0.1196	0	2.93706	0.00462	0	2.60062	0.01687
0	2.92734	0.11724	0	2.95804	0.00462	0	2.61919	0.01693
0	2.9481	0.11491	0	2.97902	0.0046	0	2.63777	0.01697
0	2.96886	0.11261	0	3	0.00458	0	2.65635	0.017
0	2.98962	0.11033	0	3.02098	0.00455	0	2.67492	0.01701
0	3.01038	0.10808	0	3.04196	0.00451	0	2.6935	0.01701
0	3.03114	0.10586	0	3.06294	0.00447	0	2.71207	0.01699
0	3.0519	0.10367	0	3.08392	0.00442	0	2.73065	0.01695
0	3.07266	0.1015	0	3.1049	0.00436	0	2.74923	0.0169
0	3.09343	0.09937	0	3.12587	0.0043	0	2.7678	0.01683
0	3.11419	0.09726	0	3.14685	0.00423	0	2.78638	0.01675
0	3.13495	0.09519	0	3.16783	0.00415	0	2.80495	0.01666
0	3.15571	0.09314	0	3.18881	0.00408	0	2.82353	0.01655
0	3.17647	0.09112	0	3.20979	0.00399	0	2.84211	0.01643
0	3.19723	0.08913	0	3.23077	0.00391	0	2.86068	0.0163
0	3.21799	0.08717	0	3.25175	0.00382	0	2.87926	0.01616
0	3.23875	0.08523	0	3.27273	0.00373	0	2.89783	0.01601
0	3.25952	0.08333	0	3.29371	0.00364	0	2.91641	0.01585
0	3.28028	0.08145	0	3.31468	0.00354	0	2.93499	0.01569
0	3.30104	0.0796	0	3.33566	0.00345	0	2.95356	0.01551
0	3.3218	0.07778	0	3.35664	0.00335	0	2.97214	0.01533
0	3.34256	0.07599	0	3.37762	0.00325	0	2.99071	0.01514
0	3.36332	0.07423	0	3.3986	0.00315	0	3.00929	0.01494
0	3.38408	0.07249	0	3.41958	0.00306	0	3.02786	0.01474
0	3.40484	0.07078	0	3.44056	0.00296	0	3.04644	0.01453
0	3.42561	0.06909	0	3.46154	0.00286	0	3.06501	0.01432
0	3.44637	0.06744	0	3.48252	0.00276	0	3.08359	0.01411
0	3.46713	0.06581	0	3.5035	0.00267	0	3.10217	0.01389
0	3.48789	0.0642	0	3.52448	0.00257	0	3.12074	0.01367
0	3.50865	0.06263	0	3.54546	0.00248	0	3.13932	0.01345
0	3.52941	0.06108	0	3.56643	0.00239	0	3.15789	0.01323
0	3.55017	0.05955	0	3.58741	0.0023	0	3.17647	0.013
0	3.57093	0.05805	0	3.60839	0.00221	0	3.19505	0.01278
0	3.5917	0.05658	0	3.62937	0.00212	0	3.21362	0.01255
0	3.61246	0.05514	0	3.65035	0.00204	0	3.2322	0.01232
0	3.63322	0.05372	0	3.67133	0.00196	0	3.25077	0.0121
0	3.65398	0.05233	0	3.69231	0.00188	0	3.26935	0.01187
0	3.67474	0.05096	0	3.71329	0.0018	0	3.28793	0.01164
0	3.6955	0.04962	0	3.73427	0.00173	0	3.3065	0.01142
0	3.71626	0.0483	0	3.75524	0.00166	0	3.32508	0.0112
0	3.73702	0.04701	0	3.77622	0.00159	0	3.34365	0.01098
0	3.75779	0.04575	0	3.7972	0.00153	0	3.36223	0.01076
0	3.77855	0.04451	0	3.81818	0.00146	0	3.38081	0.01054
0	3.79931	0.0433	0	3.83916	0.0014	0	3.39938	0.01032
0	3.82007	0.04211	0	3.86014	0.00135	0	3.41796	0.01011
0	3.84083	0.04094	0	3.88112	0.00129	0	3.43653	0.0099
0	3.86159	0.0398	0	3.9021	0.00124	0	3.45511	0.00969
0	3.88235	0.03868	0	3.92308	0.0012	0	3.47368	0.00949
0	3.90311	0.03759	0	3.94406	0.00115	0	3.49226	0.00929
0	3.92387	0.03652	0	3.96503	0.00111	0	3.51084	0.00909
0	3.94464	0.03548	0	3.98601	0.00107	0	3.52941	0.00889
0	3.9654	0.03445	0	4.00699	0.00103	0	3.54799	0.00869
0	3.98616	0.03346	0	4.02797	0.000997655	0	3.56656	0.0085
0	4.00692	0.03248	0	4.04895	0.000965437	0	3.58514	0.00832
0	4.02768	0.03153	0	4.06993	0.000935492	0	3.60372	0.00813
0	4.04844	0.03059	0	4.09091	0.000907702	0	3.62229	0.00795
0	4.0692	0.02968	0	4.11189	0.00088194	0	3.64087	0.00777
0	4.08997	0.0288	0	4.13287	0.000858077	0	3.65944	0.0076
0	4.11073	0.02793	0	4.15385	0.000835978	0	3.67802	0.00742
0	4.13149	0.02709	0	4.17483	0.000815507	0	3.69659	0.00725
0	4.15225	0.02626	0	4.1958	0.000796529	0	3.71517	0.00709
0	4.17301	0.02546	0	4.21678	0.000778909	0	3.73375	0.00692
0	4.19377	0.02467	0	4.23776	0.000762515	0	3.75232	0.00676
0	4.21453	0.02391	0	4.25874	0.000747219	0	3.7709	0.00661
0	4.23529	0.02317	0	4.27972	0.0007329	0	3.78947	0.00645
0	4.25605	0.02244	0	4.3007	0.000719441	0	3.80805	0.0063
0	4.27682	0.02174	0	4.32168	0.000706733	0	3.82662	0.00615
0	4.29758	0.02105	0	4.34266	0.000694677	0	3.8452	0.00601
0	4.31834	0.02038	0	4.36364	0.000683178	0	3.86378	0.00587
0	4.3391	0.01973	0	4.38462	0.000672151	0	3.88235	0.00573
0	4.35986	0.0191	0	4.40559	0.000661521	0	3.90093	0.00559
0	4.38062	0.01848	0	4.42657	0.000651216	0	3.91951	0.00546
0	4.40138	0.01788	0	4.44755	0.000641177	0	3.93808	0.00533
0	4.42215	0.0173	0	4.46853	0.00063135	0	3.95666	0.0052
0	4.44291	0.01674	0	4.48951	0.000621687	0	3.97523	0.00507
0	4.46367	0.01619	0	4.51049	0.000612148	0	3.99381	0.00495
0	4.48443	0.01565	0	4.53147	0.000602698	0	4.01238	0.00483
0	4.50519	0.01513	0	4.55245	0.000593308	0	4.03096	0.00471
0	4.52595	0.01463	0	4.57343	0.000583955	0	4.04954	0.0046
0	4.54671	0.01414	0	4.59441	0.000574619	0	4.06811	0.00449
0	4.56747	0.01367	0	4.61538	0.000565285	0	4.08669	0.00438
0	4.58824	0.01321	0	4.63636	0.000555941	0	4.10526	0.00427
0	4.609	0.01277	0	4.65734	0.000546578	0	4.12384	0.00417
0	4.62976	0.01234	0	4.67832	0.000537191	0	4.14241	0.00406
0	4.65052	0.01192	0	4.6993	0.000527778	0	4.16099	0.00396
0	4.67128	0.01151	0	4.72028	0.000518336	0	4.17957	0.00387
0	4.69204	0.01112	0	4.74126	0.000508867	0	4.19814	0.00377
0	4.7128	0.01074	0	4.76224	0.000499374	0	4.21672	0.00368
0	4.73356	0.01037	0	4.78322	0.00048986	0	4.23529	0.00359
0	4.75432	0.01002	0	4.8042	0.000480329	0	4.25387	0.0035
0	4.77509	0.00967	0	4.82517	0.000470789	0	4.27245	0.00341
0	4.79585	0.00934	0	4.84615	0.000461245	0	4.29102	0.00333
0	4.81661	0.00902	0	4.86713	0.000451705	0	4.3096	0.00324
0	4.83737	0.00871	0	4.88811	0.000442175	0	4.32817	0.00316
0	4.85813	0.00841	0	4.90909	0.000432665	0	4.34675	0.00309
0	4.87889	0.00812	0	4.93007	0.000423181	0	4.36533	0.00301
0	4.89965	0.00784	0	4.95105	0.000413732	0	4.3839	0.00294
0	4.92042	0.00757	0	4.97203	0.000404326	0	4.40248	0.00286
0	4.94118	0.0073	0	4.99301	0.000394972	0	4.42105	0.00279
0	4.96194	0.00705	0	5.01399	0.000385676	0	4.43963	0.00272
0	4.9827	0.00681	0	5.03496	0.000376446	0	4.4582	0.00266
0	5.00346	0.00657	0	5.05594	0.000367291	0	4.47678	0.00259
0	5.02422	0.00635	0	5.07692	0.000358217	0	4.49536	0.00253
0	5.04498	0.00613	0	5.0979	0.000349232	0	4.51393	0.00247
0	5.06574	0.00592	0	5.11888	0.000340341	0	4.53251	0.00241
0	5.0865	0.00572	0	5.13986	0.000331552	0	4.55108	0.00235
0	5.10727	0.00552	0	5.16084	0.00032287	0	4.56966	0.00229
0	5.12803	0.00533	0	5.18182	0.000314301	0	4.58824	0.00224
0	5.14879	0.00515	0	5.2028	0.00030585	0	4.60681	0.00218
0	5.16955	0.00498	0	5.22378	0.000297522	0	4.62539	0.00213
0	5.19031	0.00481	0	5.24475	0.000289321	0	4.64396	0.00208
0	5.21107	0.00465	0	5.26573	0.000281252	0	4.66254	0.00203
0	5.23183	0.00449	0	5.28671	0.000273318	0	4.68112	0.00198
0	5.2526	0.00434	0	5.30769	0.000265523	0	4.69969	0.00194
0	5.27336	0.0042	0	5.32867	0.00025787	0	4.71827	0.00189
0	5.29412	0.00406	0	5.34965	0.000250361	0	4.73684	0.00185
0	5.31488	0.00393	0	5.37063	0.000243	0	4.75542	0.0018
0	5.33564	0.0038	0	5.39161	0.000235787	0	4.77399	0.00176
0	5.3564	0.00368	0	5.41259	0.000228725	0	4.79257	0.00172
0	5.37716	0.00356	0	5.43357	0.000221815	0	4.81115	0.00168
0	5.39792	0.00345	0	5.45454	0.000215059	0	4.82972	0.00164
0	5.41869	0.00334	0	5.47552	0.000208457	0	4.8483	0.00161
0	5.43945	0.00324	0	5.4965	0.000202009	0	4.86687	0.00157
0	5.46021	0.00314	0	5.51748	0.000195717	0	4.88545	0.00153
0	5.48097	0.00304	0	5.53846	0.00018958	0	4.90402	0.0015
0	5.50173	0.00295	0	5.55944	0.000183598	0	4.9226	0.00146
0	5.52249	0.00286	0	5.58042	0.00017777	0	4.94118	0.00143
0	5.54325	0.00277	0	5.6014	0.000172097	0	4.95975	0.0014
0	5.56401	0.00269	0	5.62238	0.000166577	0	4.97833	0.00137
0	5.58478	0.00261	0	5.64336	0.00016121	0	4.9969	0.00134
0	5.60554	0.00253	0	5.66434	0.000155994	0	5.01548	0.00131
0	5.6263	0.00246	0	5.68532	0.000150928	0	5.03406	0.00128
0	5.64706	0.00239	0	5.70629	0.000146011	0	5.05263	0.00125
0	5.66782	0.00232	0	5.72727	0.000141241	0	5.07121	0.00122
0	5.68858	0.00225	0	5.74825	0.000136616	0	5.08978	0.0012
0	5.70934	0.00219	0	5.76923	0.000132135	0	5.10836	0.00117
0	5.7301	0.00213	0	5.79021	0.000127795	0	5.12693	0.00114
0	5.75087	0.00207	0	5.81119	0.000123595	0	5.14551	0.00112
0	5.77163	0.00201	0	5.83217	0.000119532	0	5.16409	0.00109
0	5.79239	0.00195	0	5.85315	0.000115604	0	5.18266	0.00107
0	5.81315	0.0019	0	5.87413	0.000111809	0	5.20124	0.00105
0	5.83391	0.00185	0	5.89511	0.000108144	0	5.21981	0.00102
0	5.85467	0.0018	0	5.91608	0.000104607	0	5.23839	0.001
0	5.87543	0.00175	0	5.93706	0.000101196	0	5.25697	0.000979811
0	5.89619	0.0017	0	5.95804	9.79071e-05	0	5.27554	0.000958402
0	5.91695	0.00166	0	5.97902	9.47383e-05	0	5.29412	0.000937461
0	5.93772	0.00161	0	6	9.16869e-05	0	5.31269	0.000916976
0	5.95848	0.00157	0.05	0	0.00589	0	5.33127	0.000896934
0	5.97924	0.00153	0.05	0.02098	0.01548	0	5.34985	0.000877326
0	6	0.00149	0.05	0.04196	0.02147	0	5.36842	0.000858139
0.05	0	0.0811	0.05	0.06294	0.02549	0	5.387	0.000839365
0.05	0.02076	0.21245	0.05	0.08392	0.02825	0	5.40557	0.000820994
0.05	0.04152	0.29647	0.05	0.1049	0.03009	0	5.42415	0.000803018
0.05	0.06228	0.35481	0.05	0.12587	0.03121	0	5.44272	0.000785428
0.05	0.08304	0.3961	0.05	0.14685	0.03174	0	5.4613	0.000768218
0.05	0.10381	0.42322	0.05	0.16783	0.03176	0	5.47988	0.000751379
0.05	0.12457	0.43771	0.05	0.18881	0.03128	0	5.49845	0.000734905
0.05	0.14533	0.44104	0.05	0.20979	0.03029	0	5.51703	0.000718791
0.05	0.16609	0.43498	0.05	0.23077	0.02881	0	5.5356	0.00070303
0.05	0.18685	0.42162	0.05	0.25175	0.02687	0	5.55418	0.000687617
0.05	0.20761	0.40317	0.05	0.27273	0.02461	0	5.57275	0.000672547
0.05	0.22837	0.38155	0.05	0.29371	0.02219	0	5.59133	0.000657815
0.05	0.24914	0.35802	0.05	0.31468	0.01983	0	5.60991	0.000643417
0.05	0.2699	0.33303	0.05	0.33566	0.01772	0	5.62848	0.000629348
0.05	0.29066	0.30638	0.05	0.35664	0.01602	0	5.64706	0.000615606
0.05	0.31142	0.27759	0.05	0.37762	0.01476	0	5.66564	0.000602185
0.05	0.33218	0.2464	0.05	0.3986	0.01383	0	5.68421	0.000589082
0.05	0.35294	0.21314	0.05	0.41958	0.01309	0	5.70279	0.000576295
0.05	0.3737	0.17885	0.05	0.44056	0.01239	0	5.72136	0.000563819
0.05	0.39446	0.14531	0.05	0.46154	0.01167	0	5.73994	0.000551653
0.05	0.41523	0.11484	0.05	0.48252	0.01092	0	5.75851	0.000539792
0.05	0.43599	0.09001	0.05	0.5035	0.01022	0	5.77709	0.000528235
0.05	0.45675	0.0729	0.05	0.52448	0.00965	0	5.79567	0.000516978
0.05	0.47751	0.06371	0.05	0.54546	0.00934	0	5.81424	0.000506019
0.05	0.49827	0.05981	0.05	0.56643	0.00938	0	5.83282	0.000495355
0.05	0.51903	0.0577	0.05	0.58741	0.00982	0	5.85139	0.000484983
0.05	0.53979	0.05533	0.05	0.60839	0.01068	0	5.86997	0.000474901
0.05	0.56055	0.05278	0.05	0.62937	0.01192	0	5.88854	0.000465106
0.05	0.58132	0.05162	0.05	0.65035	0.01348	0	5.90712	0.000455595
0.05	0.60208	0.0539	0.05	0.67133	0.01528	0	5.9257	0.000446366
0.05	0.62284	0.06072	0.05	0.69231	0.01722	0	5.94427	0.000437416
0.05	0.6436	0.07173	0.05	0.71329	0.01922	0	5.96285	0.000428742
0.05	0.66436	0.08599	0.05	0.73427	0.02117	0	5.98142	0.00042034
0.05	0.68512	0.10279	0.05	0.75525	0.023	0	6	0.000412209
0.05	0.70588	0.12179	0.05	0.77622	0.02466	0.05	0	0.00317
0.05	0.72664	0.14283	0.05	0.7972	0.0261	0.05	0.01858	0.00786
0.05	0.7474	0.16575	0.05	0.81818	0.0273	0.05	0.03715	0.01099
0.05	0.76817	0.19033	0.05	0.83916	0.02825	0.05	0.05573	0.01321
0.05	0.78893	0.21623	0.05	0.86014	0.02897	0.05	0.0743	0.01484
0.05	0.80969	0.24309	0.05	0.88112	0.02948	0.05	0.09288	0.016
0.05	0.83045	0.27055	0.05	0.9021	0.02979	0.05	0.11146	0.01675
0.05	0.85121	0.2983	0.05	0.92308	0.02994	0.05	0.13003	0.0171
0.05	0.87197	0.32611	0.05	0.94406	0.02997	0.05	0.14861	0.01707
0.05	0.89273	0.35384	0.05	0.96503	0.02988	0.05	0.16718	0.01671
0.05	0.91349	0.38141	0.05	0.98601	0.02972	0.05	0.18576	0.01605
0.05	0.93426	0.40879	0.05	1.00699	0.0295	0.05	0.20433	0.01513
0.05	0.95502	0.43593	0.05	1.02797	0.02924	0.05	0.22291	0.01403
0.05	0.97578	0.4628	0.05	1.04895	0.02894	0.05	0.24149	0.0128
0.05	0.99654	0.48931	0.05	1.06993	0.02862	0.05	0.26006	0.01152
0.05	1.0173	0.51532	0.05	1.09091	0.02827	0.05	0.27864	0.01025
0.05	1.03806	0.54064	0.05	1.11189	0.02791	0.05	0.29721	0.00904
0.05	1.05882	0.56505	0.05	1.13287	0.02752	0.05	0.31579	0.00792
0.05	1.07959	0.58829	0.05	1.15385	0.02711	0.05	0.33437	0.00689
0.05	1.10035	0.61007	0.05	1.17483	0.02666	0.05	0.35294	0.00594
0.05	1.12111	0.63009	0.05	1.1958	0.02618	0.05	0.37152	0.00506
0.05	1.14187	0.64809	0.05	1.21678	0.02565	0.05	0.39009	0.00425
0.05	1.16263	0.66378	0.05	1.23776	0.02507	0.05	0.40867	0.00349
0.05	1.18339	0.67696	0.05	1.25874	0.02443	0.05	0.42724	0.00279
0.05	1.20415	0.68743	0.05	1.27972	0.02373	0.05	0.44582	0.00217
0.05	1.22491	0.69507	0.05	1.3007	0.02296	0.05	0.4644	0.00165
0.05	1.24568	0.69978	0.05	1.32168	0.02212	0.05	0.48297	0.00124
0.05	1.26644	0.70154	0.05	1.34266	0.02121	0.05	0.50155	0.000952665
0.05	1.2872	0.70039	0.05	1.36364	0.02022	0.05	0.52012	0.000767914
0.05	1.30796	0.69639	0.05	1.38461	0.01916	0.05	0.5387	0.000653718
0.05	1.32872	0.68966	0.05	1.40559	0.01804	0.05	0.55728	0.000567804
0.05	1.34948	0.68035	0.05	1.42657	0.01686	0.05	0.57585	0.000482186
0.05	1.37024	0.66867	0.05	1.44755	0.01564	0.05	0.59443	0.000387584
0.05	1.391	0.65482	0.05	1.46853	0.01438	0.05	0.613	0.000286987
0.05	1.41176	0.63904	0.05	1.48951	0.01311	0.05	0.63158	0.000189183
0.05	1.43253	0.62156	0.05	1.51049	0.01184	0.05	0.65016	0.000106857
0.05	1.45329	0.60264	0.05	1.53147	0.01061	0.05	0.66873	6.67046e-05
0.05	1.47405	0.58252	0.05	1.55245	0.00944	0.05	0.68731	8.69127e-05
0.05	1.49481	0.56145	0.05	1.57343	0.00838	0.05	0.70588	0.000118728
0.05	1.51557	0.53967	0.05	1.59441	0.00747	0.05	0.72446	0.000141112
0.05	1.53633	0.5174	0.05	1.61538	0.00678	0.05	0.74303	0.000153213
0.05	1.55709	0.49486	0.05	1.63636	0.00636	0.05	0.76161	0.000158307
0.05	1.57786	0.47224	0.05	1.65734	0.00623	0.05	0.78019	0.000160297
0.05	1.59862	0.44974	0.05	1.67832	0.00638	0.05	0.79876	0.000162324
0.05	1.61938	0.42752	0.05	1.6993	0.00676	0.05	0.81734	0.000166109
0.05	1.64014	0.40574	0.05	1.72028	0.00728	0.05	0.83591	0.00017199
0.05	1.6609	0.38454	0.05	1.74126	0.00788	0.05	0.85449	0.000179489
0.05	1.68166	0.36405	0.05	1.76224	0.00851	0.05	0.87306	0.000187935
0.05	1.70242	0.34438	0.05	1.78322	0.00914	0.05	0.89164	0.00019682
0.05	1.72318	0.32564	0.05	1.8042	0.00973	0.05	0.91022	0.000205872
0.05	1.74395	0.30792	0.05	1.82518	0.01027	0.05	0.92879	0.000214985
0.05	1.76471	0.2913	0.05	1.84615	0.01075	0.05	0.94737	0.000224128
0.05	1.78547	0.27584	0.05	1.86713	0.01115	0.05	0.96594	0.00023328
0.05	1.80623	0.26161	0.05	1.88811	0.01149	0.05	0.98452	0.000242407
0.05	1.82699	0.24864	0.05	1.90909	0.01175	0.05	1.0031	0.000251464
0.05	1.84775	0.23696	0.05	1.93007	0.01194	0.05	1.02167	0.000260405
0.05	1.86851	0.22659	0.05	1.95105	0.01206	0.05	1.04025	0.000269197
0.05	1.88927	0.21751	0.05	1.97203	0.01211	0.05	1.05882	0.000277827
0.05	1.91004	0.2097	0.05	1.99301	0.01209	0.05	1.0774	0.000286314
0.05	1.9308	0.2031	0.05	2.01399	0.01201	0.05	1.09597	0.000294708
0.05	1.95156	0.19765	0.05	2.03497	0.01188	0.05	1.11455	0.000303102
0.05	1.97232	0.19326	0.05	2.05594	0.01169	0.05	1.13313	0.000311629
0.05	1.99308	0.18982	0.05	2.07692	0.01145	0.05	1.1517	0.000320461
0.05	2.01384	0.18723	0.05	2.0979	0.01118	0.05	1.17028	0.000329797
0.05	2.0346	0.18536	0.05	2.11888	0.01086	0.05	1.18885	0.000339837
0.05	2.05536	0.1841	0.05	2.13986	0.01051	0.05	1.20743	0.000350736
0.05	2.07613	0.18334	0.05	2.16084	0.01014	0.05	1.22601	0.000362547
0.05	2.09689	0.18295	0.05	2.18182	0.00975	0.05	1.24458	0.000375159
0.05	2.11765	0.18285	0.05	2.2028	0.00933	0.05	1.26316	0.000388235
0.05	2.13841	0.18295	0.05	2.22378	0.00891	0.05	1.28173	0.00040117
0.05	2.15917	0.18316	0.05	2.24476	0.00848	0.05	1.30031	0.000413077
0.05	2.17993	0.18342	0.05	2.26573	0.00804	0.05	1.31888	0.0004228
0.05	2.20069	0.18368	0.05	2.28671	0.00761	0.05	1.33746	0.000428958
0.05	2.22145	0.18389	0.05	2.30769	0.00718	0.05	1.35604	0.000430013
0.05	2.24221	0.184	0.05	2.32867	0.00676	0.05	1.37461	0.000424362
0.05	2.26298	0.18401	0.05	2.34965	0.00636	0.05	1.39319	0.000410463
0.05	2.28374	0.18387	0.05	2.37063	0.00598	0.05	1.41176	0.000387024
0.05	2.3045	0.18358	0.05	2.39161	0.00562	0.05	1.43034	0.000353332
0.05	2.32526	0.18313	0.05	2.41259	0.00528	0.05	1.44892	0.000309987
0.05	2.34602	0.18251	0.05	2.43357	0.00498	0.05	1.46749	0.000260802
0.05	2.36678	0.18172	0.05	2.45455	0.00472	0.05	1.48607	0.000218007
0.05	2.38754	0.18076	0.05	2.47552	0.00449	0.05	1.50464	0.000210295
0.05	2.4083	0.17964	0.05	2.4965	0.00431	0.05	1.52322	0.000265616
0.05	2.42907	0.17835	0.05	2.51748	0.00416	0.05	1.5418	0.000376524
0.05	2.44983	0.17692	0.05	2.53846	0.00406	0.05	1.56037	0.000525129
0.05	2.47059	0.17534	0.05	2.55944	0.00399	0.05	1.57895	0.000701896
0.05	2.49135	0.17364	0.05	2.58042	0.00396	0.05	1.59752	0.000902404
0.05	2.51211	0.17181	0.05	2.6014	0.00396	0.05	1.6161	0.00112
0.05	2.53287	0.16987	0.05	2.62238	0.00399	0.05	1.63468	0.00137
0.05	2.55363	0.16783	0.05	2.64336	0.00404	0.05	1.65325	0.00162
0.05	2.57439	0.16571	0.05	2.66434	0.0041	0.05	1.67183	0.0019
0.05	2.59516	0.1635	0.05	2.68532	0.00417	0.05	1.6904	0.00219
0.05	2.61592	0.16123	0.05	2.70629	0.00425	0.05	1.70898	0.00249
0.05	2.63668	0.1589	0.05	2.72727	0.00433	0.05	1.72755	0.00281
0.05	2.65744	0.15653	0.05	2.74825	0.00441	0.05	1.74613	0.00313
0.05	2.6782	0.15411	0.05	2.76923	0.00449	0.05	1.76471	0.00347
0.05	2.69896	0.15166	0.05	2.79021	0.00457	0.05	1.78328	0.00381
0.05	2.71972	0.14919	0.05	2.81119	0.00463	0.05	1.80186	0.00416
0.05	2.74048	0.14671	0.05	2.83217	0.00469	0.05	1.82043	0.00451
0.05	2.76125	0.14421	0.05	2.85315	0.00475	0.05	1.83901	0.00487
0.05	2.78201	0.14171	0.05	2.87413	0.00479	0.05	1.85759	0.00523
0.05	2.80277	0.13922	0.05	2.89511	0.00482	0.05	1.87616	0.0056
0.05	2.82353	0.13672	0.05	2.91608	0.00485	0.05	1.89474	0.00597
0.05	2.84429	0.13424	0.05	2.93706	0.00486	0.05	1.91331	0.00634
0.05	2.86505	0.13178	0.05	2.95804	0.00487	0.05	1.93189	0.00671
0.05	2.88581	0.12933	0.05	2.97902	0.00486	0.05	1.95046	0.00708
0.05	2.90657	0.1269	0.05	3	0.00485	0.05	1.96904	0.00746
0.05	2.92734	0.12449	0.05	3.02098	0.00483	0.05	1.98762	0.00784
0.05	2.9481	0.1221	0.05	3.04196	0.00479	0.05	2.00619	0.00822
0.05	2.96886	0.11974	0.05	3.06294	0.00476	0.05	2.02477	0.0086
0.05	2.98962	0.1174	0.05	3.08392	0.00471	0.05	2.04334	0.00899
0.05	3.01038	0.1151	0.05	3.1049	0.00466	0.05	2.06192	0.00937
0.05	3.03114	0.11282	0.05	3.12587	0.0046	0.05	2.0805	0.00976
0.05	3.0519	0.11056	0.05	3.14685	0.00453	0.05	2.09907	0.01015
0.05	3.07266	0.10834	0.05	3.16783	0.00446	0.05	2.11765	0.01054
0.05	3.09343	0.10615	0.05	3.18881	0.00438	0.05	2.13622	0.01093
0.05	3.11419	0.10398	0.05	3.20979	0.0043	0.05	2.1548	0.01132
0.05	3.13495	0.10184	0.05	3.23077	0.00421	0.05	2.17338	0.0117
0.05	3.15571	0.09973	0.05	3.25175	0.00412	0.05	2.19195	0.01209
0.05	3.17647	0.09766	0.05	3.27273	0.00403	0.05	2.21053	0.01247
0.05	3.19723	0.0956	0.05	3.29371	0.00393	0.05	2.2291	0.01285
0.05	3.21799	0.09358	0.05	3.31468	0.00384	0.05	2.24768	0.01322
0.05	3.23875	0.09159	0.05	3.33566	0.00374	0.05	2.26625	0.01359
0.05	3.25952	0.08962	0.05	3.35664	0.00363	0.05	2.28483	0.01395
0.05	3.28028	0.08768	0.05	3.37762	0.00353	0.05	2.30341	0.0143
0.05	3.30104	0.08577	0.05	3.3986	0.00343	0.05	2.32198	0.01464
0.05	3.3218	0.08389	0.05	3.41958	0.00332	0.05	2.34056	0.01497
0.05	3.34256	0.08203	0.05	3.44056	0.00322	0.05	2.35913	0.01528
0.05	3.36332	0.0802	0.05	3.46154	0.00311	0.05	2.37771	0.01559
0.05	3.38408	0.0784	0.05	3.48252	0.00301	0.05	2.39628	0.01588
0.05	3.40484	0.07662	0.05	3.5035	0.00291	0.05	2.41486	0.01616
0.05	3.42561	0.07488	0.05	3.52448	0.00281	0.05	2.43344	0.01642
0.05	3.44637	0.07315	0.05	3.54546	0.0027	0.05	2.45201	0.01666
0.05	3.46713	0.07146	0.05	3.56643	0.0026	0.05	2.47059	0.01689
0.05	3.48789	0.06979	0.05	3.58741	0.00251	0.05	2.48916	0.0171
0.05	3.50865	0.06815	0.05	3.60839	0.00241	0.05	2.50774	0.01729
0.05	3.52941	0.06653	0.05	3.62937	0.00232	0.05	2.52632	0.01747
0.05	3.55017	0.06494	0.05	3.65035	0.00223	0.05	2.54489	0.01762
0.05	3.57093	0.06337	0.05	3.67133	0.00214	0.05	2.56347	0.01776
0.05	3.5917	0.06184	0.05	3.69231	0.00205	0.05	2.58204	0.01788
0.05	3.61246	0.06032	0.05	3.71329	0.00197	0.05	2.60062	0.01798
0.05	3.63322	0.05884	0.05	3.73427	0.00188	0.05	2.61919	0.01806
0.05	3.65398	0.05738	0.05	3.75524	0.00181	0.05	2.63777	0.01812
0.05	3.67474	0.05594	0.05	3.77622	0.00173	0.05	2.65635	0.01816
0.05	3.6955	0.05453	0.05	3.7972	0.00166	0.05	2.67492	0.01819
0.05	3.71626	0.05315	0.05	3.81818	0.00159	0.05	2.6935	0.0182
0.05	3.73702	0.05179	0.05	3.83916	0.00152	0.05	2.71207	0.01819
0.05	3.75779	0.05046	0.05	3.86014	0.00146	0.05	2.73065	0.01816
0.05	3.77855	0.04915	0.05	3.88112	0.0014	0.05	2.74923	0.01812
0.05	3.79931	0.04786	0.05	3.9021	0.00134	0.05	2.7678	0.01806
0.05	3.82007	0.04661	0.05	3.92308	0.00128	0.05	2.78638	0.01799
0.05	3.84083	0.04537	0.05	3.94406	0.00123	0.05	2.80495	0.0179
0.05	3.86159	0.04416	0.05	3.96503	0.00119	0.05	2.82353	0.0178
0.05	3.88235	0.04298	0.05	3.98601	0.00114	0.05	2.84211	0.01769
0.05	3.90311	0.04182	0.05	4.00699	0.0011	0.05	2.86068	0.01756
0.05	3.92387	0.04068	0.05	4.02797	0.00106	0.05	2.87926	0.01742
0.05	3.94464	0.03957	0.05	4.04895	0.00102	0.05	2.89783	0.01727
0.05	3.9654	0.03848	0.05	4.06993	0.000988105	0.05	2.91641	0.01711
0.05	3.98616	0.03741	0.05	4.09091	0.000956718	0.05	2.93499	0.01694
0.05	4.00692	0.03637	0.05	4.11189	0.000927748	0.05	2.95356	0.01676
0.05	4.02768	0.03535	0.05	4.13287	0.000901059	0.05	2.97214	0.01657
0.05	4.04844	0.03436	0.05	4.15385	0.000876507	0.05	2.99071	0.01638
0.05	4.0692	0.03338	0.05	4.17483	0.000853944	0.05	3.00929	0.01618
0.05	4.08997	0.03243	0.05	4.1958	0.000833218	0.05	3.02786	0.01597
0.05	4.11073	0.0315	0.05	4.21678	0.000814172	0.05	3.04644	0.01575
0.05	4.13149	0.03059	0.05	4.23776	0.000796655	0.05	3.06501	0.01554
0.05	4.15225	0.0297	0.05	4.25874	0.000780514	0.05	3.08359	0.01531
0.05	4.17301	0.02884	0.05	4.27972	0.0007656	0.05	3.10217	0.01508
0.05	4.19377	0.02799	0.05	4.3007	0.000751773	0.05	3.12074	0.01485
0.05	4.21453	0.02717	0.05	4.32168	0.000738897	0.05	3.13932	0.01462
0.05	4.23529	0.02636	0.05	4.34266	0.000726845	0.05	3.15789	0.01438
0.05	4.25605	0.02558	0.05	4.36364	0.000715498	0.05	3.17647	0.01415
0.05	4.27682	0.02481	0.05	4.38462	0.000704748	0.05	3.19505	0.01391
0.05	4.29758	0.02407	0.05	4.40559	0.000694495	0.05	3.21362	0.01367
0.05	4.31834	0.02334	0.05	4.42657	0.000684648	0.05	3.2322	0.01343
0.05	4.3391	0.02263	0.05	4.44755	0.000675128	0.05	3.25077	0.01319
0.05	4.35986	0.02194	0.05	4.46853	0.000665862	0.05	3.26935	0.01295
0.05	4.38062	0.02127	0.05	4.48951	0.000656789	0.05	3.28793	0.01271
0.05	4.40138	0.02062	0.05	4.51049	0.000647853	0.05	3.3065	0.01247
0.05	4.42215	0.01998	0.05	4.53147	0.000639008	0.05	3.32508	0.01223
0.05	4.44291	0.01936	0.05	4.55245	0.000630214	0.05	3.34365	0.01199
0.05	4.46367	0.01876	0.05	4.57343	0.000621438	0.05	3.36223	0.01176
0.05	4.48443	0.01817	0.05	4.59441	0.000612653	0.05	3.38081	0.01153
0.05	4.50519	0.01761	0.05	4.61538	0.000603836	0.05	3.39938	0.0113
0.05	4.52595	0.01705	0.05	4.63636	0.000594971	0.05	3.41796	0.01107
0.05	4.54671	0.01651	0.05	4.65734	0.000586044	0.05	3.43653	0.01084
0.05	4.56747	0.01599	0.05	4.67832	0.000577047	0.05	3.45511	0.01062
0.05	4.58824	0.01548	0.05	4.6993	0.000567974	0.05	3.47368	0.0104
0.05	4.609	0.01499	0.05	4.72028	0.000558822	0.05	3.49226	0.01018
0.05	4.62976	0.01451	0.05	4.74126	0.000549591	0.05	3.51084	0.00997
0.05	4.65052	0.01405	0.05	4.76224	0.000540281	0.05	3.52941	0.00976
0.05	4.67128	0.0136	0.05	4.78322	0.000530898	0.05	3.54799	0.00955
0.05	4.69204	0.01316	0.05	4.8042	0.000521446	0.05	3.56656	0.00934
0.05	4.7128	0.01274	0.05	4.82517	0.000511932	0.05	3.58514	0.00914
0.05	4.73356	0.01232	0.05	4.84615	0.000502362	0.05	3.60372	0.00894
0.05	4.75432	0.01193	0.05	4.86713	0.000492745	0.05	3.62229	0.00874
0.05	4.77509	0.01154	0.05	4.88811	0.00048309	0.05	3.64087	0.00855
0.05	4.79585	0.01116	0.05	4.90909	0.000473406	0.05	3.65944	0.00836
0.05	4.81661	0.0108	0.05	4.93007	0.000463703	0.05	3.67802	0.00818
0.05	4.83737	0.01045	0.05	4.95105	0.000453991	0.05	3.69659	0.00799
0.05	4.85813	0.01011	0.05	4.97203	0.00044428	0.05	3.71517	0.00781
0.05	4.87889	0.00978	0.05	4.99301	0.000434579	0.05	3.73375	0.00764
0.05	4.89965	0.00946	0.05	5.01399	0.000424899	0.05	3.75232	0.00746
0.05	4.92042	0.00915	0.05	5.03496	0.000415249	0.05	3.7709	0.00729
0.05	4.94118	0.00886	0.05	5.05594	0.00040564	0.05	3.78947	0.00713
0.05	4.96194	0.00857	0.05	5.07692	0.00039608	0.05	3.80805	0.00696
0.05	4.9827	0.00829	0.05	5.0979	0.000386578	0.05	3.82662	0.0068
0.05	5.00346	0.00802	0.05	5.11888	0.000377143	0.05	3.8452	0.00664
0.05	5.02422	0.00776	0.05	5.13986	0.000367783	0.05	3.86378	0.00649
0.05	5.04498	0.00751	0.05	5.16084	0.000358507	0.05	3.88235	0.00634
0.05	5.06574	0.00726	0.05	5.18182	0.000349322	0.05	3.90093	0.00619
0.05	5.0865	0.00703	0.05	5.2028	0.000340235	0.05	3.91951	0.00605
0.05	5.10727	0.0068	0.05	5.22378	0.000331252	0.05	3.93808	0.0059
0.05	5.12803	0.00658	0.05	5.24475	0.000322381	0.05	3.95666	0.00576
0.05	5.14879	0.00637	0.05	5.26573	0.000313626	0.05	3.97523	0.00563
0.05	5.16955	0.00617	0.05	5.28671	0.000304994	0.05	3.99381	0.00549
0.05	5.19031	0.00597	0.05	5.30769	0.00029649	0.05	4.01238	0.00536
0.05	5.21107	0.00578	0.05	5.32867	0.000288117	0.05	4.03096	0.00524
0.05	5.23183	0.0056	0.05	5.34965	0.000279881	0.05	4.04954	0.00511
0.05	5.2526	0.00542	0.05	5.37063	0.000271785	0.05	4.06811	0.00499
0.05	5.27336	0.00525	0.05	5.39161	0.000263833	0.05	4.08669	0.00487
0.05	5.29412	0.00508	0.05	5.41259	0.000256028	0.05	4.10526	0.00475
0.05	5.31488	0.00493	0.05	5.43357	0.000248372	0.05	4.12384	0.00464
0.05	5.33564	0.00477	0.05	5.45454	0.000240868	0.05	4.14241	0.00452
0.05	5.3564	0.00462	0.05	5.47552	0.000233518	0.05	4.16099	0.00441
0.05	5.37716	0.00448	0.05	5.4965	0.000226323	0.05	4.17957	0.00431
0.05	5.39792	0.00435	0.05	5.51748	0.000219285	0.05	4.19814	0.0042
0.05	5.41869	0.00421	0.05	5.53846	0.000212405	0.05	4.21672	0.0041
0.05	5.43945	0.00409	0.05	5.55944	0.000205684	0.05	4.23529	0.004
0.05	5.46021	0.00396	0.05	5.58042	0.000199122	0.05	4.25387	0.0039
0.05	5.48097	0.00384	0.05	5.6014	0.00019272	0.05	4.27245	0.00381
0.05	5.50173	0.00373	0.05	5.62238	0.000186478	0.05	4.29102	0.00372
0.05	5.52249	0.00362	0.05	5.64336	0.000180395	0.05	4.3096	0.00363
0.05	5.54325	0.00351	0.05	5.66434	0.000174471	0.05	4.32817	0.00354
0.05	5.56401	0.00341	0.05	5.68532	0.000168705	0.05	4.34675	0.00345
0.05	5.58478	0.00331	0.05	5.70629	0.000163097	0.05	4.36533	0.00337
0.05	5.60554	0.00321	0.05	5.72727	0.000157645	0.05	4.3839	0.00329
0.05	5.6263	0.00312	0.05	5.74825	0.000152349	0.05	4.40248	0.00321
0.05	5.64706	0.00303	0.05	5.76923	0.000147206	0.05	4.42105	0.00313
0.05	5.66782	0.00295	0.05	5.79021	0.000142217	0.05	4.43963	0.00305
0.05	5.68858	0.00286	0.05	5.81119	0.000137378	0.05	4.4582	0.00298
0.05	5.70934	0.00278	0.05	5.83217	0.000132688	0.05	4.47678	0.00291
0.05	5.7301	0.0027	0.05	5.85315	0.000128145	0.05	4.49536	0.00284
0.05	5.75087	0.00263	0.05	5.87413	0.000123748	0.05	4.51393	0.00277
0.05	5.77163	0.00256	0.05	5.89511	0.000119494	0.05	4.53251	0.0027
0.05	5.79239	0.00249	0.05	5.91608	0.000115381	0.05	4.55108	0.00264
0.05	5.81315	0.00242	0.05	5.93706	0.000111407	0.05	4.56966	0.00258
0.05	5.83391	0.00235	0.05	5.95804	0.000107569	0.05	4.58824	0.00252
0.05	5.85467	0.00229	0.05	5.97902	0.000103865	0.05	4.60681	0.00246
0.05	5.87543	0.00222	0.05	6	0.000100293	0.05	4.62539	0.0024
0.05	5.89619	0.00216	0.1	0	0.00589	0.05	4.64396	0.00234
0.05	5.91695	0.0021	0.1	0.02098	0.01548	0.05	4.66254	0.00229
0.05	5.93772	0.00205	0.1	0.04196	0.02147	0.05	4.68112	0.00224
0.05	5.95848	0.00199	0.1	0.06294	0.0255	0.05	4.69969	0.00218
0.05	5.97924	0.00194	0.1	0.08392	0.02827	0.05	4.71827	0.00213
0.05	6	0.00189	0.1	0.1049	0.03011	0.05	4.73684	0.00209
0.1	0	0.0811	0.1	0.12587	0.03124	0.05	4.75542	0.00204
0.1	0.02076	0.21246	0.1	0.14685	0.03179	0.05	4.77399	0.00199
0.1	0.04152	0.29651	0.1	0.16783	0.03183	0.05	4.79257	0.00195
0.1	0.06228	0.35492	0.1	0.18881	0.03137	0.05	4.81115	0.0019
0.1	0.08304	0.39632	0.1	0.20979	0.0304	0.05	4.82972	0.00186
0.1	0.10381	0.42358	0.1	0.23077	0.02893	0.05	4.8483	0.00182
0.1	0.12457	0.43825	0.1	0.25175	0.02701	0.05	4.86687	0.00178
0.1	0.14533	0.44179	0.1	0.27273	0.02476	0.05	4.88545	0.00174
0.1	0.16609	0.43594	0.1	0.29371	0.02234	0.05	4.90402	0.0017
0.1	0.18685	0.42281	0.1	0.31468	0.01999	0.05	4.9226	0.00167
0.1	0.20761	0.40459	0.1	0.33566	0.01789	0.05	4.94118	0.00163
0.1	0.22837	0.38317	0.1	0.35664	0.01619	0.05	4.95975	0.0016
0.1	0.24914	0.35982	0.1	0.37762	0.01492	0.05	4.97833	0.00156
0.1	0.2699	0.33497	0.1	0.3986	0.01399	0.05	4.9969	0.00153
0.1	0.29066	0.30843	0.1	0.41958	0.01325	0.05	5.01548	0.0015
0.1	0.31142	0.2797	0.1	0.44056	0.01255	0.05	5.03406	0.00147
0.1	0.33218	0.24853	0.1	0.46154	0.01182	0.05	5.05263	0.00143
0.1	0.35294	0.21523	0.1	0.48252	0.01107	0.05	5.07121	0.0014
0.1	0.3737	0.18087	0.1	0.5035	0.01035	0.05	5.08978	0.00138
0.1	0.39446	0.14723	0.1	0.52448	0.00978	0.05	5.10836	0.00135
0.1	0.41523	0.11663	0.1	0.54546	0.00947	0.05	5.12693	0.00132
0.1	0.43599	0.09166	0.1	0.56643	0.0095	0.05	5.14551	0.00129
0.1	0.45675	0.0744	0.1	0.58741	0.00995	0.05	5.16409	0.00127
0.1	0.47751	0.06505	0.1	0.60839	0.01082	0.05	5.18266	0.00124
0.1	0.49827	0.06103	0.1	0.62937	0.01208	0.05	5.20124	0.00121
0.1	0.51903	0.05885	0.1	0.65035	0.01367	0.05	5.21981	0.00119
0.1	0.53979	0.05648	0.1	0.67133	0.01551	0.05	5.23839	0.00117
0.1	0.56055	0.05395	0.1	0.69231	0.01749	0.05	5.25697	0.00114
0.1	0.58132	0.05285	0.1	0.71329	0.01952	0.05	5.27554	0.00112
0.1	0.60208	0.05518	0.1	0.73427	0.02151	0.05	5.29412	0.0011
0.1	0.62284	0.06205	0.1	0.75525	0.02339	0.05	5.31269	0.00107
0.1	0.6436	0.07311	0.1	0.77622	0.02508	0.05	5.33127	0.00105
0.1	0.66436	0.08745	0.1	0.7972	0.02655	0.05	5.34985	0.00103
0.1	0.68512	0.10437	0.1	0.81818	0.02778	0.05	5.36842	0.00101
0.1	0.70588	0.12353	0.1	0.83916	0.02876	0.05	5.387	0.000990678
0.1	0.72664	0.14478	0.1	0.86014	0.0295	0.05	5.40557	0.000970891
0.1	0.7474	0.16797	0.1	0.88112	0.03002	0.05	5.42415	0.000951525
0.1	0.76817	0.19288	0.1	0.9021	0.03035	0.05	5.44272	0.000932568
0.1	0.78893	0.21916	0.1	0.92308	0.03051	0.05	5.4613	0.00091401
0.1	0.80969	0.24645	0.1	0.94406	0.03053	0.05	5.47988	0.000895845
0.1	0.83045	0.27438	0.1	0.96503	0.03046	0.05	5.49845	0.000878063
0.1	0.85121	0.30263	0.1	0.98601	0.03029	0.05	5.51703	0.000860656
0.1	0.87197	0.33097	0.1	1.00699	0.03007	0.05	5.5356	0.000843618
0.1	0.89273	0.35925	0.1	1.02797	0.02981	0.05	5.55418	0.000826941
0.1	0.91349	0.3874	0.1	1.04895	0.02951	0.05	5.57275	0.00081062
0.1	0.93426	0.41537	0.1	1.06993	0.02919	0.05	5.59133	0.000794649
0.1	0.95502	0.44315	0.1	1.09091	0.02885	0.05	5.60991	0.000779023
0.1	0.97578	0.47069	0.1	1.11189	0.02848	0.05	5.62848	0.000763735
0.1	0.99654	0.49791	0.1	1.13287	0.0281	0.05	5.64706	0.000748781
0.1	1.0173	0.52466	0.1	1.15385	0.02769	0.05	5.66564	0.000734158
0.1	1.03806	0.55078	0.1	1.17483	0.02725	0.05	5.68421	0.00071986
0.1	1.05882	0.57603	0.1	1.1958	0.02677	0.05	5.70279	0.000705883
0.1	1.07959	0.60013	0.1	1.21678	0.02625	0.05	5.72136	0.000692224
0.1	1.10035	0.6228	0.1	1.23776	0.02568	0.05	5.73994	0.000678879
0.1	1.12111	0.64373	0.1	1.25874	0.02504	0.05	5.75851	0.000665844
0.1	1.14187	0.66262	0.1	1.27972	0.02434	0.05	5.77709	0.000653117
0.1	1.16263	0.67921	0.1	1.3007	0.02357	0.05	5.79567	0.000640693
0.1	1.18339	0.69324	0.1	1.32168	0.02273	0.05	5.81424	0.00062857
0.1	1.20415	0.70454	0.1	1.34266	0.02181	0.05	5.83282	0.000616744
0.1	1.22491	0.71293	0.1	1.36364	0.02081	0.05	5.85139	0.000605213
0.1	1.24568	0.71834	0.1	1.38461	0.01974	0.05	5.86997	0.000593974
0.1	1.26644	0.72072	0.1	1.40559	0.0186	0.05	5.88854	0.000583023
0.1	1.2872	0.72009	0.1	1.42657	0.0174	0.05	5.90712	0.000572357
0.1	1.30796	0.71651	0.1	1.44755	0.01614	0.05	5.9257	0.000561974
0.1	1.32872	0.71011	0.1	1.46853	0.01485	0.05	5.94427	0.000551871
0.1	1.34948	0.70103	0.1	1.48951	0.01353	0.05	5.96285	0.000542043
0.1	1.37024	0.68946	0.1	1.51049	0.01221	0.05	5.98142	0.000532489
0.1	1.391	0.67562	0.1	1.53147	0.01091	0.05	6	0.000523205
0.1	1.41176	0.65974	0.1	1.55245	0.00967	0.1	0	0.00317
0.1	1.43253	0.64206	0.1	1.57343	0.00853	0.1	0.01858	0.00786
0.1	1.45329	0.62285	0.1	1.59441	0.00754	0.1	0.03715	0.01099
0.1	1.47405	0.60235	0.1	1.61538	0.00676	0.1	0.05573	0.01321
0.1	1.49481	0.58082	0.1	1.63636	0.00627	0.1	0.0743	0.01485
0.1	1.51557	0.5585	0.1	1.65734	0.00609	0.1	0.09288	0.01602
0.1	1.53633	0.53562	0.1	1.67832	0.00623	0.1	0.11146	0.01676
0.1	1.55709	0.51241	0.1	1.6993	0.00662	0.1	0.13003	0.01712
0.1	1.57786	0.48908	0.1	1.72028	0.00719	0.1	0.14861	0.01711
0.1	1.59862	0.46581	0.1	1.74126	0.00784	0.1	0.16718	0.01675
0.1	1.61938	0.44279	0.1	1.76224	0.00853	0.1	0.18576	0.0161
0.1	1.64014	0.42018	0.1	1.78322	0.00922	0.1	0.20433	0.01519
0.1	1.6609	0.39812	0.1	1.8042	0.00987	0.1	0.22291	0.01409
0.1	1.68166	0.37676	0.1	1.82518	0.01046	0.1	0.24149	0.01287
0.1	1.70242	0.35622	0.1	1.84615	0.01099	0.1	0.26006	0.01159
0.1	1.72318	0.33659	0.1	1.86713	0.01145	0.1	0.27864	0.01033
0.1	1.74395	0.318	0.1	1.88811	0.01183	0.1	0.29721	0.00912
0.1	1.76471	0.30052	0.1	1.90909	0.01213	0.1	0.31579	0.00799
0.1	1.78547	0.28422	0.1	1.93007	0.01236	0.1	0.33437	0.00696
0.1	1.80623	0.26918	0.1	1.95105	0.0125	0.1	0.35294	0.006
0.1	1.82699	0.25545	0.1	1.97203	0.01258	0.1	0.37152	0.00512
0.1	1.84775	0.24306	0.1	1.99301	0.01258	0.1	0.39009	0.0043
0.1	1.86851	0.23203	0.1	2.01399	0.01252	0.1	0.40867	0.00354
0.1	1.88927	0.22236	0.1	2.03497	0.0124	0.1	0.42724	0.00284
0.1	1.91004	0.21404	0.1	2.05594	0.01222	0.1	0.44582	0.00221
0.1	1.9308	0.20701	0.1	2.07692	0.01199	0.1	0.4644	0.00169
0.1	1.95156	0.20122	0.1	2.0979	0.01171	0.1	0.48297	0.00127
0.1	1.97232	0.19658	0.1	2.11888	0.01139	0.1	0.50155	0.000977213
0.1	1.99308	0.19298	0.1	2.13986	0.01104	0.1	0.52012	0.000788013
0.1	2.01384	0.19031	0.1	2.16084	0.01066	0.1	0.5387	0.000669997
0.1	2.0346	0.18843	0.1	2.18182	0.01025	0.1	0.55728	0.000581034
0.1	2.05536	0.18724	0.1	2.2028	0.00982	0.1	0.57585	0.000492921
0.1	2.07613	0.18659	0.1	2.22378	0.00937	0.1	0.59443	0.000396054
0.1	2.09689	0.18638	0.1	2.24476	0.00892	0.1	0.613	0.000293197
0.1	2.11765	0.18648	0.1	2.26573	0.00846	0.1	0.63158	0.000192982
0.1	2.13841	0.18682	0.1	2.28671	0.008	0.1	0.65016	0.000107758
0.1	2.15917	0.18729	0.1	2.30769	0.00754	0.1	0.66873	6.42288e-05
0.1	2.17993	0.18782	0.1	2.32867	0.00709	0.1	0.68731	8.4805e-05
0.1	2.20069	0.18835	0.1	2.34965	0.00665	0.1	0.70588	0.000117925
0.1	2.22145	0.18884	0.1	2.37063	0.00624	0.1	0.72446	0.000141089
0.1	2.24221	0.18923	0.1	2.39161	0.00584	0.1	0.74303	0.000153518
0.1	2.26298	0.1895	0.1	2.41259	0.00547	0.1	0.76161	0.000158619
0.1	2.28374	0.18963	0.1	2.43357	0.00514	0.1	0.78019	0.00016044
0.1	2.3045	0.18959	0.1	2.45455	0.00484	0.1	0.79876	0.000162261
0.1	2.32526	0.18937	0.1	2.47552	0.00458	0.1	0.81734	0.000165901
0.1	2.34602	0.18897	0.1	2.4965	0.00437	0.1	0.83591	0.000171731
0.1	2.36678	0.18838	0.1	2.51748	0.0042	0.1	0.85449	0.000179257
0.1	2.38754	0.1876	0.1	2.53846	0.00407	0.1	0.87306	0.000187771
0.1	2.4083	0.18665	0.1	2.55944	0.00399	0.1	0.89164	0.000196736
0.1	2.42907	0.18552	0.1	2.58042	0.00396	0.1	0.91022	0.000205865
0.1	2.44983	0.18422	0.1	2.6014	0.00396	0.1	0.92879	0.00021505
0.1	2.47059	0.18277	0.1	2.62238	0.00399	0.1	0.94737	0.000224259
0.1	2.49135	0.18116	0.1	2.64336	0.00404	0.1	0.96594	0.000233473
0.1	2.51211	0.17942	0.1	2.66434	0.00412	0.1	0.98452	0.000242661
0.1	2.53287	0.17756	0.1	2.68532	0.0042	0.1	1.0031	0.000251775
0.1	2.55363	0.17558	0.1	2.70629	0.0043	0.1	1.02167	0.000260766
0.1	2.57439	0.1735	0.1	2.72727	0.0044	0.1	1.04025	0.000269598
0.1	2.59516	0.17133	0.1	2.74825	0.0045	0.1	1.05882	0.000278257
0.1	2.61592	0.16909	0.1	2.76923	0.0046	0.1	1.0774	0.000286757
0.1	2.63668	0.16677	0.1	2.79021	0.00469	0.1	1.09597	0.000295148
0.1	2.65744	0.1644	0.1	2.81119	0.00478	0.1	1.11455	0.000303521
0.1	2.6782	0.16198	0.1	2.83217	0.00485	0.1	1.13313	0.000312013
0.1	2.69896	0.15952	0.1	2.85315	0.00492	0.1	1.1517	0.000320801
0.1	2.71972	0.15703	0.1	2.87413	0.00498	0.1	1.17028	0.000330098
0.1	2.74048	0.15452	0.1	2.89511	0.00503	0.1	1.18885	0.000340118
0.1	2.76125	0.15199	0.1	2.91608	0.00507	0.1	1.20743	0.000351037
0.1	2.78201	0.14946	0.1	2.93706	0.0051	0.1	1.22601	0.000362936
0.1	2.80277	0.14692	0.1	2.95804	0.00512	0.1	1.24458	0.000375723
0.1	2.82353	0.14439	0.1	2.97902	0.00512	0.1	1.26316	0.000389081
0.1	2.84429	0.14186	0.1	3	0.00512	0.1	1.28173	0.00040241
0.1	2.86505	0.13935	0.1	3.02098	0.00511	0.1	1.30031	0.000414811
0.1	2.88581	0.13685	0.1	3.04196	0.00508	0.1	1.31888	0.000425098
0.1	2.90657	0.13436	0.1	3.06294	0.00505	0.1	1.33746	0.000431834
0.1	2.92734	0.1319	0.1	3.08392	0.00501	0.1	1.35604	0.000433401
0.1	2.9481	0.12946	0.1	3.1049	0.00496	0.1	1.37461	0.000428085
0.1	2.96886	0.12705	0.1	3.12587	0.00491	0.1	1.39319	0.000414192
0.1	2.98962	0.12466	0.1	3.14685	0.00485	0.1	1.41176	0.000390211
0.1	3.01038	0.12229	0.1	3.16783	0.00478	0.1	1.43034	0.000355099
0.1	3.03114	0.11995	0.1	3.18881	0.0047	0.1	1.44892	0.000308903
0.1	3.0519	0.11765	0.1	3.20979	0.00462	0.1	1.46749	0.00025447
0.1	3.07266	0.11537	0.1	3.23077	0.00453	0.1	1.48607	0.000202921
0.1	3.09343	0.11311	0.1	3.25175	0.00444	0.1	1.50464	0.000186153
0.1	3.11419	0.11089	0.1	3.27273	0.00435	0.1	1.52322	0.000241279
0.1	3.13495	0.1087	0.1	3.29371	0.00425	0.1	1.5418	0.000357732
0.1	3.15571	0.10653	0.1	3.31468	0.00415	0.1	1.56037	0.000512758
0.1	3.17647	0.10439	0.1	3.33566	0.00404	0.1	1.57895	0.000696125
0.1	3.19723	0.10229	0.1	3.35664	0.00394	0.1	1.59752	0.000903603
0.1	3.21799	0.10021	0.1	3.37762	0.00383	0.1	1.6161	0.00113
0.1	3.23875	0.09815	0.1	3.3986	0.00372	0.1	1.63468	0.00138
0.1	3.25952	0.09613	0.1	3.41958	0.00361	0.1	1.65325	0.00165
0.1	3.28028	0.09413	0.1	3.44056	0.0035	0.1	1.67183	0.00194
0.1	3.30104	0.09216	0.1	3.46154	0.00339	0.1	1.6904	0.00224
0.1	3.3218	0.09022	0.1	3.48252	0.00328	0.1	1.70898	0.00255
0.1	3.34256	0.0883	0.1	3.5035	0.00317	0.1	1.72755	0.00288
0.1	3.36332	0.08641	0.1	3.52448	0.00306	0.1	1.74613	0.00322
0.1	3.38408	0.08455	0.1	3.54546	0.00295	0.1	1.76471	0.00357
0.1	3.40484	0.08271	0.1	3.56643	0.00284	0.1	1.78328	0.00392
0.1	3.42561	0.0809	0.1	3.58741	0.00274	0.1	1.80186	0.00428
0.1	3.44637	0.07912	0.1	3.60839	0.00263	0.1	1.82043	0.00465
0.1	3.46713	0.07736	0.1	3.62937	0.00253	0.1	1.83901	0.00503
0.1	3.48789	0.07563	0.1	3.65035	0.00243	0.1	1.85759	0.0054
0.1	3.50865	0.07392	0.1	3.67133	0.00233	0.1	1.87616	0.00579
0.1	3.52941	0.07224	0.1	3.69231	0.00224	0.1	1.89474	0.00617
0.1	3.55017	0.07059	0.1	3.71329	0.00214	0.1	1.91331	0.00656
0.1	3.57093	0.06896	0.1	3.73427	0.00205	0.1	1.93189	0.00695
0.1	3.5917	0.06735	0.1	3.75524	0.00196	0.1	1.95046	0.00734
0.1	3.61246	0.06578	0.1	3.77622	0.00188	0.1	1.96904	0.00773
0.1	3.63322	0.06422	0.1	3.7972	0.0018	0.1	1.98762	0.00813
0.1	3.65398	0.0627	0.1	3.81818	0.00172	0.1	2.00619	0.00853
0.1	3.67474	0.0612	0.1	3.83916	0.00165	0.1	2.02477	0.00893
0.1	3.6955	0.05972	0.1	3.86014	0.00157	0.1	2.04334	0.00934
0.1	3.71626	0.05827	0.1	3.88112	0.00151	0.1	2.06192	0.00974
0.1	3.73702	0.05684	0.1	3.9021	0.00144	0.1	2.0805	0.01015
0.1	3.75779	0.05544	0.1	3.92308	0.00138	0.1	2.09907	0.01056
0.1	3.77855	0.05407	0.1	3.94406	0.00132	0.1	2.11765	0.01098
0.1	3.79931	0.05272	0.1	3.96503	0.00127	0.1	2.13622	0.01139
0.1	3.82007	0.05139	0.1	3.98601	0.00121	0.1	2.1548	0.0118
0.1	3.84083	0.05009	0.1	4.00699	0.00117	0.1	2.17338	0.01222
0.1	3.86159	0.04881	0.1	4.02797	0.00112	0.1	2.19195	0.01263
0.1	3.88235	0.04756	0.1	4.04895	0.00108	0.1	2.21053	0.01304
0.1	3.90311	0.04634	0.1	4.06993	0.00104	0.1	2.2291	0.01344
0.1	3.92387	0.04513	0.1	4.09091	0.001	0.1	2.24768	0.01384
0.1	3.94464	0.04395	0.1	4.11189	0.000971588	0.1	2.26625	0.01424
0.1	3.9654	0.0428	0.1	4.13287	0.000941304	0.1	2.28483	0.01463
0.1	3.98616	0.04167	0.1	4.15385	0.000913601	0.1	2.30341	0.01501
0.1	4.00692	0.04056	0.1	4.17483	0.000888321	0.1	2.32198	0.01538
0.1	4.02768	0.03947	0.1	4.1958	0.000865302	0.1	2.34056	0.01574
0.1	4.04844	0.03841	0.1	4.21678	0.00084437	0.1	2.35913	0.01608
0.1	4.0692	0.03737	0.1	4.23776	0.000825352	0.1	2.37771	0.01642
0.1	4.08997	0.03636	0.1	4.25874	0.000808069	0.1	2.39628	0.01674
0.1	4.11073	0.03536	0.1	4.27972	0.000792346	0.1	2.41486	0.01705
0.1	4.13149	0.03439	0.1	4.3007	0.000778011	0.1	2.43344	0.01734
0.1	4.15225	0.03344	0.1	4.32168	0.000764898	0.1	2.45201	0.01761
0.1	4.17301	0.03251	0.1	4.34266	0.000752848	0.1	2.47059	0.01787
0.1	4.19377	0.0316	0.1	4.36364	0.00074171	0.1	2.48916	0.01811
0.1	4.21453	0.03071	0.1	4.38462	0.000731345	0.1	2.50774	0.01833
0.1	4.23529	0.02985	0.1	4.40559	0.000721625	0.1	2.52632	0.01853
0.1	4.25605	0.029	0.1	4.42657	0.000712431	0.1	2.54489	0.01871
0.1	4.27682	0.02818	0.1	4.44755	0.000703658	0.1	2.56347	0.01887
0.1	4.29758	0.02737	0.1	4.46853	0.000695211	0.1	2.58204	0.01901
0.1	4.31834	0.02659	0.1	4.48951	0.000687005	0.1	2.60062	0.01913
0.1	4.3391	0.02582	0.1	4.51049	0.000678968	0.1	2.61919	0.01924
0.1	4.35986	0.02507	0.1	4.53147	0.000671036	0.1	2.63777	0.01932
0.1	4.38062	0.02435	0.1	4.55245	0.000663155	0.1	2.65635	0.01938
0.1	4.40138	0.02363	0.1	4.57343	0.000655279	0.1	2.67492	0.01943
0.1	4.42215	0.02294	0.1	4.59441	0.000647369	0.1	2.6935	0.01945
0.1	4.44291	0.02227	0.1	4.61538	0.000639395	0.1	2.71207	0.01946
0.1	4.46367	0.02161	0.1	4.63636	0.000631331	0.1	2.73065	0.01944
0.1	4.48443	0.02097	0.1	4.65734	0.00062316	0.1	2.74923	0.01941
0.1	4.50519	0.02035	0.1	4.67832	0.000614865	0.1	2.7678	0.01936
0.1	4.52595	0.01974	0.1	4.6993	0.000606439	0.1	2.78638	0.0193
0.1	4.54671	0.01915	0.1	4.72028	0.000597874	0.1	2.80495	0.01922
0.1	4.56747	0.01858	0.1	4.74126	0.000589169	0.1	2.82353	0.01913
0.1	4.58824	0.01802	0.1	4.76224	0.000580324	0.1	2.84211	0.01902
0.1	4.609	0.01748	0.1	4.78322	0.000571341	0.1	2.86068	0.01889
0.1	4.62976	0.01695	0.1	4.8042	0.000562226	0.1	2.87926	0.01875
0.1	4.65052	0.01644	0.1	4.82517	0.000552984	0.1	2.89783	0.01861
0.1	4.67128	0.01594	0.1	4.84615	0.000543625	0.1	2.91641	0.01844
0.1	4.69204	0.01545	0.1	4.86713	0.000534157	0.1	2.93499	0.01827
0.1	4.7128	0.01498	0.1	4.88811	0.00052459	0.1	2.95356	0.01809
0.1	4.73356	0.01453	0.1	4.90909	0.000514936	0.1	2.97214	0.0179
0.1	4.75432	0.01408	0.1	4.93007	0.000505206	0.1	2.99071	0.0177
0.1	4.77509	0.01365	0.1	4.95105	0.000495411	0.1	3.00929	0.01749
0.1	4.79585	0.01323	0.1	4.97203	0.000485564	0.1	3.02786	0.01727
0.1	4.81661	0.01283	0.1	4.99301	0.000475677	0.1	3.04644	0.01705
0.1	4.83737	0.01243	0.1	5.01399	0.000465762	0.1	3.06501	0.01682
0.1	4.85813	0.01205	0.1	5.03496	0.000455831	0.1	3.08359	0.01659
0.1	4.87889	0.01168	0.1	5.05594	0.000445896	0.1	3.10217	0.01635
0.1	4.89965	0.01132	0.1	5.07692	0.000435969	0.1	3.12074	0.01611
0.1	4.92042	0.01097	0.1	5.0979	0.000426061	0.1	3.13932	0.01587
0.1	4.94118	0.01064	0.1	5.11888	0.000416182	0.1	3.15789	0.01562
0.1	4.96194	0.01031	0.1	5.13986	0.000406345	0.1	3.17647	0.01537
0.1	4.9827	0.00999	0.1	5.16084	0.000396558	0.1	3.19505	0.01511
0.1	5.00346	0.00968	0.1	5.18182	0.000386832	0.1	3.21362	0.01486
0.1	5.02422	0.00939	0.1	5.2028	0.000377176	0.1	3.2322	0.01461
0.1	5.04498	0.0091	0.1	5.22378	0.000367599	0.1	3.25077	0.01435
0.1	5.06574	0.00882	0.1	5.24475	0.000358109	0.1	3.26935	0.0141
0.1	5.0865	0.00855	0.1	5.26573	0.000348715	0.1	3.28793	0.01384
0.1	5.10727	0.00829	0.1	5.28671	0.000339423	0.1	3.3065	0.01359
0.1	5.12803	0.00804	0.1	5.30769	0.000330241	0.1	3.32508	0.01333
0.1	5.14879	0.00779	0.1	5.32867	0.000321175	0.1	3.34365	0.01308
0.1	5.16955	0.00756	0.1	5.34965	0.000312232	0.1	3.36223	0.01283
0.1	5.19031	0.00733	0.1	5.37063	0.000303416	0.1	3.38081	0.01258
0.1	5.21107	0.0071	0.1	5.39161	0.000294733	0.1	3.39938	0.01234
0.1	5.23183	0.00689	0.1	5.41259	0.000286188	0.1	3.41796	0.01209
0.1	5.2526	0.00668	0.1	5.43357	0.000277784	0.1	3.43653	0.01185
0.1	5.27336	0.00648	0.1	5.45454	0.000269526	0.1	3.45511	0.01161
0.1	5.29412	0.00629	0.1	5.47552	0.000261417	0.1	3.47368	0.01138
0.1	5.31488	0.0061	0.1	5.4965	0.00025346	0.1	3.49226	0.01114
0.1	5.33564	0.00592	0.1	5.51748	0.000245658	0.1	3.51084	0.01091
0.1	5.3564	0.00575	0.1	5.53846	0.000238012	0.1	3.52941	0.01068
0.1	5.37716	0.00558	0.1	5.55944	0.000230526	0.1	3.54799	0.01046
0.1	5.39792	0.00541	0.1	5.58042	0.000223199	0.1	3.56656	0.01024
0.1	5.41869	0.00525	0.1	5.6014	0.000216035	0.1	3.58514	0.01002
0.1	5.43945	0.0051	0.1	5.62238	0.000209033	0.1	3.60372	0.00981
0.1	5.46021	0.00495	0.1	5.64336	0.000202194	0.1	3.62229	0.0096
0.1	5.48097	0.00481	0.1	5.66434	0.000195519	0.1	3.64087	0.00939
0.1	5.50173	0.00467	0.1	5.68532	0.000189008	0.1	3.65944	0.00918
0.1	5.52249	0.00454	0.1	5.70629	0.000182661	0.1	3.67802	0.00898
0.1	5.54325	0.00441	0.1	5.72727	0.000176477	0.1	3.69659	0.00879
0.1	5.56401	0.00428	0.1	5.74825	0.000170456	0.1	3.71517	0.00859
0.1	5.58478	0.00416	0.1	5.76923	0.000164597	0.1	3.73375	0.0084
0.1	5.60554	0.00404	0.1	5.79021	0.0001589	0.1	3.75232	0.00821
0.1	5.6263	0.00393	0.1	5.81119	0.000153363	0.1	3.7709	0.00803
0.1	5.64706	0.00382	0.1	5.83217	0.000147985	0.1	3.78947	0.00785
0.1	5.66782	0.00371	0.1	5.85315	0.000142764	0.1	3.80805	0.00767
0.1	5.68858	0.00361	0.1	5.87413	0.0001377	0.1	3.82662	0.0075
0.1	5.70934	0.00351	0.1	5.89511	0.00013279	0.1	3.8452	0.00733
0.1	5.7301	0.00341	0.1	5.91608	0.000128032	0.1	3.86378	0.00716
0.1	5.75087	0.00332	0.1	5.93706	0.000123425	0.1	3.88235	0.007
0.1	5.77163	0.00323	0.1	5.95804	0.000118967	0.1	3.90093	0.00684
0.1	5.79239	0.00314	0.1	5.97902	0.000114655	0.1	3.91951	0.00668
0.1	5.81315	0.00305	0.1	6	0.000110487	0.1	3.93808	0.00652
0.1	5.83391	0.00297	0.15	0	0.00589	0.1	3.95666	0.00637
0.1	5.85467	0.00289	0.15	0.02098	0.01548	0.1	3.97523	0.00622
0.1	5.87543	0.00281	0.15	0.04196	0.02148	0.1	3.99381	0.00608
0.1	5.89619	0.00274	0.15	0.06294	0.0255	0.1	4.01238	0.00594
0.1	5.91695	0.00266	0.15	0.08392	0.02828	0.1	4.03096	0.0058
0.1	5.93772	0.00259	0.15	0.1049	0.03014	0.1	4.04954	0.00566
0.1	5.95848	0.00252	0.15	0.12587	0.03128	0.1	4.06811	0.00553
0.1	5.97924	0.00245	0.15	0.14685	0.03185	0.1	4.08669	0.0054
0.1	6	0.00239	0.15	0.16783	0.0319	0.1	4.10526	0.00527
0.15	0	0.0811	0.15	0.18881	0.03145	0.1	4.12384	0.00514
0.15	0.02076	0.21246	0.15	0.20979	0.0305	0.1	4.14241	0.00502
0.15	0.04152	0.29655	0.15	0.23077	0.02904	0.1	4.16099	0.0049
0.15	0.06228	0.35503	0.15	0.25175	0.02714	0.1	4.17957	0.00479
0.15	0.08304	0.39653	0.15	0.27273	0.0249	0.1	4.19814	0.00467
0.15	0.10381	0.42394	0.15	0.29371	0.0225	0.1	4.21672	0.00456
0.15	0.12457	0.43879	0.15	0.31468	0.02015	0.1	4.23529	0.00445
0.15	0.14533	0.44253	0.15	0.33566	0.01805	0.1	4.25387	0.00434
0.15	0.16609	0.43691	0.15	0.35664	0.01636	0.1	4.27245	0.00424
0.15	0.18685	0.424	0.15	0.37762	0.01509	0.1	4.29102	0.00414
0.15	0.20761	0.406	0.15	0.3986	0.01416	0.1	4.3096	0.00404
0.15	0.22837	0.38479	0.15	0.41958	0.01341	0.1	4.32817	0.00394
0.15	0.24914	0.36162	0.15	0.44056	0.01271	0.1	4.34675	0.00385
0.15	0.2699	0.33692	0.15	0.46154	0.01197	0.1	4.36533	0.00375
0.15	0.29066	0.31048	0.15	0.48252	0.01121	0.1	4.3839	0.00366
0.15	0.31142	0.28182	0.15	0.5035	0.01049	0.1	4.40248	0.00358
0.15	0.33218	0.25066	0.15	0.52448	0.00991	0.1	4.42105	0.00349
0.15	0.35294	0.21734	0.15	0.54546	0.00959	0.1	4.43963	0.00341
0.15	0.3737	0.18291	0.15	0.56643	0.00963	0.1	4.4582	0.00333
0.15	0.39446	0.14916	0.15	0.58741	0.01008	0.1	4.47678	0.00325
0.15	0.41523	0.11844	0.15	0.60839	0.01096	0.1	4.49536	0.00317
0.15	0.43599	0.09333	0.15	0.62937	0.01225	0.1	4.51393	0.0031
0.15	0.45675	0.07592	0.15	0.65035	0.01387	0.1	4.53251	0.00302
0.15	0.47751	0.06641	0.15	0.67133	0.01573	0.1	4.55108	0.00295
0.15	0.49827	0.06227	0.15	0.69231	0.01775	0.1	4.56966	0.00288
0.15	0.51903	0.06002	0.15	0.71329	0.01983	0.1	4.58824	0.00282
0.15	0.53979	0.05764	0.15	0.73427	0.02186	0.1	4.60681	0.00275
0.15	0.56055	0.05515	0.15	0.75525	0.02377	0.1	4.62539	0.00269
0.15	0.58132	0.0541	0.15	0.77622	0.02551	0.1	4.64396	0.00263
0.15	0.60208	0.05649	0.15	0.7972	0.02702	0.1	4.66254	0.00257
0.15	0.62284	0.0634	0.15	0.81818	0.02828	0.1	4.68112	0.00251
0.15	0.6436	0.07451	0.15	0.83916	0.02928	0.1	4.69969	0.00245
0.15	0.66436	0.08893	0.15	0.86014	0.03004	0.1	4.71827	0.0024
0.15	0.68512	0.10596	0.15	0.88112	0.03058	0.1	4.73684	0.00234
0.15	0.70588	0.12529	0.15	0.9021	0.03091	0.1	4.75542	0.00229
0.15	0.72664	0.14675	0.15	0.92308	0.03108	0.1	4.77399	0.00224
0.15	0.7474	0.17021	0.15	0.94406	0.03111	0.1	4.79257	0.00219
0.15	0.76817	0.19544	0.15	0.96503	0.03103	0.1	4.81115	0.00214
0.15	0.78893	0.22211	0.15	0.98601	0.03087	0.1	4.82972	0.0021
0.15	0.80969	0.24984	0.15	1.00699	0.03065	0.1	4.8483	0.00205
0.15	0.83045	0.27823	0.15	1.02797	0.03038	0.1	4.86687	0.00201
0.15	0.85121	0.30698	0.15	1.04895	0.03009	0.1	4.88545	0.00197
0.15	0.87197	0.33585	0.15	1.06993	0.02976	0.1	4.90402	0.00192
0.15	0.89273	0.36468	0.15	1.09091	0.02942	0.1	4.9226	0.00188
0.15	0.91349	0.39341	0.15	1.11189	0.02906	0.1	4.94118	0.00185
0.15	0.93426	0.42199	0.15	1.13287	0.02868	0.1	4.95975	0.00181
0.15	0.95502	0.4504	0.15	1.15385	0.02828	0.1	4.97833	0.00177
0.15	0.97578	0.47861	0.15	1.17483	0.02784	0.1	4.9969	0.00173
0.15	0.99654	0.50654	0.15	1.1958	0.02737	0.1	5.01548	0.0017
0.15	1.0173	0.53406	0.15	1.21678	0.02685	0.1	5.03406	0.00167
0.15	1.03806	0.56098	0.15	1.23776	0.02629	0.1	5.05263	0.00163
0.15	1.05882	0.58707	0.15	1.25874	0.02566	0.1	5.07121	0.0016
0.15	1.07959	0.61205	0.15	1.27972	0.02496	0.1	5.08978	0.00157
0.15	1.10035	0.63562	0.15	1.3007	0.0242	0.1	5.10836	0.00154
0.15	1.12111	0.65747	0.15	1.32168	0.02335	0.1	5.12693	0.00151
0.15	1.14187	0.67729	0.15	1.34266	0.02242	0.1	5.14551	0.00148
0.15	1.16263	0.69479	0.15	1.36364	0.02142	0.1	5.16409	0.00145
0.15	1.18339	0.70971	0.15	1.38461	0.02033	0.1	5.18266	0.00142
0.15	1.20415	0.72185	0.15	1.40559	0.01917	0.1	5.20124	0.0014
0.15	1.22491	0.73103	0.15	1.42657	0.01795	0.1	5.21981	0.00137
0.15	1.24568	0.73716	0.15	1.44755	0.01666	0.1	5.23839	0.00134
0.15	1.26644	0.74019	0.15	1.46853	0.01533	0.1	5.25697	0.00132
0.15	1.2872	0.74011	0.15	1.48951	0.01396	0.1	5.27554	0.00129
0.15	1.30796	0.73699	0.15	1.51049	0.01259	0.1	5.29412	0.00127
0.15	1.32872	0.73093	0.15	1.53147	0.01123	0.1	5.31269	0.00125
0.15	1.34948	0.7221	0.15	1.55245	0.00992	0.1	5.33127	0.00122
0.15	1.37024	0.71066	0.15	1.57343	0.00869	0.1	5.34985	0.0012
0.15	1.391	0.69685	0.15	1.59441	0.00761	0.1	5.36842	0.00118
0.15	1.41176	0.68088	0.15	1.61538	0.00674	0.1	5.387	0.00116
0.15	1.43253	0.66302	0.15	1.63636	0.00616	0.1	5.40557	0.00113
0.15	1.45329	0.64353	0.15	1.65734	0.00593	0.1	5.42415	0.00111
0.15	1.47405	0.62265	0.15	1.67832	0.00605	0.1	5.44272	0.00109
0.15	1.49481	0.60066	0.15	1.6993	0.00646	0.1	5.4613	0.00107
0.15	1.51557	0.57779	0.15	1.72028	0.00707	0.1	5.47988	0.00105
0.15	1.53633	0.5543	0.15	1.74126	0.00778	0.1	5.49845	0.00104
0.15	1.55709	0.53042	0.15	1.76224	0.00853	0.1	5.51703	0.00102
0.15	1.57786	0.50635	0.15	1.78322	0.00928	0.1	5.5356	0.000999096
0.15	1.59862	0.4823	0.15	1.8042	0.00999	0.1	5.55418	0.000981256
0.15	1.61938	0.45846	0.15	1.82518	0.01065	0.1	5.57275	0.000963783
0.15	1.64014	0.435	0.15	1.84615	0.01123	0.1	5.59133	0.00094667
0.15	1.6609	0.41206	0.15	1.86713	0.01174	0.1	5.60991	0.00092991
0.15	1.68166	0.3898	0.15	1.88811	0.01217	0.1	5.62848	0.000913497
0.15	1.70242	0.36835	0.15	1.90909	0.01251	0.1	5.64706	0.000897425
0.15	1.72318	0.34781	0.15	1.93007	0.01278	0.1	5.66564	0.000881688
0.15	1.74395	0.32831	0.15	1.95105	0.01296	0.1	5.68421	0.00086628
0.15	1.76471	0.30993	0.15	1.97203	0.01306	0.1	5.70279	0.000851198
0.15	1.78547	0.29275	0.15	1.99301	0.01309	0.1	5.72136	0.000836435
0.15	1.80623	0.27686	0.15	2.01399	0.01305	0.1	5.73994	0.000821989
0.15	1.82699	0.26231	0.15	2.03497	0.01294	0.1	5.75851	0.000807853
0.15	1.84775	0.24915	0.15	2.05594	0.01277	0.1	5.77709	0.000794026
0.15	1.86851	0.23742	0.15	2.07692	0.01255	0.1	5.79567	0.000780502
0.15	1.88927	0.22711	0.15	2.0979	0.01227	0.1	5.81424	0.000767277
0.15	1.91004	0.21822	0.15	2.11888	0.01195	0.1	5.83282	0.00075435
0.15	1.9308	0.21073	0.15	2.13986	0.01159	0.1	5.85139	0.000741715
0.15	1.95156	0.20455	0.15	2.16084	0.0112	0.1	5.86997	0.00072937
0.15	1.97232	0.19962	0.15	2.18182	0.01077	0.1	5.88854	0.000717311
0.15	1.99308	0.19583	0.15	2.2028	0.01033	0.1	5.90712	0.000705535
0.15	2.01384	0.19306	0.15	2.22378	0.00986	0.1	5.9257	0.000694038
0.15	2.0346	0.19117	0.15	2.24476	0.00938	0.1	5.94427	0.000682819
0.15	2.05536	0.19003	0.15	2.26573	0.0089	0.1	5.96285	0.000671872
0.15	2.07613	0.1895	0.15	2.28671	0.00841	0.1	5.98142	0.000661196
0.15	2.09689	0.18946	0.15	2.30769	0.00792	0.1	6	0.000650786
0.15	2.11765	0.18979	0.15	2.32867	0.00744	0.15	0	0.00317
0.15	2.13841	0.19037	0.15	2.34965	0.00697	0.15	0.01858	0.00786
0.15	2.15917	0.19112	0.15	2.37063	0.00651	0.15	0.03715	0.01099
0.15	2.17993	0.19194	0.15	2.39161	0.00608	0.15	0.05573	0.01321
0.15	2.20069	0.19277	0.15	2.41259	0.00567	0.15	0.0743	0.01486
0.15	2.22145	0.19356	0.15	2.43357	0.0053	0.15	0.09288	0.01603
0.15	2.24221	0.19425	0.15	2.45455	0.00496	0.15	0.11146	0.01678
0.15	2.26298	0.19482	0.15	2.47552	0.00467	0.15	0.13003	0.01715
0.15	2.28374	0.19522	0.15	2.4965	0.00442	0.15	0.14861	0.01714
0.15	2.3045	0.19545	0.15	2.51748	0.00422	0.15	0.16718	0.0168
0.15	2.32526	0.19549	0.15	2.53846	0.00407	0.15	0.18576	0.01615
0.15	2.34602	0.19533	0.15	2.55944	0.00397	0.15	0.20433	0.01525
0.15	2.36678	0.19496	0.15	2.58042	0.00393	0.15	0.22291	0.01415
0.15	2.38754	0.1944	0.15	2.6014	0.00392	0.15	0.24149	0.01294
0.15	2.4083	0.19363	0.15	2.62238	0.00396	0.15	0.26006	0.01166
0.15	2.42907	0.19267	0.15	2.64336	0.00402	0.15	0.27864	0.0104
0.15	2.44983	0.19153	0.15	2.66434	0.00411	0.15	0.29721	0.00919
0.15	2.47059	0.19021	0.15	2.68532	0.00421	0.15	0.31579	0.00806
0.15	2.49135	0.18872	0.15	2.70629	0.00432	0.15	0.33437	0.00703
0.15	2.51211	0.18708	0.15	2.72727	0.00444	0.15	0.35294	0.00607
0.15	2.53287	0.1853	0.15	2.74825	0.00457	0.15	0.37152	0.00519
0.15	2.55363	0.1834	0.15	2.76923	0.00468	0.15	0.39009	0.00436
0.15	2.57439	0.18138	0.15	2.79021	0.0048	0.15	0.40867	0.00359
0.15	2.59516	0.17925	0.15	2.81119	0.00491	0.15	0.42724	0.00288
0.15	2.61592	0.17704	0.15	2.83217	0.005	0.15	0.44582	0.00225
0.15	2.63668	0.17474	0.15	2.85315	0.00509	0.15	0.4644	0.00172
0.15	2.65744	0.17238	0.15	2.87413	0.00517	0.15	0.48297	0.0013
0.15	2.6782	0.16996	0.15	2.89511	0.00524	0.15	0.50155	0.001
0.15	2.69896	0.16749	0.15	2.91608	0.00529	0.15	0.52012	0.000808565
0.15	2.71972	0.16499	0.15	2.93706	0.00534	0.15	0.5387	0.000686674
0.15	2.74048	0.16246	0.15	2.95804	0.00537	0.15	0.55728	0.000594601
0.15	2.76125	0.15991	0.15	2.97902	0.00539	0.15	0.57585	0.000503938
0.15	2.78201	0.15734	0.15	3	0.0054	0.15	0.59443	0.000404762
0.15	2.80277	0.15477	0.15	3.02098	0.00539	0.15	0.613	0.000299613
0.15	2.82353	0.15219	0.15	3.04196	0.00538	0.15	0.63158	0.000196968
0.15	2.84429	0.14962	0.15	3.06294	0.00536	0.15	0.65016	0.000108834
0.15	2.86505	0.14706	0.15	3.08392	0.00533	0.15	0.66873	6.17096e-05
0.15	2.88581	0.14452	0.15	3.1049	0.00528	0.15	0.68731	8.26157e-05
0.15	2.90657	0.14198	0.15	3.12587	0.00523	0.15	0.70588	0.000117098
0.15	2.92734	0.13947	0.15	3.14685	0.00517	0.15	0.72446	0.000141065
0.15	2.9481	0.13698	0.15	3.16783	0.00511	0.15	0.74303	0.000153827
0.15	2.96886	0.13451	0.15	3.18881	0.00503	0.15	0.76161	0.000158932
0.15	2.98962	0.13207	0.15	3.20979	0.00496	0.15	0.78019	0.000160573
0.15	3.01038	0.12965	0.15	3.23077	0.00487	0.15	0.79876	0.000162175
0.15	3.03114	0.12726	0.15	3.25175	0.00478	0.15	0.81734	0.000165658
0.15	3.0519	0.12489	0.15	3.27273	0.00468	0.15	0.83591	0.00017143
0.15	3.07266	0.12256	0.15	3.29371	0.00458	0.15	0.85449	0.000178979
0.15	3.09343	0.12025	0.15	3.31468	0.00448	0.15	0.87306	0.00018756
0.15	3.11419	0.11798	0.15	3.33566	0.00437	0.15	0.89164	0.000196605
0.15	3.13495	0.11573	0.15	3.35664	0.00426	0.15	0.91022	0.00020581
0.15	3.15571	0.11351	0.15	3.37762	0.00415	0.15	0.92879	0.000215063
0.15	3.17647	0.11132	0.15	3.3986	0.00403	0.15	0.94737	0.000224335
0.15	3.19723	0.10915	0.15	3.41958	0.00392	0.15	0.96594	0.00023361
0.15	3.21799	0.10702	0.15	3.44056	0.0038	0.15	0.98452	0.000242854
0.15	3.23875	0.10491	0.15	3.46154	0.00368	0.15	1.0031	0.000252021
0.15	3.25952	0.10283	0.15	3.48252	0.00357	0.15	1.02167	0.000261058
0.15	3.28028	0.10078	0.15	3.5035	0.00345	0.15	1.04025	0.000269927
0.15	3.30104	0.09875	0.15	3.52448	0.00333	0.15	1.05882	0.000278609
0.15	3.3218	0.09675	0.15	3.54546	0.00321	0.15	1.0774	0.000287117
0.15	3.34256	0.09478	0.15	3.56643	0.0031	0.15	1.09597	0.000295498
0.15	3.36332	0.09284	0.15	3.58741	0.00298	0.15	1.11455	0.000303843
0.15	3.38408	0.09092	0.15	3.60839	0.00287	0.15	1.13313	0.000312291
0.15	3.40484	0.08902	0.15	3.62937	0.00276	0.15	1.1517	0.000321026
0.15	3.42561	0.08715	0.15	3.65035	0.00265	0.15	1.17028	0.00033027
0.15	3.44637	0.08531	0.15	3.67133	0.00254	0.15	1.18885	0.000340256
0.15	3.46713	0.08349	0.15	3.69231	0.00244	0.15	1.20743	0.000351182
0.15	3.48789	0.0817	0.15	3.71329	0.00234	0.15	1.22601	0.000363155
0.15	3.50865	0.07994	0.15	3.73427	0.00224	0.15	1.24458	0.000376109
0.15	3.52941	0.0782	0.15	3.75524	0.00214	0.15	1.26316	0.000389747
0.15	3.55017	0.07648	0.15	3.77622	0.00205	0.15	1.28173	0.000403476
0.15	3.57093	0.07479	0.15	3.7972	0.00196	0.15	1.30031	0.000416391
0.15	3.5917	0.07312	0.15	3.81818	0.00187	0.15	1.31888	0.000427277
0.15	3.61246	0.07148	0.15	3.83916	0.00178	0.15	1.33746	0.000434645
0.15	3.63322	0.06987	0.15	3.86014	0.0017	0.15	1.35604	0.000436802
0.15	3.65398	0.06828	0.15	3.88112	0.00163	0.15	1.37461	0.000431927
0.15	3.67474	0.06671	0.15	3.9021	0.00155	0.15	1.39319	0.00041818
0.15	3.6955	0.06517	0.15	3.92308	0.00148	0.15	1.41176	0.000393844
0.15	3.71626	0.06366	0.15	3.94406	0.00142	0.15	1.43034	0.000357559
0.15	3.73702	0.06217	0.15	3.96503	0.00135	0.15	1.44892	0.000308823
0.15	3.75779	0.0607	0.15	3.98601	0.00129	0.15	1.46749	0.00024943
0.15	3.77855	0.05926	0.15	4.00699	0.00124	0.15	1.48607	0.000188743
0.15	3.79931	0.05785	0.15	4.02797	0.00119	0.15	1.50464	0.000161012
0.15	3.82007	0.05646	0.15	4.04895	0.00114	0.15	1.52322	0.000216214
0.15	3.84083	0.05509	0.15	4.06993	0.00109	0.15	1.5418	0.000339221
0.15	3.86159	0.05375	0.15	4.09091	0.00105	0.15	1.56037	0.00050105
0.15	3.88235	0.05243	0.15	4.11189	0.00101	0.15	1.57895	0.000691135
0.15	3.90311	0.05114	0.15	4.13287	0.000978991	0.15	1.59752	0.00090563
0.15	3.92387	0.04987	0.15	4.15385	0.000947194	0.15	1.6161	0.00114
0.15	3.94464	0.04862	0.15	4.17483	0.000918334	0.15	1.63468	0.0014
0.15	3.9654	0.0474	0.15	4.1958	0.000892244	0.15	1.65325	0.00168
0.15	3.98616	0.04621	0.15	4.21678	0.000868743	0.15	1.67183	0.00197
0.15	4.00692	0.04503	0.15	4.23776	0.000847639	0.15	1.6904	0.00228
0.15	4.02768	0.04388	0.15	4.25874	0.000828734	0.15	1.70898	0.00261
0.15	4.04844	0.04276	0.15	4.27972	0.000811823	0.15	1.72755	0.00295
0.15	4.0692	0.04165	0.15	4.3007	0.000796701	0.15	1.74613	0.0033
0.15	4.08997	0.04057	0.15	4.32168	0.000783167	0.15	1.76471	0.00366
0.15	4.11073	0.03951	0.15	4.34266	0.000771023	0.15	1.78328	0.00403
0.15	4.13149	0.03848	0.15	4.36364	0.000760081	0.15	1.80186	0.00441
0.15	4.15225	0.03747	0.15	4.38462	0.000750162	0.15	1.82043	0.00479
0.15	4.17301	0.03647	0.15	4.40559	0.000741101	0.15	1.83901	0.00518
0.15	4.19377	0.0355	0.15	4.42657	0.000732743	0.15	1.85759	0.00558
0.15	4.21453	0.03455	0.15	4.44755	0.000724948	0.15	1.87616	0.00598
0.15	4.23529	0.03363	0.15	4.46853	0.00071759	0.15	1.89474	0.00638
0.15	4.25605	0.03272	0.15	4.48951	0.000710558	0.15	1.91331	0.00678
0.15	4.27682	0.03184	0.15	4.51049	0.000703751	0.15	1.93189	0.00719
0.15	4.29758	0.03097	0.15	4.53147	0.000697083	0.15	1.95046	0.0076
0.15	4.31834	0.03012	0.15	4.55245	0.000690481	0.15	1.96904	0.00801
0.15	4.3391	0.0293	0.15	4.57343	0.00068388	0.15	1.98762	0.00843
0.15	4.35986	0.02849	0.15	4.59441	0.000677228	0.15	2.00619	0.00884
0.15	4.38062	0.02771	0.15	4.61538	0.000670481	0.15	2.02477	0.00927
0.15	4.40138	0.02694	0.15	4.63636	0.000663604	0.15	2.04334	0.00969
0.15	4.42215	0.02619	0.15	4.65734	0.000656567	0.15	2.06192	0.01012
0.15	4.44291	0.02546	0.15	4.67832	0.000649351	0.15	2.0805	0.01055
0.15	4.46367	0.02475	0.15	4.6993	0.00064194	0.15	2.09907	0.01098
0.15	4.48443	0.02405	0.15	4.72028	0.000634323	0.15	2.11765	0.01142
0.15	4.50519	0.02337	0.15	4.74126	0.000626495	0.15	2.13622	0.01186
0.15	4.52595	0.02271	0.15	4.76224	0.000618453	0.15	2.1548	0.0123
0.15	4.54671	0.02207	0.15	4.78322	0.000610198	0.15	2.17338	0.01274
0.15	4.56747	0.02144	0.15	4.8042	0.000601736	0.15	2.19195	0.01317
0.15	4.58824	0.02083	0.15	4.82517	0.000593073	0.15	2.21053	0.01361
0.15	4.609	0.02024	0.15	4.84615	0.000584216	0.15	2.2291	0.01405
0.15	4.62976	0.01966	0.15	4.86713	0.000575176	0.15	2.24768	0.01448
0.15	4.65052	0.0191	0.15	4.88811	0.000565965	0.15	2.26625	0.0149
0.15	4.67128	0.01855	0.15	4.90909	0.000556595	0.15	2.28483	0.01532
0.15	4.69204	0.01802	0.15	4.93007	0.00054708	0.15	2.30341	0.01573
0.15	4.7128	0.0175	0.15	4.95105	0.000537432	0.15	2.32198	0.01614
0.15	4.73356	0.01699	0.15	4.97203	0.000527667	0.15	2.34056	0.01653
0.15	4.75432	0.0165	0.15	4.99301	0.000517799	0.15	2.35913	0.01691
0.15	4.77509	0.01602	0.15	5.01399	0.000507843	0.15	2.37771	0.01728
0.15	4.79585	0.01556	0.15	5.03496	0.000497813	0.15	2.39628	0.01763
0.15	4.81661	0.01511	0.15	5.05594	0.000487723	0.15	2.41486	0.01797
0.15	4.83737	0.01467	0.15	5.07692	0.000477589	0.15	2.43344	0.01829
0.15	4.85813	0.01424	0.15	5.0979	0.000467423	0.15	2.45201	0.0186
0.15	4.87889	0.01383	0.15	5.11888	0.00045724	0.15	2.47059	0.01888
0.15	4.89965	0.01343	0.15	5.13986	0.000447054	0.15	2.48916	0.01915
0.15	4.92042	0.01304	0.15	5.16084	0.000436876	0.15	2.50774	0.0194
0.15	4.94118	0.01266	0.15	5.18182	0.000426719	0.15	2.52632	0.01963
0.15	4.96194	0.01229	0.15	5.2028	0.000416595	0.15	2.54489	0.01984
0.15	4.9827	0.01193	0.15	5.22378	0.000406516	0.15	2.56347	0.02003
0.15	5.00346	0.01159	0.15	5.24475	0.000396492	0.15	2.58204	0.0202
0.15	5.02422	0.01125	0.15	5.26573	0.000386533	0.15	2.60062	0.02034
0.15	5.04498	0.01092	0.15	5.28671	0.00037665	0.15	2.61919	0.02047
0.15	5.06574	0.01061	0.15	5.30769	0.000366851	0.15	2.63777	0.02057
0.15	5.0865	0.0103	0.15	5.32867	0.000357146	0.15	2.65635	0.02066
0.15	5.10727	0.01	0.15	5.34965	0.000347541	0.15	2.67492	0.02072
0.15	5.12803	0.00971	0.15	5.37063	0.000338046	0.15	2.6935	0.02076
0.15	5.14879	0.00943	0.15	5.39161	0.000328666	0.15	2.71207	0.02078
0.15	5.16955	0.00916	0.15	5.41259	0.000319409	0.15	2.73065	0.02078
0.15	5.19031	0.0089	0.15	5.43357	0.00031028	0.15	2.74923	0.02077
0.15	5.21107	0.00864	0.15	5.45454	0.000301284	0.15	2.7678	0.02073
0.15	5.23183	0.00839	0.15	5.47552	0.000292428	0.15	2.78638	0.02068
0.15	5.2526	0.00815	0.15	5.4965	0.000283715	0.15	2.80495	0.02061
0.15	5.27336	0.00792	0.15	5.51748	0.00027515	0.15	2.82353	0.02052
0.15	5.29412	0.0077	0.15	5.53846	0.000266736	0.15	2.84211	0.02041
0.15	5.31488	0.00748	0.15	5.55944	0.000258476	0.15	2.86068	0.02029
0.15	5.33564	0.00726	0.15	5.58042	0.000250374	0.15	2.87926	0.02016
0.15	5.3564	0.00706	0.15	5.6014	0.000242432	0.15	2.89783	0.02001
0.15	5.37716	0.00686	0.15	5.62238	0.000234652	0.15	2.91641	0.01985
0.15	5.39792	0.00667	0.15	5.64336	0.000227035	0.15	2.93499	0.01968
0.15	5.41869	0.00648	0.15	5.66434	0.000219583	0.15	2.95356	0.01949
0.15	5.43945	0.0063	0.15	5.68532	0.000212298	0.15	2.97214	0.0193
0.15	5.46021	0.00612	0.15	5.70629	0.00020518	0.15	2.99071	0.01909
0.15	5.48097	0.00595	0.15	5.72727	0.000198229	0.15	3.00929	0.01888
0.15	5.50173	0.00579	0.15	5.74825	0.000191446	0.15	3.02786	0.01866
0.15	5.52249	0.00563	0.15	5.76923	0.000184831	0.15	3.04644	0.01843
0.15	5.54325	0.00547	0.15	5.79021	0.000178383	0.15	3.06501	0.01819
0.15	5.56401	0.00532	0.15	5.81119	0.000172103	0.15	3.08359	0.01795
0.15	5.58478	0.00518	0.15	5.83217	0.000165989	0.15	3.10217	0.0177
0.15	5.60554	0.00504	0.15	5.85315	0.00016004	0.15	3.12074	0.01745
0.15	5.6263	0.0049	0.15	5.87413	0.000154256	0.15	3.13932	0.01719
0.15	5.64706	0.00477	0.15	5.89511	0.000148636	0.15	3.15789	0.01693
0.15	5.66782	0.00464	0.15	5.91608	0.000143177	0.15	3.17647	0.01667
0.15	5.68858	0.00451	0.15	5.93706	0.000137879	0.15	3.19505	0.0164
0.15	5.70934	0.00439	0.15	5.95804	0.000132739	0.15	3.21362	0.01613
0.15	5.7301	0.00427	0.15	5.97902	0.000127757	0.15	3.2322	0.01586
0.15	5.75087	0.00416	0.15	6	0.00012293	0.15	3.25077	0.01559
0.15	5.77163	0.00405	0.2	0	0.00589	0.15	3.26935	0.01532
0.15	5.79239	0.00394	0.2	0.02098	0.01548	0.15	3.28793	0.01505
0.15	5.81315	0.00383	0.2	0.04196	0.02148	0.15	3.3065	0.01478
0.15	5.83391	0.00373	0.2	0.06294	0.02551	0.15	3.32508	0.01451
0.15	5.85467	0.00363	0.2	0.08392	0.0283	0.15	3.34365	0.01424
0.15	5.87543	0.00353	0.2	0.1049	0.03016	0.15	3.36223	0.01398
0.15	5.89619	0.00344	0.2	0.12587	0.03132	0.15	3.38081	0.01371
0.15	5.91695	0.00335	0.2	0.14685	0.0319	0.15	3.39938	0.01345
0.15	5.93772	0.00326	0.2	0.16783	0.03197	0.15	3.41796	0.01319
0.15	5.95848	0.00317	0.2	0.18881	0.03154	0.15	3.43653	0.01293
0.15	5.97924	0.00309	0.2	0.20979	0.0306	0.15	3.45511	0.01267
0.15	6	0.00301	0.2	0.23077	0.02916	0.15	3.47368	0.01242
0.2	0	0.0811	0.2	0.25175	0.02727	0.15	3.49226	0.01217
0.2	0.02076	0.21247	0.2	0.27273	0.02504	0.15	3.51084	0.01192
0.2	0.04152	0.29659	0.2	0.29371	0.02265	0.15	3.52941	0.01168
0.2	0.06228	0.35514	0.2	0.31468	0.02031	0.15	3.54799	0.01144
0.2	0.08304	0.39675	0.2	0.33566	0.01822	0.15	3.56656	0.0112
0.2	0.10381	0.4243	0.2	0.35664	0.01652	0.15	3.58514	0.01096
0.2	0.12457	0.43933	0.2	0.37762	0.01526	0.15	3.60372	0.01073
0.2	0.14533	0.44328	0.2	0.3986	0.01432	0.15	3.62229	0.01051
0.2	0.16609	0.43787	0.2	0.41958	0.01357	0.15	3.64087	0.01028
0.2	0.18685	0.4252	0.2	0.44056	0.01287	0.15	3.65944	0.01006
0.2	0.20761	0.40742	0.2	0.46154	0.01213	0.15	3.67802	0.00985
0.2	0.22837	0.38641	0.2	0.48252	0.01136	0.15	3.69659	0.00963
0.2	0.24914	0.36342	0.2	0.5035	0.01063	0.15	3.71517	0.00942
0.2	0.2699	0.33888	0.2	0.52448	0.01005	0.15	3.73375	0.00922
0.2	0.29066	0.31254	0.2	0.54546	0.00972	0.15	3.75232	0.00902
0.2	0.31142	0.28394	0.2	0.56643	0.00975	0.15	3.7709	0.00882
0.2	0.33218	0.25281	0.2	0.58741	0.01021	0.15	3.78947	0.00862
0.2	0.35294	0.21946	0.2	0.60839	0.01111	0.15	3.80805	0.00843
0.2	0.3737	0.18496	0.2	0.62937	0.01241	0.15	3.82662	0.00824
0.2	0.39446	0.15112	0.2	0.65035	0.01406	0.15	3.8452	0.00806
0.2	0.41523	0.12027	0.2	0.67133	0.01596	0.15	3.86378	0.00788
0.2	0.43599	0.09503	0.2	0.69231	0.01802	0.15	3.88235	0.0077
0.2	0.45675	0.07747	0.2	0.71329	0.02014	0.15	3.90093	0.00753
0.2	0.47751	0.0678	0.2	0.73427	0.02221	0.15	3.91951	0.00736
0.2	0.49827	0.06353	0.2	0.75525	0.02417	0.15	3.93808	0.00719
0.2	0.51903	0.06121	0.2	0.77622	0.02594	0.15	3.95666	0.00703
0.2	0.53979	0.05882	0.2	0.7972	0.02748	0.15	3.97523	0.00686
0.2	0.56055	0.05637	0.2	0.81818	0.02877	0.15	3.99381	0.00671
0.2	0.58132	0.05537	0.2	0.83916	0.0298	0.15	4.01238	0.00655
0.2	0.60208	0.05781	0.2	0.86014	0.03059	0.15	4.03096	0.0064
0.2	0.62284	0.06477	0.2	0.88112	0.03114	0.15	4.04954	0.00625
0.2	0.6436	0.07593	0.2	0.9021	0.03148	0.15	4.06811	0.00611
0.2	0.66436	0.09043	0.2	0.92308	0.03166	0.15	4.08669	0.00597
0.2	0.68512	0.10758	0.2	0.94406	0.03169	0.15	4.10526	0.00583
0.2	0.70588	0.12706	0.2	0.96503	0.03161	0.15	4.12384	0.00569
0.2	0.72664	0.14874	0.2	0.98601	0.03145	0.15	4.14241	0.00556
0.2	0.7474	0.17247	0.2	1.00699	0.03123	0.15	4.16099	0.00543
0.2	0.76817	0.19803	0.2	1.02797	0.03096	0.15	4.17957	0.0053
0.2	0.78893	0.22508	0.2	1.04895	0.03067	0.15	4.19814	0.00517
0.2	0.80969	0.25323	0.2	1.06993	0.03034	0.15	4.21672	0.00505
0.2	0.83045	0.2821	0.2	1.09091	0.03	0.15	4.23529	0.00493
0.2	0.85121	0.31136	0.2	1.11189	0.02965	0.15	4.25387	0.00482
0.2	0.87197	0.34076	0.2	1.13287	0.02927	0.15	4.27245	0.0047
0.2	0.89273	0.37015	0.2	1.15385	0.02887	0.15	4.29102	0.00459
0.2	0.91349	0.39945	0.2	1.17483	0.02844	0.15	4.3096	0.00448
0.2	0.93426	0.42863	0.2	1.1958	0.02797	0.15	4.32817	0.00438
0.2	0.95502	0.45769	0.2	1.21678	0.02746	0.15	4.34675	0.00427
0.2	0.97578	0.48657	0.2	1.23776	0.0269	0.15	4.36533	0.00417
0.2	0.99654	0.51522	0.2	1.25874	0.02628	0.15	4.3839	0.00407
0.2	1.0173	0.5435	0.2	1.27972	0.02559	0.15	4.40248	0.00398
0.2	1.03806	0.57123	0.2	1.3007	0.02482	0.15	4.42105	0.00388
0.2	1.05882	0.59817	0.2	1.32168	0.02398	0.15	4.43963	0.00379
0.2	1.07959	0.62405	0.2	1.34266	0.02305	0.15	4.4582	0.0037
0.2	1.10035	0.64854	0.2	1.36364	0.02204	0.15	4.47678	0.00361
0.2	1.12111	0.67132	0.2	1.38461	0.02094	0.15	4.49536	0.00353
0.2	1.14187	0.69209	0.2	1.40559	0.01976	0.15	4.51393	0.00345
0.2	1.16263	0.71052	0.2	1.42657	0.01851	0.15	4.53251	0.00337
0.2	1.18339	0.72635	0.2	1.44755	0.0172	0.15	4.55108	0.00329
0.2	1.20415	0.73936	0.2	1.46853	0.01583	0.15	4.56966	0.00321
0.2	1.22491	0.74936	0.2	1.48951	0.01442	0.15	4.58824	0.00314
0.2	1.24568	0.75624	0.2	1.51049	0.01299	0.15	4.60681	0.00307
0.2	1.26644	0.75994	0.2	1.53147	0.01157	0.15	4.62539	0.003
0.2	1.2872	0.76044	0.2	1.55245	0.01018	0.15	4.64396	0.00293
0.2	1.30796	0.7578	0.2	1.57343	0.00887	0.15	4.66254	0.00286
0.2	1.32872	0.75212	0.2	1.59441	0.0077	0.15	4.68112	0.0028
0.2	1.34948	0.74355	0.2	1.61538	0.00673	0.15	4.69969	0.00274
0.2	1.37024	0.73227	0.2	1.63636	0.00605	0.15	4.71827	0.00268
0.2	1.391	0.7185	0.2	1.65734	0.00575	0.15	4.73684	0.00262
0.2	1.41176	0.70247	0.2	1.67832	0.00584	0.15	4.75542	0.00256
0.2	1.43253	0.68444	0.2	1.6993	0.00627	0.15	4.77399	0.00251
0.2	1.45329	0.66466	0.2	1.72028	0.00692	0.15	4.79257	0.00245
0.2	1.47405	0.64342	0.2	1.74126	0.00769	0.15	4.81115	0.0024
0.2	1.49481	0.62096	0.2	1.76224	0.00851	0.15	4.82972	0.00235
0.2	1.51557	0.59756	0.2	1.78322	0.00933	0.15	4.8483	0.0023
0.2	1.53633	0.57345	0.2	1.8042	0.0101	0.15	4.86687	0.00225
0.2	1.55709	0.54888	0.2	1.82518	0.01082	0.15	4.88545	0.0022
0.2	1.57786	0.52407	0.2	1.84615	0.01147	0.15	4.90402	0.00216
0.2	1.59862	0.49923	0.2	1.86713	0.01203	0.15	4.9226	0.00212
0.2	1.61938	0.47455	0.2	1.88811	0.01251	0.15	4.94118	0.00207
0.2	1.64014	0.45021	0.2	1.90909	0.0129	0.15	4.95975	0.00203
0.2	1.6609	0.42637	0.2	1.93007	0.0132	0.15	4.97833	0.00199
0.2	1.68166	0.40319	0.2	1.95105	0.01342	0.15	4.9969	0.00195
0.2	1.70242	0.38079	0.2	1.97203	0.01355	0.15	5.01548	0.00191
0.2	1.72318	0.35931	0.2	1.99301	0.01361	0.15	5.03406	0.00188
0.2	1.74395	0.33886	0.2	2.01399	0.01359	0.15	5.05263	0.00184
0.2	1.76471	0.31954	0.2	2.03497	0.0135	0.15	5.07121	0.00181
0.2	1.78547	0.30144	0.2	2.05594	0.01334	0.15	5.08978	0.00177
0.2	1.80623	0.28465	0.2	2.07692	0.01312	0.15	5.10836	0.00174
0.2	1.82699	0.26923	0.2	2.0979	0.01285	0.15	5.12693	0.00171
0.2	1.84775	0.25526	0.2	2.11888	0.01253	0.15	5.14551	0.00168
0.2	1.86851	0.24276	0.2	2.13986	0.01216	0.15	5.16409	0.00165
0.2	1.88927	0.23176	0.2	2.16084	0.01176	0.15	5.18266	0.00162
0.2	1.91004	0.22226	0.2	2.18182	0.01132	0.15	5.20124	0.00159
0.2	1.9308	0.21423	0.2	2.2028	0.01086	0.15	5.21981	0.00156
0.2	1.95156	0.20763	0.2	2.22378	0.01038	0.15	5.23839	0.00153
0.2	1.97232	0.20237	0.2	2.24476	0.00988	0.15	5.25697	0.00151
0.2	1.99308	0.19836	0.2	2.26573	0.00936	0.15	5.27554	0.00148
0.2	2.01384	0.19545	0.2	2.28671	0.00885	0.15	5.29412	0.00145
0.2	2.0346	0.19353	0.2	2.30769	0.00833	0.15	5.31269	0.00143
0.2	2.05536	0.19244	0.2	2.32867	0.00781	0.15	5.33127	0.0014
0.2	2.07613	0.19203	0.2	2.34965	0.0073	0.15	5.34985	0.00138
0.2	2.09689	0.19218	0.2	2.37063	0.00681	0.15	5.36842	0.00136
0.2	2.11765	0.19273	0.2	2.39161	0.00634	0.15	5.387	0.00133
0.2	2.13841	0.19358	0.2	2.41259	0.00589	0.15	5.40557	0.00131
0.2	2.15917	0.19462	0.2	2.43357	0.00547	0.15	5.42415	0.00129
0.2	2.17993	0.19575	0.2	2.45455	0.00509	0.15	5.44272	0.00127
0.2	2.20069	0.19691	0.2	2.47552	0.00476	0.15	5.4613	0.00125
0.2	2.22145	0.19802	0.2	2.4965	0.00447	0.15	5.47988	0.00123
0.2	2.24221	0.19904	0.2	2.51748	0.00423	0.15	5.49845	0.00121
0.2	2.26298	0.19992	0.2	2.53846	0.00406	0.15	5.51703	0.00119
0.2	2.28374	0.20063	0.2	2.55944	0.00394	0.15	5.5356	0.00117
0.2	2.3045	0.20115	0.2	2.58042	0.00387	0.15	5.55418	0.00115
0.2	2.32526	0.20147	0.2	2.6014	0.00386	0.15	5.57275	0.00113
0.2	2.34602	0.20157	0.2	2.62238	0.00389	0.15	5.59133	0.00111
0.2	2.36678	0.20145	0.2	2.64336	0.00397	0.15	5.60991	0.00109
0.2	2.38754	0.20111	0.2	2.66434	0.00407	0.15	5.62848	0.00108
0.2	2.4083	0.20055	0.2	2.68532	0.00419	0.15	5.64706	0.00106
0.2	2.42907	0.19978	0.2	2.70629	0.00432	0.15	5.66564	0.00104
0.2	2.44983	0.19881	0.2	2.72727	0.00446	0.15	5.68421	0.00103
0.2	2.47059	0.19764	0.2	2.74825	0.00461	0.15	5.70279	0.00101
0.2	2.49135	0.19629	0.2	2.76923	0.00475	0.15	5.72136	0.000995525
0.2	2.51211	0.19476	0.2	2.79021	0.00489	0.15	5.73994	0.000980103
0.2	2.53287	0.19309	0.2	2.81119	0.00502	0.15	5.75851	0.000964992
0.2	2.55363	0.19126	0.2	2.83217	0.00514	0.15	5.77709	0.000950184
0.2	2.57439	0.18931	0.2	2.85315	0.00525	0.15	5.79567	0.000935676
0.2	2.59516	0.18724	0.2	2.87413	0.00535	0.15	5.81424	0.000921464
0.2	2.61592	0.18506	0.2	2.89511	0.00544	0.15	5.83282	0.000907543
0.2	2.63668	0.1828	0.2	2.91608	0.00551	0.15	5.85139	0.000893909
0.2	2.65744	0.18045	0.2	2.93706	0.00557	0.15	5.86997	0.000880559
0.2	2.6782	0.17804	0.2	2.95804	0.00562	0.15	5.88854	0.000867489
0.2	2.69896	0.17557	0.2	2.97902	0.00565	0.15	5.90712	0.000854695
0.2	2.71972	0.17306	0.2	3	0.00568	0.15	5.9257	0.000842173
0.2	2.74048	0.17051	0.2	3.02098	0.00569	0.15	5.94427	0.000829921
0.2	2.76125	0.16793	0.2	3.04196	0.00568	0.15	5.96285	0.000817935
0.2	2.78201	0.16534	0.2	3.06294	0.00567	0.15	5.98142	0.000806211
0.2	2.80277	0.16273	0.2	3.08392	0.00565	0.15	6	0.000794747
0.2	2.82353	0.16012	0.2	3.1049	0.00561	0.2	0	0.00317
0.2	2.84429	0.15751	0.2	3.12587	0.00557	0.2	0.01858	0.00786
0.2	2.86505	0.15491	0.2	3.14685	0.00552	0.2	0.03715	0.01099
0.2	2.88581	0.15231	0.2	3.16783	0.00545	0.2	0.05573	0.01322
0.2	2.90657	0.14973	0.2	3.18881	0.00538	0.2	0.0743	0.01486
0.2	2.92734	0.14717	0.2	3.20979	0.00531	0.2	0.09288	0.01604
0.2	2.9481	0.14463	0.2	3.23077	0.00522	0.2	0.11146	0.0168
0.2	2.96886	0.14211	0.2	3.25175	0.00513	0.2	0.13003	0.01717
0.2	2.98962	0.13961	0.2	3.27273	0.00504	0.2	0.14861	0.01718
0.2	3.01038	0.13714	0.2	3.29371	0.00493	0.2	0.16718	0.01684
0.2	3.03114	0.1347	0.2	3.31468	0.00483	0.2	0.18576	0.0162
0.2	3.0519	0.13228	0.2	3.33566	0.00472	0.2	0.20433	0.0153
0.2	3.07266	0.1299	0.2	3.35664	0.00461	0.2	0.22291	0.01421
0.2	3.09343	0.12754	0.2	3.37762	0.00449	0.2	0.24149	0.013
0.2	3.11419	0.12521	0.2	3.3986	0.00437	0.2	0.26006	0.01174
0.2	3.13495	0.12291	0.2	3.41958	0.00425	0.2	0.27864	0.01047
0.2	3.15571	0.12064	0.2	3.44056	0.00413	0.2	0.29721	0.00927
0.2	3.17647	0.11839	0.2	3.46154	0.004	0.2	0.31579	0.00814
0.2	3.19723	0.11618	0.2	3.48252	0.00388	0.2	0.33437	0.0071
0.2	3.21799	0.11399	0.2	3.5035	0.00375	0.2	0.35294	0.00614
0.2	3.23875	0.11183	0.2	3.52448	0.00363	0.2	0.37152	0.00525
0.2	3.25952	0.1097	0.2	3.54546	0.0035	0.2	0.39009	0.00442
0.2	3.28028	0.1076	0.2	3.56643	0.00338	0.2	0.40867	0.00364
0.2	3.30104	0.10552	0.2	3.58741	0.00325	0.2	0.42724	0.00293
0.2	3.3218	0.10347	0.2	3.60839	0.00313	0.2	0.44582	0.0023
0.2	3.34256	0.10145	0.2	3.62937	0.00301	0.2	0.4644	0.00176
0.2	3.36332	0.09945	0.2	3.65035	0.00289	0.2	0.48297	0.00133
0.2	3.38408	0.09748	0.2	3.67133	0.00278	0.2	0.50155	0.00103
0.2	3.40484	0.09553	0.2	3.69231	0.00266	0.2	0.52012	0.000829577
0.2	3.42561	0.09361	0.2	3.71329	0.00255	0.2	0.5387	0.000703755
0.2	3.44637	0.09171	0.2	3.73427	0.00244	0.2	0.55728	0.000608511
0.2	3.46713	0.08984	0.2	3.75524	0.00233	0.2	0.57585	0.000515243
0.2	3.48789	0.08799	0.2	3.77622	0.00223	0.2	0.59443	0.000413713
0.2	3.50865	0.08617	0.2	3.7972	0.00213	0.2	0.613	0.000306241
0.2	3.52941	0.08437	0.2	3.81818	0.00203	0.2	0.63158	0.000201148
0.2	3.55017	0.0826	0.2	3.83916	0.00194	0.2	0.65016	0.0001101
0.2	3.57093	0.08085	0.2	3.86014	0.00185	0.2	0.66873	5.91601e-05
0.2	3.5917	0.07912	0.2	3.88112	0.00176	0.2	0.68731	8.03453e-05
0.2	3.61246	0.07743	0.2	3.9021	0.00168	0.2	0.70588	0.000116249
0.2	3.63322	0.07575	0.2	3.92308	0.0016	0.2	0.72446	0.00014104
0.2	3.65398	0.0741	0.2	3.94406	0.00152	0.2	0.74303	0.000154142
0.2	3.67474	0.07248	0.2	3.96503	0.00145	0.2	0.76161	0.000159247
0.2	3.6955	0.07087	0.2	3.98601	0.00138	0.2	0.78019	0.000160699
0.2	3.71626	0.0693	0.2	4.00699	0.00132	0.2	0.79876	0.000162067
0.2	3.73702	0.06775	0.2	4.02797	0.00126	0.2	0.81734	0.000165381
0.2	3.75779	0.06622	0.2	4.04895	0.0012	0.2	0.83591	0.000171087
0.2	3.77855	0.06472	0.2	4.06993	0.00115	0.2	0.85449	0.000178656
0.2	3.79931	0.06324	0.2	4.09091	0.0011	0.2	0.87306	0.000187302
0.2	3.82007	0.06178	0.2	4.11189	0.00106	0.2	0.89164	0.000196426
0.2	3.84083	0.06036	0.2	4.13287	0.00101	0.2	0.91022	0.000205707
0.2	3.86159	0.05895	0.2	4.15385	0.000977822	0.2	0.92879	0.000215026
0.2	3.88235	0.05757	0.2	4.17483	0.000944214	0.2	0.94737	0.000224358
0.2	3.90311	0.05621	0.2	4.1958	0.000913972	0.2	0.96594	0.000233689
0.2	3.92387	0.05488	0.2	4.21678	0.000886918	0.2	0.98452	0.000242986
0.2	3.94464	0.05357	0.2	4.23776	0.000862859	0.2	1.0031	0.000252202
0.2	3.9654	0.05229	0.2	4.25874	0.000841582	0.2	1.02167	0.000261282
0.2	3.98616	0.05103	0.2	4.27972	0.000822859	0.2	1.04025	0.000270183
0.2	4.00692	0.04979	0.2	4.3007	0.000806455	0.2	1.05882	0.000278885
0.2	4.02768	0.04858	0.2	4.32168	0.000792131	0.2	1.0774	0.000287395
0.2	4.04844	0.04739	0.2	4.34266	0.000779646	0.2	1.09597	0.00029576
0.2	4.0692	0.04622	0.2	4.36364	0.000768766	0.2	1.11455	0.00030407
0.2	4.08997	0.04508	0.2	4.38462	0.000759264	0.2	1.13313	0.000312465
0.2	4.11073	0.04396	0.2	4.40559	0.000750924	0.2	1.1517	0.000321135
0.2	4.13149	0.04286	0.2	4.42657	0.000743547	0.2	1.17028	0.000330314
0.2	4.15225	0.04178	0.2	4.44755	0.000736947	0.2	1.18885	0.000340251
0.2	4.17301	0.04073	0.2	4.46853	0.000730954	0.2	1.20743	0.00035117
0.2	4.19377	0.03969	0.2	4.48951	0.000725419	0.2	1.22601	0.000363203
0.2	4.21453	0.03868	0.2	4.51049	0.000720206	0.2	1.24458	0.000376314
0.2	4.23529	0.0377	0.2	4.53147	0.000715197	0.2	1.26316	0.000390227
0.2	4.25605	0.03673	0.2	4.55245	0.000710292	0.2	1.28173	0.000404363
0.2	4.27682	0.03578	0.2	4.57343	0.000705401	0.2	1.30031	0.000417811
0.2	4.29758	0.03486	0.2	4.59441	0.000700452	0.2	1.31888	0.00042933
0.2	4.31834	0.03395	0.2	4.61538	0.000695383	0.2	1.33746	0.000437387
0.2	4.3391	0.03307	0.2	4.63636	0.000690144	0.2	1.35604	0.000440213
0.2	4.35986	0.0322	0.2	4.65734	0.000684693	0.2	1.37461	0.000435889
0.2	4.38062	0.03136	0.2	4.67832	0.000679001	0.2	1.39319	0.000422437
0.2	4.40138	0.03053	0.2	4.6993	0.000673043	0.2	1.41176	0.000397947
0.2	4.42215	0.02972	0.2	4.72028	0.000666804	0.2	1.43034	0.000360765
0.2	4.44291	0.02894	0.2	4.74126	0.000660271	0.2	1.44892	0.000309869
0.2	4.46367	0.02817	0.2	4.76224	0.00065344	0.2	1.46749	0.000245979
0.2	4.48443	0.02742	0.2	4.78322	0.000646309	0.2	1.48607	0.000176106
0.2	4.50519	0.02668	0.2	4.8042	0.000638882	0.2	1.50464	0.000135012
0.2	4.52595	0.02597	0.2	4.82517	0.000631164	0.2	1.52322	0.000190755
0.2	4.54671	0.02527	0.2	4.84615	0.000623164	0.2	1.5418	0.000321494
0.2	4.56747	0.02459	0.2	4.86713	0.000614893	0.2	1.56037	0.000490408
0.2	4.58824	0.02393	0.2	4.88811	0.000606362	0.2	1.57895	0.000687244
0.2	4.609	0.02328	0.2	4.90909	0.000597588	0.2	1.59752	0.000908752
0.2	4.62976	0.02265	0.2	4.93007	0.000588584	0.2	1.6161	0.00115
0.2	4.65052	0.02203	0.2	4.95105	0.000579366	0.2	1.63468	0.00142
0.2	4.67128	0.02143	0.2	4.97203	0.000569952	0.2	1.65325	0.00171
0.2	4.69204	0.02085	0.2	4.99301	0.000560359	0.2	1.67183	0.00201
0.2	4.7128	0.02028	0.2	5.01399	0.000550604	0.2	1.6904	0.00233
0.2	4.73356	0.01973	0.2	5.03496	0.000540703	0.2	1.70898	0.00267
0.2	4.75432	0.01919	0.2	5.05594	0.000530676	0.2	1.72755	0.00302
0.2	4.77509	0.01866	0.2	5.07692	0.000520539	0.2	1.74613	0.00339
0.2	4.79585	0.01815	0.2	5.0979	0.000510309	0.2	1.76471	0.00376
0.2	4.81661	0.01765	0.2	5.11888	0.000500003	0.2	1.78328	0.00415
0.2	4.83737	0.01717	0.2	5.13986	0.000489636	0.2	1.80186	0.00454
0.2	4.85813	0.0167	0.2	5.16084	0.000479226	0.2	1.82043	0.00494
0.2	4.87889	0.01624	0.2	5.18182	0.000468787	0.2	1.83901	0.00535
0.2	4.89965	0.01579	0.2	5.2028	0.000458333	0.2	1.85759	0.00576
0.2	4.92042	0.01536	0.2	5.22378	0.00044788	0.2	1.87616	0.00617
0.2	4.94118	0.01493	0.2	5.24475	0.00043744	0.2	1.89474	0.00659
0.2	4.96194	0.01452	0.2	5.26573	0.000427027	0.2	1.91331	0.00701
0.2	4.9827	0.01412	0.2	5.28671	0.000416654	0.2	1.93189	0.00743
0.2	5.00346	0.01373	0.2	5.30769	0.000406331	0.2	1.95046	0.00786
0.2	5.02422	0.01336	0.2	5.32867	0.00039607	0.2	1.96904	0.00829
0.2	5.04498	0.01299	0.2	5.34965	0.000385881	0.2	1.98762	0.00873
0.2	5.06574	0.01263	0.2	5.37063	0.000375775	0.2	2.00619	0.00916
0.2	5.0865	0.01229	0.2	5.39161	0.000365761	0.2	2.02477	0.00961
0.2	5.10727	0.01195	0.2	5.41259	0.000355847	0.2	2.04334	0.01005
0.2	5.12803	0.01162	0.2	5.43357	0.000346041	0.2	2.06192	0.0105
0.2	5.14879	0.0113	0.2	5.45454	0.000336351	0.2	2.0805	0.01095
0.2	5.16955	0.01099	0.2	5.47552	0.000326784	0.2	2.09907	0.01141
0.2	5.19031	0.01069	0.2	5.4965	0.000317347	0.2	2.11765	0.01187
0.2	5.21107	0.0104	0.2	5.51748	0.000308044	0.2	2.13622	0.01234
0.2	5.23183	0.01012	0.2	5.53846	0.000298882	0.2	2.1548	0.0128
0.2	5.2526	0.00984	0.2	5.55944	0.000289865	0.2	2.17338	0.01327
0.2	5.27336	0.00958	0.2	5.58042	0.000280998	0.2	2.19195	0.01373
0.2	5.29412	0.00932	0.2	5.6014	0.000272285	0.2	2.21053	0.0142
0.2	5.31488	0.00907	0.2	5.62238	0.000263728	0.2	2.2291	0.01466
0.2	5.33564	0.00882	0.2	5.64336	0.000255332	0.2	2.24768	0.01513
0.2	5.3564	0.00858	0.2	5.66434	0.000247098	0.2	2.26625	0.01558
0.2	5.37716	0.00835	0.2	5.68532	0.000239029	0.2	2.28483	0.01603
0.2	5.39792	0.00813	0.2	5.70629	0.000231128	0.2	2.30341	0.01648
0.2	5.41869	0.00791	0.2	5.72727	0.000223394	0.2	2.32198	0.01691
0.2	5.43945	0.0077	0.2	5.74825	0.00021583	0.2	2.34056	0.01734
0.2	5.46021	0.00749	0.2	5.76923	0.000208437	0.2	2.35913	0.01775
0.2	5.48097	0.00729	0.2	5.79021	0.000201215	0.2	2.37771	0.01816
0.2	5.50173	0.0071	0.2	5.81119	0.000194164	0.2	2.39628	0.01854
0.2	5.52249	0.00691	0.2	5.83217	0.000187284	0.2	2.41486	0.01892
0.2	5.54325	0.00673	0.2	5.85315	0.000180576	0.2	2.43344	0.01927
0.2	5.56401	0.00655	0.2	5.87413	0.000174038	0.2	2.45201	0.01961
0.2	5.58478	0.00638	0.2	5.89511	0.000167671	0.2	2.47059	0.01993
0.2	5.60554	0.00621	0.2	5.91608	0.000161472	0.2	2.48916	0.02023
0.2	5.6263	0.00605	0.2	5.93706	0.000155442	0.2	2.50774	0.02051
0.2	5.64706	0.00589	0.2	5.95804	0.000149579	0.2	2.52632	0.02077
0.2	5.66782	0.00573	0.2	5.97902	0.000143882	0.2	2.54489	0.02101
0.2	5.68858	0.00558	0.2	6	0.000138349	0.2	2.56347	0.02123
0.2	5.70934	0.00544	0.25	0	0.00589	0.2	2.58204	0.02143
0.2	5.7301	0.0053	0.25	0.02098	0.01548	0.2	2.60062	0.0216
0.2	5.75087	0.00516	0.25	0.04196	0.02148	0.2	2.61919	0.02175
0.2	5.77163	0.00503	0.25	0.06294	0.02552	0.2	2.63777	0.02188
0.2	5.79239	0.00489	0.25	0.08392	0.02831	0.2	2.65635	0.02198
0.2	5.81315	0.00477	0.25	0.1049	0.03019	0.2	2.67492	0.02207
0.2	5.83391	0.00464	0.25	0.12587	0.03136	0.2	2.6935	0.02213
0.2	5.85467	0.00452	0.25	0.14685	0.03196	0.2	2.71207	0.02217
0.2	5.87543	0.00441	0.25	0.16783	0.03204	0.2	2.73065	0.02219
0.2	5.89619	0.00429	0.25	0.18881	0.03163	0.2	2.74923	0.02219
0.2	5.91695	0.00418	0.25	0.20979	0.0307	0.2	2.7678	0.02216
0.2	5.93772	0.00407	0.25	0.23077	0.02928	0.2	2.78638	0.02212
0.2	5.95848	0.00397	0.25	0.25175	0.02741	0.2	2.80495	0.02206
0.2	5.97924	0.00387	0.25	0.27273	0.02519	0.2	2.82353	0.02198
0.2	6	0.00377	0.25	0.29371	0.02281	0.2	2.84211	0.02189
0.25	0	0.0811	0.25	0.31468	0.02047	0.2	2.86068	0.02177
0.25	0.02076	0.21248	0.25	0.33566	0.01839	0.2	2.87926	0.02164
0.25	0.04152	0.29663	0.25	0.35664	0.01669	0.2	2.89783	0.0215
0.25	0.06228	0.35525	0.25	0.37762	0.01543	0.2	2.91641	0.02134
0.25	0.08304	0.39696	0.25	0.3986	0.01449	0.2	2.93499	0.02116
0.25	0.10381	0.42466	0.25	0.41958	0.01374	0.2	2.95356	0.02098
0.25	0.12457	0.43987	0.25	0.44056	0.01303	0.2	2.97214	0.02078
0.25	0.14533	0.44402	0.25	0.46154	0.01228	0.2	2.99071	0.02057
0.25	0.16609	0.43883	0.25	0.48252	0.01151	0.2	3.00929	0.02035
0.25	0.18685	0.42639	0.25	0.5035	0.01077	0.2	3.02786	0.02012
0.25	0.20761	0.40883	0.25	0.52448	0.01018	0.2	3.04644	0.01989
0.25	0.22837	0.38804	0.25	0.54546	0.00985	0.2	3.06501	0.01964
0.25	0.24914	0.36523	0.25	0.56643	0.00988	0.2	3.08359	0.01939
0.25	0.2699	0.34083	0.25	0.58741	0.01034	0.2	3.10217	0.01913
0.25	0.29066	0.31461	0.25	0.60839	0.01125	0.2	3.12074	0.01887
0.25	0.31142	0.28608	0.25	0.62937	0.01258	0.2	3.13932	0.0186
0.25	0.33218	0.25497	0.25	0.65035	0.01426	0.2	3.15789	0.01832
0.25	0.35294	0.22159	0.25	0.67133	0.01619	0.2	3.17647	0.01805
0.25	0.3737	0.18703	0.25	0.69231	0.01829	0.2	3.19505	0.01777
0.25	0.39446	0.15309	0.25	0.71329	0.02045	0.2	3.21362	0.01748
0.25	0.41523	0.12212	0.25	0.73427	0.02257	0.2	3.2322	0.0172
0.25	0.43599	0.09674	0.25	0.75525	0.02456	0.2	3.25077	0.01691
0.25	0.45675	0.07903	0.25	0.77622	0.02637	0.2	3.26935	0.01663
0.25	0.47751	0.06921	0.25	0.7972	0.02795	0.2	3.28793	0.01634
0.25	0.49827	0.06481	0.25	0.81818	0.02928	0.2	3.3065	0.01605
0.25	0.51903	0.06243	0.25	0.83916	0.03033	0.2	3.32508	0.01576
0.25	0.53979	0.06003	0.25	0.86014	0.03114	0.2	3.34365	0.01548
0.25	0.56055	0.05761	0.25	0.88112	0.0317	0.2	3.36223	0.01519
0.25	0.58132	0.05667	0.25	0.9021	0.03206	0.2	3.38081	0.01491
0.25	0.60208	0.05916	0.25	0.92308	0.03224	0.2	3.39938	0.01463
0.25	0.62284	0.06616	0.25	0.94406	0.03228	0.2	3.41796	0.01435
0.25	0.6436	0.07738	0.25	0.96503	0.0322	0.2	3.43653	0.01408
0.25	0.66436	0.09195	0.25	0.98601	0.03204	0.2	3.45511	0.0138
0.25	0.68512	0.10922	0.25	1.00699	0.03182	0.2	3.47368	0.01353
0.25	0.70588	0.12886	0.25	1.02797	0.03155	0.2	3.49226	0.01326
0.25	0.72664	0.15074	0.25	1.04895	0.03125	0.2	3.51084	0.013
0.25	0.7474	0.17474	0.25	1.06993	0.03093	0.2	3.52941	0.01273
0.25	0.76817	0.20062	0.25	1.09091	0.03059	0.2	3.54799	0.01248
0.25	0.78893	0.22806	0.25	1.11189	0.03023	0.2	3.56656	0.01222
0.25	0.80969	0.25665	0.25	1.13287	0.02986	0.2	3.58514	0.01197
0.25	0.83045	0.28599	0.25	1.15385	0.02946	0.2	3.60372	0.01172
0.25	0.85121	0.31576	0.25	1.17483	0.02904	0.2	3.62229	0.01148
0.25	0.87197	0.34569	0.25	1.1958	0.02858	0.2	3.64087	0.01124
0.25	0.89273	0.37563	0.25	1.21678	0.02808	0.2	3.65944	0.011
0.25	0.91349	0.40551	0.25	1.23776	0.02752	0.2	3.67802	0.01077
0.25	0.93426	0.4353	0.25	1.25874	0.02691	0.2	3.69659	0.01054
0.25	0.95502	0.465	0.25	1.27972	0.02622	0.2	3.71517	0.01031
0.25	0.97578	0.49456	0.25	1.3007	0.02546	0.2	3.73375	0.01009
0.25	0.99654	0.52393	0.25	1.32168	0.02462	0.2	3.75232	0.00987
0.25	1.0173	0.55298	0.25	1.34266	0.02369	0.2	3.7709	0.00966
0.25	1.03806	0.58153	0.25	1.36364	0.02267	0.2	3.78947	0.00945
0.25	1.05882	0.60934	0.25	1.38461	0.02156	0.2	3.80805	0.00924
0.25	1.07959	0.63611	0.25	1.40559	0.02037	0.2	3.82662	0.00904
0.25	1.10035	0.66154	0.25	1.42657	0.01909	0.2	3.8452	0.00884
0.25	1.12111	0.68528	0.25	1.44755	0.01775	0.2	3.86378	0.00865
0.25	1.14187	0.707	0.25	1.46853	0.01634	0.2	3.88235	0.00845
0.25	1.16263	0.7264	0.25	1.48951	0.01489	0.2	3.90093	0.00827
0.25	1.18339	0.74316	0.25	1.51049	0.01341	0.2	3.91951	0.00808
0.25	1.20415	0.75707	0.25	1.53147	0.01193	0.2	3.93808	0.0079
0.25	1.22491	0.76792	0.25	1.55245	0.01047	0.2	3.95666	0.00772
0.25	1.24568	0.77558	0.25	1.57343	0.00907	0.2	3.97523	0.00755
0.25	1.26644	0.77997	0.25	1.59441	0.00779	0.2	3.99381	0.00738
0.25	1.2872	0.78108	0.25	1.61538	0.00671	0.2	4.01238	0.00721
0.25	1.30796	0.77895	0.25	1.63636	0.00593	0.2	4.03096	0.00705
0.25	1.32872	0.77367	0.25	1.65734	0.00554	0.2	4.04954	0.00689
0.25	1.34948	0.76539	0.25	1.67832	0.0056	0.2	4.06811	0.00673
0.25	1.37024	0.75429	0.25	1.6993	0.00604	0.2	4.08669	0.00657
0.25	1.391	0.74058	0.25	1.72028	0.00674	0.2	4.10526	0.00642
0.25	1.41176	0.7245	0.25	1.74126	0.00758	0.2	4.12384	0.00627
0.25	1.43253	0.70631	0.25	1.76224	0.00847	0.2	4.14241	0.00613
0.25	1.45329	0.68627	0.25	1.78322	0.00936	0.2	4.16099	0.00599
0.25	1.47405	0.66466	0.25	1.8042	0.01021	0.2	4.17957	0.00585
0.25	1.49481	0.64174	0.25	1.82518	0.01099	0.2	4.19814	0.00571
0.25	1.51557	0.6178	0.25	1.84615	0.0117	0.2	4.21672	0.00558
0.25	1.53633	0.59307	0.25	1.86713	0.01232	0.2	4.23529	0.00545
0.25	1.55709	0.56781	0.25	1.88811	0.01285	0.2	4.25387	0.00532
0.25	1.57786	0.54224	0.25	1.90909	0.01329	0.2	4.27245	0.0052
0.25	1.59862	0.51659	0.25	1.93007	0.01364	0.2	4.29102	0.00508
0.25	1.61938	0.49105	0.25	1.95105	0.01389	0.2	4.3096	0.00496
0.25	1.64014	0.46582	0.25	1.97203	0.01406	0.2	4.32817	0.00484
0.25	1.6609	0.44106	0.25	1.99301	0.01414	0.2	4.34675	0.00473
0.25	1.68166	0.41692	0.25	2.01399	0.01414	0.2	4.36533	0.00462
0.25	1.70242	0.39356	0.25	2.03497	0.01407	0.2	4.3839	0.00451
0.25	1.72318	0.3711	0.25	2.05594	0.01393	0.2	4.40248	0.0044
0.25	1.74395	0.34966	0.25	2.07692	0.01372	0.2	4.42105	0.0043
0.25	1.76471	0.32936	0.25	2.0979	0.01345	0.2	4.43963	0.0042
0.25	1.78547	0.31029	0.25	2.11888	0.01313	0.2	4.4582	0.0041
0.25	1.80623	0.29255	0.25	2.13986	0.01276	0.2	4.47678	0.00401
0.25	1.82699	0.27622	0.25	2.16084	0.01235	0.2	4.49536	0.00391
0.25	1.84775	0.26137	0.25	2.18182	0.0119	0.2	4.51393	0.00382
0.25	1.86851	0.24805	0.25	2.2028	0.01142	0.2	4.53251	0.00373
0.25	1.88927	0.2363	0.25	2.22378	0.01092	0.2	4.55108	0.00365
0.25	1.91004	0.22613	0.25	2.24476	0.0104	0.2	4.56966	0.00356
0.25	1.9308	0.21752	0.25	2.26573	0.00986	0.2	4.58824	0.00348
0.25	1.95156	0.21044	0.25	2.28671	0.00931	0.2	4.60681	0.0034
0.25	1.97232	0.20481	0.25	2.30769	0.00876	0.2	4.62539	0.00333
0.25	1.99308	0.20053	0.25	2.32867	0.00821	0.2	4.64396	0.00325
0.25	2.01384	0.19747	0.25	2.34965	0.00767	0.2	4.66254	0.00318
0.25	2.0346	0.19549	0.25	2.37063	0.00713	0.2	4.68112	0.00311
0.25	2.05536	0.19444	0.25	2.39161	0.00662	0.2	4.69969	0.00304
0.25	2.07613	0.19415	0.25	2.41259	0.00613	0.2	4.71827	0.00297
0.25	2.09689	0.19447	0.25	2.43357	0.00566	0.2	4.73684	0.00291
0.25	2.11765	0.19527	0.25	2.45455	0.00524	0.2	4.75542	0.00285
0.25	2.13841	0.1964	0.25	2.47552	0.00485	0.2	4.77399	0.00279
0.25	2.15917	0.19775	0.25	2.4965	0.00452	0.2	4.79257	0.00273
0.25	2.17993	0.19922	0.25	2.51748	0.00424	0.2	4.81115	0.00267
0.25	2.20069	0.20072	0.25	2.53846	0.00403	0.2	4.82972	0.00261
0.25	2.22145	0.20218	0.25	2.55944	0.00388	0.2	4.8483	0.00256
0.25	2.24221	0.20355	0.25	2.58042	0.00379	0.2	4.86687	0.00251
0.25	2.26298	0.20477	0.25	2.6014	0.00377	0.2	4.88545	0.00246
0.25	2.28374	0.20582	0.25	2.62238	0.0038	0.2	4.90402	0.00241
0.25	2.3045	0.20666	0.25	2.64336	0.00388	0.2	4.9226	0.00236
0.25	2.32526	0.20728	0.25	2.66434	0.00399	0.2	4.94118	0.00231
0.25	2.34602	0.20767	0.25	2.68532	0.00413	0.2	4.95975	0.00227
0.25	2.36678	0.20782	0.25	2.70629	0.00429	0.2	4.97833	0.00222
0.25	2.38754	0.20773	0.25	2.72727	0.00446	0.2	4.9969	0.00218
0.25	2.4083	0.2074	0.25	2.74825	0.00463	0.2	5.01548	0.00214
0.25	2.42907	0.20683	0.25	2.76923	0.0048	0.2	5.03406	0.0021
0.25	2.44983	0.20605	0.25	2.79021	0.00496	0.2	5.05263	0.00206
0.25	2.47059	0.20505	0.25	2.81119	0.00512	0.2	5.07121	0.00202
0.25	2.49135	0.20384	0.25	2.83217	0.00526	0.2	5.08978	0.00199
0.25	2.51211	0.20245	0.25	2.85315	0.0054	0.2	5.10836	0.00195
0.25	2.53287	0.20088	0.25	2.87413	0.00552	0.2	5.12693	0.00192
0.25	2.55363	0.19915	0.25	2.89511	0.00563	0.2	5.14551	0.00188
0.25	2.57439	0.19728	0.25	2.91608	0.00572	0.2	5.16409	0.00185
0.25	2.59516	0.19527	0.25	2.93706	0.0058	0.2	5.18266	0.00182
0.25	2.61592	0.19314	0.25	2.95804	0.00587	0.2	5.20124	0.00179
0.25	2.63668	0.19091	0.25	2.97902	0.00592	0.2	5.21981	0.00176
0.25	2.65744	0.18859	0.25	3	0.00596	0.2	5.23839	0.00173
0.25	2.6782	0.1862	0.25	3.02098	0.00598	0.2	5.25697	0.0017
0.25	2.69896	0.18373	0.25	3.04196	0.00599	0.2	5.27554	0.00167
0.25	2.71972	0.18121	0.25	3.06294	0.00599	0.2	5.29412	0.00165
0.25	2.74048	0.17865	0.25	3.08392	0.00598	0.2	5.31269	0.00162
0.25	2.76125	0.17606	0.25	3.1049	0.00595	0.2	5.33127	0.0016
0.25	2.78201	0.17344	0.25	3.12587	0.00592	0.2	5.34985	0.00157
0.25	2.80277	0.1708	0.25	3.14685	0.00587	0.2	5.36842	0.00155
0.25	2.82353	0.16815	0.25	3.16783	0.00581	0.2	5.387	0.00152
0.25	2.84429	0.1655	0.25	3.18881	0.00575	0.2	5.40557	0.0015
0.25	2.86505	0.16285	0.25	3.20979	0.00568	0.2	5.42415	0.00148
0.25	2.88581	0.16021	0.25	3.23077	0.00559	0.2	5.44272	0.00145
0.25	2.90657	0.15759	0.25	3.25175	0.0055	0.2	5.4613	0.00143
0.25	2.92734	0.15497	0.25	3.27273	0.00541	0.2	5.47988	0.00141
0.25	2.9481	0.15238	0.25	3.29371	0.00531	0.2	5.49845	0.00139
0.25	2.96886	0.14981	0.25	3.31468	0.0052	0.2	5.51703	0.00137
0.25	2.98962	0.14727	0.25	3.33566	0.00509	0.2	5.5356	0.00135
0.25	3.01038	0.14475	0.25	3.35664	0.00497	0.2	5.55418	0.00133
0.25	3.03114	0.14225	0.25	3.37762	0.00485	0.2	5.57275	0.00131
0.25	3.0519	0.13979	0.25	3.3986	0.00473	0.2	5.59133	0.00129
0.25	3.07266	0.13735	0.25	3.41958	0.0046	0.2	5.60991	0.00127
0.25	3.09343	0.13494	0.25	3.44056	0.00447	0.2	5.62848	0.00125
0.25	3.11419	0.13256	0.25	3.46154	0.00434	0.2	5.64706	0.00124
0.25	3.13495	0.13021	0.25	3.48252	0.00421	0.2	5.66564	0.00122
0.25	3.15571	0.12789	0.25	3.5035	0.00408	0.2	5.68421	0.0012
0.25	3.17647	0.1256	0.25	3.52448	0.00395	0.2	5.70279	0.00118
0.25	3.19723	0.12334	0.25	3.54546	0.00381	0.2	5.72136	0.00117
0.25	3.21799	0.1211	0.25	3.56643	0.00368	0.2	5.73994	0.00115
0.25	3.23875	0.1189	0.25	3.58741	0.00355	0.2	5.75851	0.00114
0.25	3.25952	0.11672	0.25	3.60839	0.00342	0.2	5.77709	0.00112
0.25	3.28028	0.11457	0.25	3.62937	0.00329	0.2	5.79567	0.0011
0.25	3.30104	0.11244	0.25	3.65035	0.00316	0.2	5.81424	0.00109
0.25	3.3218	0.11034	0.25	3.67133	0.00303	0.2	5.83282	0.00107
0.25	3.34256	0.10827	0.25	3.69231	0.00291	0.2	5.85139	0.00106
0.25	3.36332	0.10622	0.25	3.71329	0.00278	0.2	5.86997	0.00105
0.25	3.38408	0.1042	0.25	3.73427	0.00266	0.2	5.88854	0.00103
0.25	3.40484	0.10221	0.25	3.75524	0.00255	0.2	5.90712	0.00102
0.25	3.42561	0.10023	0.25	3.77622	0.00243	0.2	5.9257	0.00101
0.25	3.44637	0.09829	0.25	3.7972	0.00232	0.2	5.94427	0.000992099
0.25	3.46713	0.09636	0.25	3.81818	0.00221	0.2	5.96285	0.000979205
0.25	3.48789	0.09447	0.25	3.83916	0.00211	0.2	5.98142	0.000966561
0.25	3.50865	0.09259	0.25	3.86014	0.00201	0.2	6	0.000954164
0.25	3.52941	0.09074	0.25	3.88112	0.00191	0.25	0	0.00317
0.25	3.55017	0.08892	0.25	3.9021	0.00182	0.25	0.01858	0.00786
0.25	3.57093	0.08711	0.25	3.92308	0.00172	0.25	0.03715	0.011
0.25	3.5917	0.08534	0.25	3.94406	0.00164	0.25	0.05573	0.01322
0.25	3.61246	0.08358	0.25	3.96503	0.00156	0.25	0.0743	0.01487
0.25	3.63322	0.08185	0.25	3.98601	0.00148	0.25	0.09288	0.01605
0.25	3.65398	0.08014	0.25	4.00699	0.0014	0.25	0.11146	0.01682
0.25	3.67474	0.07846	0.25	4.02797	0.00133	0.25	0.13003	0.0172
0.25	3.6955	0.0768	0.25	4.04895	0.00127	0.25	0.14861	0.01721
0.25	3.71626	0.07517	0.25	4.06993	0.00121	0.25	0.16718	0.01688
0.25	3.73702	0.07356	0.25	4.09091	0.00115	0.25	0.18576	0.01625
0.25	3.75779	0.07197	0.25	4.11189	0.0011	0.25	0.20433	0.01536
0.25	3.77855	0.07041	0.25	4.13287	0.00105	0.25	0.22291	0.01428
0.25	3.79931	0.06888	0.25	4.15385	0.00101	0.25	0.24149	0.01307
0.25	3.82007	0.06736	0.25	4.17483	0.000967057	0.25	0.26006	0.01181
0.25	3.84083	0.06587	0.25	4.1958	0.000931199	0.25	0.27864	0.01055
0.25	3.86159	0.06441	0.25	4.21678	0.00089922	0.25	0.29721	0.00934
0.25	3.88235	0.06296	0.25	4.23776	0.000870943	0.25	0.31579	0.00821
0.25	3.90311	0.06155	0.25	4.25874	0.000846163	0.25	0.33437	0.00717
0.25	3.92387	0.06015	0.25	4.27972	0.000824647	0.25	0.35294	0.00621
0.25	3.94464	0.05878	0.25	4.3007	0.000806139	0.25	0.37152	0.00531
0.25	3.9654	0.05744	0.25	4.32168	0.000790367	0.25	0.39009	0.00448
0.25	3.98616	0.05612	0.25	4.34266	0.000777047	0.25	0.40867	0.0037
0.25	4.00692	0.05482	0.25	4.36364	0.000765891	0.25	0.42724	0.00298
0.25	4.02768	0.05354	0.25	4.38462	0.000756617	0.25	0.44582	0.00234
0.25	4.04844	0.05229	0.25	4.40559	0.000748945	0.25	0.4644	0.00179
0.25	4.0692	0.05106	0.25	4.42657	0.000742615	0.25	0.48297	0.00136
0.25	4.08997	0.04985	0.25	4.44755	0.000737378	0.25	0.50155	0.00105
0.25	4.11073	0.04867	0.25	4.46853	0.000733009	0.25	0.52012	0.000851059
0.25	4.13149	0.04751	0.25	4.48951	0.000729303	0.25	0.5387	0.000721249
0.25	4.15225	0.04637	0.25	4.51049	0.000726075	0.25	0.55728	0.000622774
0.25	4.17301	0.04526	0.25	4.53147	0.000723164	0.25	0.57585	0.000526844
0.25	4.19377	0.04417	0.25	4.55245	0.000720428	0.25	0.59443	0.000422916
0.25	4.21453	0.0431	0.25	4.57343	0.000717747	0.25	0.613	0.000313086
0.25	4.23529	0.04205	0.25	4.59441	0.000715017	0.25	0.63158	0.000205529
0.25	4.25605	0.04102	0.25	4.61538	0.000712152	0.25	0.65016	0.000111568
0.25	4.27682	0.04001	0.25	4.63636	0.000709082	0.25	0.66873	5.65971e-05
0.25	4.29758	0.03903	0.25	4.65734	0.000705748	0.25	0.68731	7.7995e-05
0.25	4.31834	0.03806	0.25	4.67832	0.000702106	0.25	0.70588	0.000115382
0.25	4.3391	0.03712	0.25	4.6993	0.00069812	0.25	0.72446	0.000141017
0.25	4.35986	0.0362	0.25	4.72028	0.000693766	0.25	0.74303	0.000154465
0.25	4.38062	0.03529	0.25	4.74126	0.000689025	0.25	0.76161	0.000159567
0.25	4.40138	0.03441	0.25	4.76224	0.000683888	0.25	0.78019	0.000160817
0.25	4.42215	0.03354	0.25	4.78322	0.00067835	0.25	0.79876	0.000161938
0.25	4.44291	0.0327	0.25	4.8042	0.000672411	0.25	0.81734	0.000165069
0.25	4.46367	0.03187	0.25	4.82517	0.000666077	0.25	0.83591	0.000170702
0.25	4.48443	0.03107	0.25	4.84615	0.000659355	0.25	0.85449	0.000178287
0.25	4.50519	0.03028	0.25	4.86713	0.000652256	0.25	0.87306	0.000186999
0.25	4.52595	0.02951	0.25	4.88811	0.000644796	0.25	0.89164	0.000196201
0.25	4.54671	0.02876	0.25	4.90909	0.000636989	0.25	0.91022	0.000205555
0.25	4.56747	0.02802	0.25	4.93007	0.000628853	0.25	0.92879	0.000214939
0.25	4.58824	0.0273	0.25	4.95105	0.000620406	0.25	0.94737	0.000224327
0.25	4.609	0.0266	0.25	4.97203	0.000611668	0.25	0.96594	0.00023371
0.25	4.62976	0.02592	0.25	4.99301	0.000602658	0.25	0.98452	0.000243058
0.25	4.65052	0.02525	0.25	5.01399	0.000593398	0.25	1.0031	0.000252319
0.25	4.67128	0.0246	0.25	5.03496	0.000583908	0.25	1.02167	0.000261437
0.25	4.69204	0.02396	0.25	5.05594	0.000574209	0.25	1.04025	0.000270367
0.25	4.7128	0.02334	0.25	5.07692	0.000564321	0.25	1.05882	0.000279083
0.25	4.73356	0.02274	0.25	5.0979	0.000554264	0.25	1.0774	0.000287591
0.25	4.75432	0.02215	0.25	5.11888	0.00054406	0.25	1.09597	0.000295933
0.25	4.77509	0.02158	0.25	5.13986	0.000533726	0.25	1.11455	0.000304201
0.25	4.79585	0.02101	0.25	5.16084	0.000523284	0.25	1.13313	0.000312534
0.25	4.81661	0.02047	0.25	5.18182	0.000512751	0.25	1.1517	0.000321129
0.25	4.83737	0.01994	0.25	5.2028	0.000502145	0.25	1.17028	0.00033023
0.25	4.85813	0.01942	0.25	5.22378	0.000491485	0.25	1.18885	0.000340104
0.25	4.87889	0.01891	0.25	5.24475	0.000480786	0.25	1.20743	0.000350999
0.25	4.89965	0.01842	0.25	5.26573	0.000470064	0.25	1.22601	0.000363078
0.25	4.92042	0.01794	0.25	5.28671	0.000459336	0.25	1.24458	0.000376334
0.25	4.94118	0.01747	0.25	5.30769	0.000448615	0.25	1.26316	0.000390519
0.25	4.96194	0.01702	0.25	5.32867	0.000437916	0.25	1.28173	0.000405066
0.25	4.9827	0.01657	0.25	5.34965	0.000427253	0.25	1.30031	0.000419065
0.25	5.00346	0.01614	0.25	5.37063	0.000416637	0.25	1.31888	0.000431253
0.25	5.02422	0.01572	0.25	5.39161	0.00040608	0.25	1.33746	0.000440054
0.25	5.04498	0.01531	0.25	5.41259	0.000395594	0.25	1.35604	0.000443632
0.25	5.06574	0.01491	0.25	5.43357	0.00038519	0.25	1.37461	0.000439972
0.25	5.0865	0.01452	0.25	5.45454	0.000374876	0.25	1.39319	0.00042697
0.25	5.10727	0.01415	0.25	5.47552	0.000364662	0.25	1.41176	0.000402541
0.25	5.12803	0.01378	0.25	5.4965	0.000354557	0.25	1.43034	0.000364763
0.25	5.14879	0.01342	0.25	5.51748	0.000344569	0.25	1.44892	0.000312151
0.25	5.16955	0.01307	0.25	5.53846	0.000334705	0.25	1.46749	0.000244406
0.25	5.19031	0.01273	0.25	5.55944	0.000324971	0.25	1.48607	0.000165812
0.25	5.21107	0.0124	0.25	5.58042	0.000315374	0.25	1.50464	0.000108437
0.25	5.23183	0.01208	0.25	5.6014	0.000305919	0.25	1.52322	0.000165474
0.25	5.2526	0.01177	0.25	5.62238	0.000296612	0.25	1.5418	0.000305196
0.25	5.27336	0.01147	0.25	5.64336	0.000287457	0.25	1.56037	0.000481297
0.25	5.29412	0.01117	0.25	5.66434	0.000278458	0.25	1.57895	0.000684804
0.25	5.31488	0.01088	0.25	5.68532	0.000269618	0.25	1.59752	0.000913251
0.25	5.33564	0.0106	0.25	5.70629	0.000260942	0.25	1.6161	0.00117
0.25	5.3564	0.01033	0.25	5.72727	0.000252431	0.25	1.63468	0.00144
0.25	5.37716	0.01007	0.25	5.74825	0.000244088	0.25	1.65325	0.00174
0.25	5.39792	0.00981	0.25	5.76923	0.000235915	0.25	1.67183	0.00205
0.25	5.41869	0.00956	0.25	5.79021	0.000227914	0.25	1.6904	0.00238
0.25	5.43945	0.00931	0.25	5.81119	0.000220085	0.25	1.70898	0.00273
0.25	5.46021	0.00907	0.25	5.83217	0.000212431	0.25	1.72755	0.0031
0.25	5.48097	0.00884	0.25	5.85315	0.00020495	0.25	1.74613	0.00348
0.25	5.50173	0.00862	0.25	5.87413	0.000197644	0.25	1.76471	0.00387
0.25	5.52249	0.0084	0.25	5.89511	0.000190513	0.25	1.78328	0.00427
0.25	5.54325	0.00819	0.25	5.91608	0.000183556	0.25	1.80186	0.00467
0.25	5.56401	0.00798	0.25	5.93706	0.000176774	0.25	1.82043	0.00509
0.25	5.58478	0.00778	0.25	5.95804	0.000170165	0.25	1.83901	0.00551
0.25	5.60554	0.00758	0.25	5.97902	0.000163728	0.25	1.85759	0.00594
0.25	5.6263	0.00739	0.25	6	0.000157462	0.25	1.87616	0.00637
0.25	5.64706	0.0072	0.3	0	0.00589	0.25	1.89474	0.0068
0.25	5.66782	0.00702	0.3	0.02098	0.01548	0.25	1.91331	0.00724
0.25	5.68858	0.00685	0.3	0.04196	0.02148	0.25	1.93189	0.00768
0.25	5.70934	0.00667	0.3	0.06294	0.02553	0.25	1.95046	0.00813
0.25	5.7301	0.00651	0.3	0.08392	0.02833	0.25	1.96904	0.00858
0.25	5.75087	0.00634	0.3	0.1049	0.03022	0.25	1.98762	0.00903
0.25	5.77163	0.00618	0.3	0.12587	0.0314	0.25	2.00619	0.00949
0.25	5.79239	0.00603	0.3	0.14685	0.03201	0.25	2.02477	0.00995
0.25	5.81315	0.00588	0.3	0.16783	0.03211	0.25	2.04334	0.01042
0.25	5.83391	0.00573	0.3	0.18881	0.03171	0.25	2.06192	0.01089
0.25	5.85467	0.00559	0.3	0.20979	0.03081	0.25	2.0805	0.01137
0.25	5.87543	0.00545	0.3	0.23077	0.0294	0.25	2.09907	0.01185
0.25	5.89619	0.00531	0.3	0.25175	0.02754	0.25	2.11765	0.01233
0.25	5.91695	0.00518	0.3	0.27273	0.02533	0.25	2.13622	0.01282
0.25	5.93772	0.00505	0.3	0.29371	0.02296	0.25	2.1548	0.01331
0.25	5.95848	0.00492	0.3	0.31468	0.02063	0.25	2.17338	0.01381
0.25	5.97924	0.0048	0.3	0.33566	0.01855	0.25	2.19195	0.0143
0.25	6	0.00468	0.3	0.35664	0.01686	0.25	2.21053	0.0148
0.3	0	0.0811	0.3	0.37762	0.0156	0.25	2.2291	0.01529
0.3	0.02076	0.21249	0.3	0.3986	0.01466	0.25	2.24768	0.01579
0.3	0.04152	0.29667	0.3	0.41958	0.0139	0.25	2.26625	0.01628
0.3	0.06228	0.35536	0.3	0.44056	0.01319	0.25	2.28483	0.01676
0.3	0.08304	0.39718	0.3	0.46154	0.01244	0.25	2.30341	0.01724
0.3	0.10381	0.42502	0.3	0.48252	0.01166	0.25	2.32198	0.01771
0.3	0.12457	0.4404	0.3	0.5035	0.01092	0.25	2.34056	0.01817
0.3	0.14533	0.44476	0.3	0.52448	0.01031	0.25	2.35913	0.01862
0.3	0.16609	0.4398	0.3	0.54546	0.00998	0.25	2.37771	0.01906
0.3	0.18685	0.42758	0.3	0.56643	0.01001	0.25	2.39628	0.01948
0.3	0.20761	0.41024	0.3	0.58741	0.01047	0.25	2.41486	0.01989
0.3	0.22837	0.38966	0.3	0.60839	0.0114	0.25	2.43344	0.02029
0.3	0.24914	0.36704	0.3	0.62937	0.01275	0.25	2.45201	0.02066
0.3	0.2699	0.3428	0.3	0.65035	0.01445	0.25	2.47059	0.02102
0.3	0.29066	0.31669	0.3	0.67133	0.01643	0.25	2.48916	0.02135
0.3	0.31142	0.28823	0.3	0.69231	0.01856	0.25	2.50774	0.02167
0.3	0.33218	0.25714	0.3	0.71329	0.02076	0.25	2.52632	0.02196
0.3	0.35294	0.22374	0.3	0.73427	0.02292	0.25	2.54489	0.02223
0.3	0.3737	0.18912	0.3	0.75525	0.02496	0.25	2.56347	0.02248
0.3	0.39446	0.15508	0.3	0.77622	0.02682	0.25	2.58204	0.02271
0.3	0.41523	0.124	0.3	0.7972	0.02843	0.25	2.60062	0.02291
0.3	0.43599	0.09848	0.3	0.81818	0.02979	0.25	2.61919	0.02309
0.3	0.45675	0.08062	0.3	0.83916	0.03087	0.25	2.63777	0.02324
0.3	0.47751	0.07065	0.3	0.86014	0.03169	0.25	2.65635	0.02337
0.3	0.49827	0.06612	0.3	0.88112	0.03227	0.25	2.67492	0.02348
0.3	0.51903	0.06367	0.3	0.9021	0.03264	0.25	2.6935	0.02356
0.3	0.53979	0.06126	0.3	0.92308	0.03283	0.25	2.71207	0.02362
0.3	0.56055	0.05887	0.3	0.94406	0.03287	0.25	2.73065	0.02366
0.3	0.58132	0.05799	0.3	0.96503	0.03279	0.25	2.74923	0.02367
0.3	0.60208	0.06054	0.3	0.98601	0.03263	0.25	2.7678	0.02367
0.3	0.62284	0.06758	0.3	1.00699	0.03241	0.25	2.78638	0.02364
0.3	0.6436	0.07885	0.3	1.02797	0.03214	0.25	2.80495	0.02359
0.3	0.66436	0.0935	0.3	1.04895	0.03184	0.25	2.82353	0.02352
0.3	0.68512	0.11087	0.3	1.06993	0.03151	0.25	2.84211	0.02343
0.3	0.70588	0.13067	0.3	1.09091	0.03118	0.25	2.86068	0.02333
0.3	0.72664	0.15276	0.3	1.11189	0.03082	0.25	2.87926	0.0232
0.3	0.7474	0.17702	0.3	1.13287	0.03045	0.25	2.89783	0.02306
0.3	0.76817	0.20323	0.3	1.15385	0.03006	0.25	2.91641	0.0229
0.3	0.78893	0.23105	0.3	1.17483	0.02964	0.25	2.93499	0.02273
0.3	0.80969	0.26008	0.3	1.1958	0.02919	0.25	2.95356	0.02254
0.3	0.83045	0.2899	0.3	1.21678	0.0287	0.25	2.97214	0.02234
0.3	0.85121	0.32017	0.3	1.23776	0.02815	0.25	2.99071	0.02213
0.3	0.87197	0.35064	0.3	1.25874	0.02754	0.25	3.00929	0.02191
0.3	0.89273	0.38114	0.3	1.27972	0.02686	0.25	3.02786	0.02167
0.3	0.91349	0.4116	0.3	1.3007	0.0261	0.25	3.04644	0.02143
0.3	0.93426	0.442	0.3	1.32168	0.02526	0.25	3.06501	0.02117
0.3	0.95502	0.47233	0.3	1.34266	0.02433	0.25	3.08359	0.02091
0.3	0.97578	0.50258	0.3	1.36364	0.02331	0.25	3.10217	0.02064
0.3	0.99654	0.53267	0.3	1.38461	0.02219	0.25	3.12074	0.02037
0.3	1.0173	0.5625	0.3	1.40559	0.02098	0.25	3.13932	0.02009
0.3	1.03806	0.59187	0.3	1.42657	0.01969	0.25	3.15789	0.0198
0.3	1.05882	0.62055	0.3	1.44755	0.01832	0.25	3.17647	0.01951
0.3	1.07959	0.64824	0.3	1.46853	0.01688	0.25	3.19505	0.01921
0.3	1.10035	0.67462	0.3	1.48951	0.01538	0.25	3.21362	0.01892
0.3	1.12111	0.69933	0.3	1.51049	0.01385	0.25	3.2322	0.01861
0.3	1.14187	0.72204	0.3	1.53147	0.01231	0.25	3.25077	0.01831
0.3	1.16263	0.74241	0.3	1.55245	0.01077	0.25	3.26935	0.01801
0.3	1.18339	0.76014	0.3	1.57343	0.00929	0.25	3.28793	0.0177
0.3	1.20415	0.77497	0.3	1.59441	0.00791	0.25	3.3065	0.0174
0.3	1.22491	0.78669	0.3	1.61538	0.00671	0.25	3.32508	0.0171
0.3	1.24568	0.79516	0.3	1.63636	0.00581	0.25	3.34365	0.01679
0.3	1.26644	0.80028	0.3	1.65734	0.00532	0.25	3.36223	0.01649
0.3	1.2872	0.80202	0.3	1.67832	0.00533	0.25	3.38081	0.01619
0.3	1.30796	0.80043	0.3	1.6993	0.00578	0.25	3.39938	0.01589
0.3	1.32872	0.79558	0.3	1.72028	0.00653	0.25	3.41796	0.01559
0.3	1.34948	0.78761	0.3	1.74126	0.00744	0.25	3.43653	0.01529
0.3	1.37024	0.77671	0.3	1.76224	0.00841	0.25	3.45511	0.015
0.3	1.391	0.76308	0.3	1.78322	0.00937	0.25	3.47368	0.01471
0.3	1.41176	0.74697	0.3	1.8042	0.01029	0.25	3.49226	0.01442
0.3	1.43253	0.72863	0.3	1.82518	0.01115	0.25	3.51084	0.01414
0.3	1.45329	0.70834	0.3	1.84615	0.01192	0.25	3.52941	0.01386
0.3	1.47405	0.68637	0.3	1.86713	0.01261	0.25	3.54799	0.01358
0.3	1.49481	0.663	0.3	1.88811	0.01319	0.25	3.56656	0.01331
0.3	1.51557	0.63851	0.3	1.90909	0.01368	0.25	3.58514	0.01304
0.3	1.53633	0.61316	0.3	1.93007	0.01408	0.25	3.60372	0.01277
0.3	1.55709	0.5872	0.3	1.95105	0.01437	0.25	3.62229	0.01251
0.3	1.57786	0.56087	0.3	1.97203	0.01458	0.25	3.64087	0.01225
0.3	1.59862	0.5344	0.3	1.99301	0.01469	0.25	3.65944	0.012
0.3	1.61938	0.50799	0.3	2.01399	0.01472	0.25	3.67802	0.01175
0.3	1.64014	0.48184	0.3	2.03497	0.01467	0.25	3.69659	0.0115
0.3	1.6609	0.45613	0.3	2.05594	0.01454	0.25	3.71517	0.01126
0.3	1.68166	0.43102	0.3	2.07692	0.01434	0.25	3.73375	0.01102
0.3	1.70242	0.40666	0.3	2.0979	0.01408	0.25	3.75232	0.01078
0.3	1.72318	0.38318	0.3	2.11888	0.01376	0.25	3.7709	0.01055
0.3	1.74395	0.36073	0.3	2.13986	0.01338	0.25	3.78947	0.01033
0.3	1.76471	0.3394	0.3	2.16084	0.01297	0.25	3.80805	0.01011
0.3	1.78547	0.31933	0.3	2.18182	0.01251	0.25	3.82662	0.00989
0.3	1.80623	0.30059	0.3	2.2028	0.01201	0.25	3.8452	0.00967
0.3	1.82699	0.28329	0.3	2.22378	0.01149	0.25	3.86378	0.00946
0.3	1.84775	0.26751	0.3	2.24476	0.01095	0.25	3.88235	0.00926
0.3	1.86851	0.25331	0.3	2.26573	0.01038	0.25	3.90093	0.00905
0.3	1.88927	0.24074	0.3	2.28671	0.00981	0.25	3.91951	0.00885
0.3	1.91004	0.22984	0.3	2.30769	0.00922	0.25	3.93808	0.00866
0.3	1.9308	0.22059	0.3	2.32867	0.00864	0.25	3.95666	0.00847
0.3	1.95156	0.21297	0.3	2.34965	0.00806	0.25	3.97523	0.00828
0.3	1.97232	0.20691	0.3	2.37063	0.00748	0.25	3.99381	0.00809
0.3	1.99308	0.20232	0.3	2.39161	0.00692	0.25	4.01238	0.00791
0.3	2.01384	0.19908	0.3	2.41259	0.00639	0.25	4.03096	0.00774
0.3	2.0346	0.19702	0.3	2.43357	0.00587	0.25	4.04954	0.00756
0.3	2.05536	0.19599	0.3	2.45455	0.0054	0.25	4.06811	0.00739
0.3	2.07613	0.19581	0.3	2.47552	0.00496	0.25	4.08669	0.00722
0.3	2.09689	0.19633	0.3	2.4965	0.00458	0.25	4.10526	0.00706
0.3	2.11765	0.19737	0.3	2.51748	0.00425	0.25	4.12384	0.0069
0.3	2.13841	0.1988	0.3	2.53846	0.00399	0.25	4.14241	0.00674
0.3	2.15917	0.20048	0.3	2.55944	0.0038	0.25	4.16099	0.00659
0.3	2.17993	0.2023	0.3	2.58042	0.00369	0.25	4.17957	0.00644
0.3	2.20069	0.20417	0.3	2.6014	0.00365	0.25	4.19814	0.00629
0.3	2.22145	0.20601	0.3	2.62238	0.00367	0.25	4.21672	0.00614
0.3	2.24221	0.20776	0.3	2.64336	0.00376	0.25	4.23529	0.006
0.3	2.26298	0.20935	0.3	2.66434	0.00388	0.25	4.25387	0.00586
0.3	2.28374	0.21076	0.3	2.68532	0.00404	0.25	4.27245	0.00573
0.3	2.3045	0.21195	0.3	2.70629	0.00423	0.25	4.29102	0.00559
0.3	2.32526	0.2129	0.3	2.72727	0.00442	0.25	4.3096	0.00546
0.3	2.34602	0.2136	0.3	2.74825	0.00462	0.25	4.32817	0.00534
0.3	2.36678	0.21404	0.3	2.76923	0.00482	0.25	4.34675	0.00521
0.3	2.38754	0.21421	0.3	2.79021	0.00501	0.25	4.36533	0.00509
0.3	2.4083	0.21413	0.3	2.81119	0.0052	0.25	4.3839	0.00497
0.3	2.42907	0.2138	0.3	2.83217	0.00537	0.25	4.40248	0.00486
0.3	2.44983	0.21322	0.3	2.85315	0.00553	0.25	4.42105	0.00475
0.3	2.47059	0.2124	0.3	2.87413	0.00568	0.25	4.43963	0.00464
0.3	2.49135	0.21136	0.3	2.89511	0.00581	0.25	4.4582	0.00453
0.3	2.51211	0.21012	0.3	2.91608	0.00593	0.25	4.47678	0.00442
0.3	2.53287	0.20867	0.3	2.93706	0.00603	0.25	4.49536	0.00432
0.3	2.55363	0.20705	0.3	2.95804	0.00612	0.25	4.51393	0.00422
0.3	2.57439	0.20527	0.3	2.97902	0.00619	0.25	4.53251	0.00412
0.3	2.59516	0.20333	0.3	3	0.00624	0.25	4.55108	0.00403
0.3	2.61592	0.20126	0.3	3.02098	0.00628	0.25	4.56966	0.00394
0.3	2.63668	0.19908	0.3	3.04196	0.00631	0.25	4.58824	0.00385
0.3	2.65744	0.19679	0.3	3.06294	0.00632	0.25	4.60681	0.00376
0.3	2.6782	0.19441	0.3	3.08392	0.00632	0.25	4.62539	0.00368
0.3	2.69896	0.19196	0.3	3.1049	0.0063	0.25	4.64396	0.00359
0.3	2.71972	0.18944	0.3	3.12587	0.00628	0.25	4.66254	0.00351
0.3	2.74048	0.18686	0.3	3.14685	0.00624	0.25	4.68112	0.00344
0.3	2.76125	0.18425	0.3	3.16783	0.00619	0.25	4.69969	0.00336
0.3	2.78201	0.18161	0.3	3.18881	0.00613	0.25	4.71827	0.00329
0.3	2.80277	0.17894	0.3	3.20979	0.00606	0.25	4.73684	0.00322
0.3	2.82353	0.17626	0.3	3.23077	0.00598	0.25	4.75542	0.00315
0.3	2.84429	0.17357	0.3	3.25175	0.00589	0.25	4.77399	0.00308
0.3	2.86505	0.17088	0.3	3.27273	0.0058	0.25	4.79257	0.00301
0.3	2.88581	0.1682	0.3	3.29371	0.0057	0.25	4.81115	0.00295
0.3	2.90657	0.16552	0.3	3.31468	0.00559	0.25	4.82972	0.00289
0.3	2.92734	0.16286	0.3	3.33566	0.00548	0.25	4.8483	0.00283
0.3	2.9481	0.16022	0.3	3.35664	0.00536	0.25	4.86687	0.00277
0.3	2.96886	0.1576	0.3	3.37762	0.00523	0.25	4.88545	0.00272
0.3	2.98962	0.15501	0.3	3.3986	0.00511	0.25	4.90402	0.00266
0.3	3.01038	0.15244	0.3	3.41958	0.00498	0.25	4.9226	0.00261
0.3	3.03114	0.14989	0.3	3.44056	0.00484	0.25	4.94118	0.00256
0.3	3.0519	0.14738	0.3	3.46154	0.00471	0.25	4.95975	0.00251
0.3	3.07266	0.14489	0.3	3.48252	0.00457	0.25	4.97833	0.00246
0.3	3.09343	0.14244	0.3	3.5035	0.00443	0.25	4.9969	0.00242
0.3	3.11419	0.14001	0.3	3.52448	0.00429	0.25	5.01548	0.00237
0.3	3.13495	0.13761	0.3	3.54546	0.00415	0.25	5.03406	0.00233
0.3	3.15571	0.13525	0.3	3.56643	0.00401	0.25	5.05263	0.00229
0.3	3.17647	0.13291	0.3	3.58741	0.00387	0.25	5.07121	0.00225
0.3	3.19723	0.1306	0.3	3.60839	0.00373	0.25	5.08978	0.00221
0.3	3.21799	0.12832	0.3	3.62937	0.00359	0.25	5.10836	0.00217
0.3	3.23875	0.12607	0.3	3.65035	0.00345	0.25	5.12693	0.00213
0.3	3.25952	0.12385	0.3	3.67133	0.00331	0.25	5.14551	0.0021
0.3	3.28028	0.12165	0.3	3.69231	0.00318	0.25	5.16409	0.00206
0.3	3.30104	0.11948	0.3	3.71329	0.00304	0.25	5.18266	0.00203
0.3	3.3218	0.11734	0.3	3.73427	0.00291	0.25	5.20124	0.002
0.3	3.34256	0.11522	0.3	3.75524	0.00278	0.25	5.21981	0.00197
0.3	3.36332	0.11313	0.3	3.77622	0.00266	0.25	5.23839	0.00193
0.3	3.38408	0.11107	0.3	3.7972	0.00254	0.25	5.25697	0.0019
0.3	3.40484	0.10903	0.3	3.81818	0.00242	0.25	5.27554	0.00188
0.3	3.42561	0.10701	0.3	3.83916	0.0023	0.25	5.29412	0.00185
0.3	3.44637	0.10502	0.3	3.86014	0.00219	0.25	5.31269	0.00182
0.3	3.46713	0.10305	0.3	3.88112	0.00208	0.25	5.33127	0.00179
0.3	3.48789	0.1011	0.3	3.9021	0.00197	0.25	5.34985	0.00177
0.3	3.50865	0.09918	0.3	3.92308	0.00187	0.25	5.36842	0.00174
0.3	3.52941	0.09728	0.3	3.94406	0.00177	0.25	5.387	0.00172
0.3	3.55017	0.09541	0.3	3.96503	0.00168	0.25	5.40557	0.00169
0.3	3.57093	0.09356	0.3	3.98601	0.00159	0.25	5.42415	0.00167
0.3	3.5917	0.09173	0.3	4.00699	0.0015	0.25	5.44272	0.00164
0.3	3.61246	0.08992	0.3	4.02797	0.00142	0.25	5.4613	0.00162
0.3	3.63322	0.08814	0.3	4.04895	0.00135	0.25	5.47988	0.0016
0.3	3.65398	0.08638	0.3	4.06993	0.00128	0.25	5.49845	0.00158
0.3	3.67474	0.08465	0.3	4.09091	0.00121	0.25	5.51703	0.00156
0.3	3.6955	0.08294	0.3	4.11189	0.00115	0.25	5.5356	0.00154
0.3	3.71626	0.08125	0.3	4.13287	0.00109	0.25	5.55418	0.00152
0.3	3.73702	0.07959	0.3	4.15385	0.00104	0.25	5.57275	0.0015
0.3	3.75779	0.07794	0.3	4.17483	0.000989243	0.25	5.59133	0.00148
0.3	3.77855	0.07633	0.3	4.1958	0.000945879	0.25	5.60991	0.00146
0.3	3.79931	0.07473	0.3	4.21678	0.000907125	0.25	5.62848	0.00144
0.3	3.82007	0.07316	0.3	4.23776	0.000872861	0.25	5.64706	0.00142
0.3	3.84083	0.07162	0.3	4.25874	0.000842929	0.25	5.66564	0.0014
0.3	3.86159	0.07009	0.3	4.27972	0.000817124	0.25	5.68421	0.00138
0.3	3.88235	0.06859	0.3	4.3007	0.0007952	0.25	5.70279	0.00137
0.3	3.90311	0.06712	0.3	4.32168	0.000776871	0.25	5.72136	0.00135
0.3	3.92387	0.06567	0.3	4.34266	0.000761822	0.25	5.73994	0.00133
0.3	3.94464	0.06424	0.3	4.36364	0.000749717	0.25	5.75851	0.00132
0.3	3.9654	0.06283	0.3	4.38462	0.000740206	0.25	5.77709	0.0013
0.3	3.98616	0.06145	0.3	4.40559	0.000732937	0.25	5.79567	0.00129
0.3	4.00692	0.06009	0.3	4.42657	0.000727566	0.25	5.81424	0.00127
0.3	4.02768	0.05876	0.3	4.44755	0.000723766	0.25	5.83282	0.00125
0.3	4.04844	0.05745	0.3	4.46853	0.000721227	0.25	5.85139	0.00124
0.3	4.0692	0.05616	0.3	4.48951	0.000719668	0.25	5.86997	0.00122
0.3	4.08997	0.05489	0.3	4.51049	0.000718835	0.25	5.88854	0.00121
0.3	4.11073	0.05365	0.3	4.53147	0.000718501	0.25	5.90712	0.0012
0.3	4.13149	0.05243	0.3	4.55245	0.00071847	0.25	5.9257	0.00118
0.3	4.15225	0.05123	0.3	4.57343	0.000718571	0.25	5.94427	0.00117
0.3	4.17301	0.05006	0.3	4.59441	0.00071866	0.25	5.96285	0.00115
0.3	4.19377	0.04891	0.3	4.61538	0.000718615	0.25	5.98142	0.00114
0.3	4.21453	0.04778	0.3	4.63636	0.000718337	0.25	6	0.00113
0.3	4.23529	0.04667	0.3	4.65734	0.000717744	0.3	0	0.00317
0.3	4.25605	0.04558	0.3	4.67832	0.000716771	0.3	0.01858	0.00786
0.3	4.27682	0.04452	0.3	4.6993	0.000715368	0.3	0.03715	0.011
0.3	4.29758	0.04347	0.3	4.72028	0.000713499	0.3	0.05573	0.01323
0.3	4.31834	0.04245	0.3	4.74126	0.000711135	0.3	0.0743	0.01488
0.3	4.3391	0.04145	0.3	4.76224	0.000708261	0.3	0.09288	0.01607
0.3	4.35986	0.04047	0.3	4.78322	0.000704866	0.3	0.11146	0.01684
0.3	4.38062	0.0395	0.3	4.8042	0.000700948	0.3	0.13003	0.01722
0.3	4.40138	0.03856	0.3	4.82517	0.00069651	0.3	0.14861	0.01724
0.3	4.42215	0.03764	0.3	4.84615	0.000691561	0.3	0.16718	0.01692
0.3	4.44291	0.03674	0.3	4.86713	0.000686112	0.3	0.18576	0.0163
0.3	4.46367	0.03586	0.3	4.88811	0.000680177	0.3	0.20433	0.01542
0.3	4.48443	0.035	0.3	4.90909	0.000673775	0.3	0.22291	0.01434
0.3	4.50519	0.03415	0.3	4.93007	0.000666926	0.3	0.24149	0.01314
0.3	4.52595	0.03333	0.3	4.95105	0.00065965	0.3	0.26006	0.01188
0.3	4.54671	0.03252	0.3	4.97203	0.00065197	0.3	0.27864	0.01062
0.3	4.56747	0.03173	0.3	4.99301	0.00064391	0.3	0.29721	0.00941
0.3	4.58824	0.03096	0.3	5.01399	0.000635493	0.3	0.31579	0.00828
0.3	4.609	0.0302	0.3	5.03496	0.000626745	0.3	0.33437	0.00724
0.3	4.62976	0.02947	0.3	5.05594	0.000617689	0.3	0.35294	0.00628
0.3	4.65052	0.02875	0.3	5.07692	0.00060835	0.3	0.37152	0.00538
0.3	4.67128	0.02804	0.3	5.0979	0.000598753	0.3	0.39009	0.00454
0.3	4.69204	0.02735	0.3	5.11888	0.000588921	0.3	0.40867	0.00375
0.3	4.7128	0.02668	0.3	5.13986	0.000578878	0.3	0.42724	0.00303
0.3	4.73356	0.02603	0.3	5.16084	0.000568647	0.3	0.44582	0.00238
0.3	4.75432	0.02539	0.3	5.18182	0.00055825	0.3	0.4644	0.00183
0.3	4.77509	0.02476	0.3	5.2028	0.00054771	0.3	0.48297	0.0014
0.3	4.79585	0.02415	0.3	5.22378	0.000537047	0.3	0.50155	0.00108
0.3	4.81661	0.02356	0.3	5.24475	0.000526282	0.3	0.52012	0.000873016
0.3	4.83737	0.02298	0.3	5.26573	0.000515435	0.3	0.5387	0.000739164
0.3	4.85813	0.02241	0.3	5.28671	0.000504524	0.3	0.55728	0.000637395
0.3	4.87889	0.02185	0.3	5.30769	0.000493567	0.3	0.57585	0.000538748
0.3	4.89965	0.02131	0.3	5.32867	0.000482582	0.3	0.59443	0.000432376
0.3	4.92042	0.02079	0.3	5.34965	0.000471585	0.3	0.613	0.000320155
0.3	4.94118	0.02027	0.3	5.37063	0.000460591	0.3	0.63158	0.000210117
0.3	4.96194	0.01977	0.3	5.39161	0.000449617	0.3	0.65016	0.000113252
0.3	4.9827	0.01928	0.3	5.41259	0.000438674	0.3	0.66873	5.40428e-05
0.3	5.00346	0.01881	0.3	5.43357	0.000427778	0.3	0.68731	7.55666e-05
0.3	5.02422	0.01834	0.3	5.45454	0.00041694	0.3	0.70588	0.000114499
0.3	5.04498	0.01789	0.3	5.47552	0.000406171	0.3	0.72446	0.000140999
0.3	5.06574	0.01745	0.3	5.4965	0.000395484	0.3	0.74303	0.000154798
0.3	5.0865	0.01702	0.3	5.51748	0.000384888	0.3	0.76161	0.000159892
0.3	5.10727	0.0166	0.3	5.53846	0.000374393	0.3	0.78019	0.00016093
0.3	5.12803	0.01619	0.3	5.55944	0.000364008	0.3	0.79876	0.000161787
0.3	5.14879	0.01579	0.3	5.58042	0.000353741	0.3	0.81734	0.000164723
0.3	5.16955	0.0154	0.3	5.6014	0.000343599	0.3	0.83591	0.000170274
0.3	5.19031	0.01502	0.3	5.62238	0.00033359	0.3	0.85449	0.000177872
0.3	5.21107	0.01465	0.3	5.64336	0.000323719	0.3	0.87306	0.000186648
0.3	5.23183	0.01429	0.3	5.66434	0.000313993	0.3	0.89164	0.000195928
0.3	5.2526	0.01394	0.3	5.68532	0.000304418	0.3	0.91022	0.000205355
0.3	5.27336	0.0136	0.3	5.70629	0.000294997	0.3	0.92879	0.000214801
0.3	5.29412	0.01326	0.3	5.72727	0.000285735	0.3	0.94737	0.000224243
0.3	5.31488	0.01294	0.3	5.74825	0.000276635	0.3	0.96594	0.000233675
0.3	5.33564	0.01262	0.3	5.76923	0.000267701	0.3	0.98452	0.000243068
[truncated: 95,526 more rows]
