# Supplementary material for: Facilitating alkaline hydrogen evolution kinetics via interfacial modulation of hydrogen-bond networks by porous amine cages
Source: Nat Commun. 2025 Feb 21;16:1849. doi: 10.1038/s41467-025-56962-z (PMC11845474; doi:10.1038/s41467-025-56962-z)
Supplement: Supplementary file 5 — Source Data [file 41467_2025_56962_MOESM5_ESM.zip › Source Data/Figure 2.xlsx]

## Sheet: Fig 2a
pH = 13.00				pH = 1.10
Pt/C		Pt/cage		Pt/C		Pt/cage
E(V vs. RHE)	j (mA cmgeo-2)	E(V vs. RHE)	j (mA cmgeo-2)	E(V vs. RHE)	j (mA cmgeo-2)	E(V vs. RHE)	j (mA cmgeo-2)
-0.3	-187.075	-0.3	-614.039	-0.17	-118.929	-0.17	-182.779
-0.29494	-182.698	-0.29494	-601.643	-0.16493	-119.296	-0.16493	-182.742
-0.28987	-178.726	-0.28987	-572.053	-0.15986	-109.031	-0.15986	-178.291
-0.28481	-173.413	-0.28481	-555.723	-0.15479	-107.68	-0.15479	-178.098
-0.27975	-168.884	-0.27975	-552.046	-0.14973	-102.484	-0.14973	-174.546
-0.27468	-163.865	-0.27468	-538.798	-0.14466	-101.048	-0.14466	-175.776
-0.26962	-159.211	-0.26962	-527.2	-0.13959	-98.6215	-0.13959	-170.662
-0.26456	-155.65	-0.26456	-516.425	-0.13452	-92.6598	-0.13452	-166.635
-0.25949	-151.926	-0.25949	-497.893	-0.12945	-90.7305	-0.12945	-165.995
-0.25443	-148.127	-0.25443	-484.702	-0.12438	-86.3147	-0.12438	-160.717
-0.24937	-143.856	-0.24937	-475.477	-0.11932	-80.4466	-0.11932	-157.324
-0.2443	-139.298	-0.2443	-465.658	-0.11425	-75.7424	-0.11425	-150.075
-0.23924	-134.329	-0.23924	-454.937	-0.10918	-72.5356	-0.10918	-144.503
-0.23418	-129.97	-0.23418	-447.211	-0.10411	-68.8793	-0.10411	-137.956
-0.22911	-125.947	-0.22911	-424.907	-0.09904	-65.3849	-0.09904	-132.271
-0.22405	-122.078	-0.22405	-414.474	-0.09397	-61.5677	-0.09397	-127.327
-0.21899	-118.154	-0.21899	-402.888	-0.0889	-57.1064	-0.0889	-113.863
-0.21392	-114.162	-0.21392	-394.532	-0.08384	-52.2607	-0.08384	-111.718
-0.20886	-110.266	-0.20886	-386.191	-0.07877	-47.7561	-0.07877	-101.389
-0.2038	-106.26	-0.2038	-378.318	-0.0737	-42.9637	-0.0737	-92.922
-0.19873	-102.228	-0.19873	-367.547	-0.06863	-38.176	-0.06863	-84.3886
-0.19367	-98.1911	-0.19367	-357.298	-0.06356	-32.8268	-0.06356	-77.1337
-0.18861	-94.1467	-0.18861	-347.204	-0.05849	-27.6578	-0.05849	-68.3361
-0.18354	-90.2078	-0.18354	-336.063	-0.05342	-22.7545	-0.05342	-57.2633
-0.17848	-86.2974	-0.17848	-325.426	-0.04836	-18.0238	-0.04836	-49.585
-0.17342	-82.3602	-0.17342	-308.816	-0.04329	-13.485	-0.04329	-41.6619
-0.16835	-78.3982	-0.16835	-297.352	-0.03822	-9.76462	-0.03822	-34.0998
-0.16329	-74.4846	-0.16329	-284.565	-0.03315	-6.9373	-0.03315	-25.932
-0.15823	-70.5638	-0.15823	-271.913	-0.02808	-4.89523	-0.02808	-17.6972
-0.15316	-66.6593	-0.15316	-259.036	-0.02301	-3.55199	-0.02301	-11.1899
-0.1481	-62.771	-0.1481	-245.508	-0.01795	-2.69659	-0.01795	-6.67482
-0.14304	-58.9501	-0.14304	-232.231	-0.01288	-2.17708	-0.01288	-3.80348
-0.13797	-55.1278	-0.13797	-218.96	-0.00781	-1.85698	-0.00781	-2.44525
-0.13291	-51.3849	-0.13291	-205.459	-0.00274	-1.65794	-0.00274	-1.73804
-0.12785	-47.6424	-0.12785	-191.964	0.00233	-1.53605	0.00233	-1.34314
-0.12278	-44.0169	-0.12278	-178.825	0.0074	-1.45713	0.0074	-1.13538
-0.11772	-40.4226	-0.11772	-165.521	0.01247	-1.40944	0.01247	-1.02881
-0.11266	-36.925	-0.11266	-152.409	0.01753	-1.37757	0.01753	-0.97521
-0.10759	-33.5218	-0.10759	-139.381	0.0226	-1.3603	0.0226	-0.94874
-0.10253	-30.2146	-0.10253	-126.669	0.02767	-1.35352	0.02767	-0.93236
-0.09747	-27.0268	-0.09747	-114.297	0.03274	-1.35748	0.03274	-0.92386
-0.09241	-23.9785	-0.09241	-102.285	0.03781	-1.4033	0.03781	-0.91688
-0.08734	-21.0876	-0.08734	-90.7088	0.04288	-1.51023	0.04288	-0.89444
-0.08228	-18.3126	-0.08228	-79.7581	0.04795	-1.50554	0.04795	-0.87238
-0.07722	-15.7871	-0.07722	-69.0987	0.05301	-1.47288	0.05301	-0.85893
-0.07215	-13.4032	-0.07215	-59.1204	0.05808	-1.44342	0.05808	-0.85088
-0.06709	-11.2872	-0.06709	-49.8968	0.06315	-1.42465	0.06315	-0.84737
-0.06203	-9.43439	-0.06203	-41.5437	0.06822	-1.41616	0.06822	-0.84507
-0.05696	-7.91552	-0.05696	-33.847	0.07329	-1.41335	0.07329	-0.8441
-0.0519	-6.63747	-0.0519	-27.1155	0.07836	-1.4113	0.07836	-0.84238
-0.04684	-5.63907	-0.04684	-21.4422	0.08342	-1.41194	0.08342	-0.84096
-0.04177	-4.81246	-0.04177	-16.5955	0.08849	-1.41443	0.08849	-0.83974
-0.03671	-4.12308	-0.03671	-12.7336	0.09356	-1.40487	0.09356	-0.83872
-0.03165	-3.61296	-0.03165	-9.57324	0.09863	-1.39072	0.09863	-0.8373
-0.02658	-3.21671	-0.02658	-7.24792	0.1037	-1.37204	0.1037	-0.83625
-0.02152	-2.91174	-0.02152	-5.50846	0.10877	-1.34937	0.10877	-0.83509
-0.01646	-2.66233	-0.01646	-4.37581	0.11384	-1.32314	0.11384	-0.83375
-0.01139	-2.46662	-0.01139	-3.5208	0.1189	-1.29533	0.1189	-0.83292
-0.00633	-2.33894	-0.00633	-2.9776	0.12397	-1.26651	0.12397	-0.83188
-0.00127	-2.2286	-0.00127	-2.6024	0.12904	-1.2406	0.12904	-0.83005
0.0038	-2.12123	0.0038	-2.34975	0.13411	-1.21685	0.13411	-0.82871
0.00886	-2.01634	0.00886	-2.15545	0.13918	-1.19665	0.13918	-0.82764
0.01392	-1.92258	0.01392	-2.00609	0.14425	-1.17727	0.14425	-0.82666
0.01899	-1.84117	0.01899	-1.88445	0.14932	-1.15661	0.14932	-0.82492
0.02405	-1.77396	0.02405	-1.80027	0.15438	-1.14224	0.15438	-0.82383
0.02911	-1.71779	0.02911	-1.71059	0.15945	-1.12881	0.15945	-0.82252
0.03418	-1.67797	0.03418	-1.65353	0.16452	-1.11749	0.16452	-0.82135
0.03924	-1.64454	0.03924	-1.54824	0.16959	-1.1079	0.16959	-0.82044
0.0443	-1.61513	0.0443	-1.48298	0.17466	-1.09592	0.17466	-0.81955
0.04937	-1.59192	0.04937	-1.43651	0.17973	-1.08848	0.17973	-0.8187
0.05443	-1.56961	0.05443	-1.387	0.18479	-1.07933	0.18479	-0.818
0.05949	-1.56076	0.05949	-1.36074	0.18986	-1.07209	0.18986	-0.81693
0.06456	-1.51709	0.06456	-1.31557	0.19493	-1.06296	0.19493	-0.81627
0.06962	-1.50026	0.06962	-1.29504	0.2	-1.05685	0.2	-0.8157
0.07468	-1.48146	0.07468	-1.29494
0.07975	-1.46203	0.07975	-1.28908
0.08481	-1.4464	0.08481	-1.3067
0.08987	-1.43003	0.08987	-1.3665
0.09494	-1.41094	0.09494	-1.42348
0.1	-1.39624	0.1	-1.5497

## Sheet: Fig 2b
Pt/cage			Pt/C
pH	Overpotential (V vs.RHE)	yEr±	pH	Overpotential (V vs.RHE)	yEr±
pH=1.10	21	1	pH=1.10	32	1.6
pH=13.00	39	2.1	pH=13.00	64	3.5

## Sheet: Fig 2c
pH = 13.00				pH = 1.10
Pt/C		Pt/cage		Pt/C		Pt/cage
E(V vs. RHE)	j (mA cmPt-2)	E(V vs. RHE)	j (mA cmPt-2)	E(V vs. RHE)	j (mA cmPt-2)	E(V vs. RHE)	j (mA cmPt-2)
-0.3	-51.5433	-0.3	-106.506	-0.17	-32.8312	-0.17	-31.4251
-0.29494	-50.335	-0.29494	-104.356	-0.16493	-32.9323	-0.16493	-31.4187
-0.28987	-49.2386	-0.28987	-99.2233	-0.15986	-30.0988	-0.15986	-30.6536
-0.28481	-47.7716	-0.28481	-96.3908	-0.15479	-29.7257	-0.15479	-30.6203
-0.27975	-46.5216	-0.27975	-95.7531	-0.14973	-28.2914	-0.14973	-30.0097
-0.27468	-45.136	-0.27468	-93.4552	-0.14466	-27.895	-0.14466	-30.2211
-0.26962	-43.8513	-0.26962	-91.4436	-0.13959	-27.2251	-0.13959	-29.3419
-0.26456	-42.8683	-0.26456	-89.5746	-0.13452	-25.5793	-0.13452	-28.6496
-0.25949	-41.8403	-0.25949	-86.3601	-0.12945	-25.0467	-0.12945	-28.5396
-0.25443	-40.7914	-0.25443	-84.0722	-0.12438	-23.8277	-0.12438	-27.6321
-0.24937	-39.6124	-0.24937	-82.4721	-0.11932	-22.2078	-0.11932	-27.0487
-0.2443	-38.3541	-0.2443	-80.769	-0.11425	-20.9092	-0.11425	-25.8025
-0.23924	-36.9823	-0.23924	-78.9095	-0.10918	-20.0239	-0.10918	-24.8444
-0.23418	-35.779	-0.23418	-77.5694	-0.10411	-19.0146	-0.10411	-23.7187
-0.22911	-34.6684	-0.22911	-73.7006	-0.09904	-18.0499	-0.09904	-22.7413
-0.22405	-33.6005	-0.22405	-71.891	-0.09397	-16.9962	-0.09397	-21.8914
-0.21899	-32.517	-0.21899	-69.8815	-0.0889	-15.7646	-0.0889	-19.5765
-0.21392	-31.415	-0.21392	-68.4322	-0.08384	-14.4269	-0.08384	-19.2076
-0.20886	-30.3397	-0.20886	-66.9853	-0.07877	-13.1834	-0.07877	-17.4318
-0.2038	-29.2338	-0.2038	-65.6198	-0.0737	-11.8604	-0.0737	-15.9761
-0.19873	-28.1206	-0.19873	-63.7515	-0.06863	-10.5387	-0.06863	-14.5089
-0.19367	-27.0063	-0.19367	-61.9738	-0.06356	-9.06205	-0.06356	-13.2616
-0.18861	-25.8898	-0.18861	-60.223	-0.05849	-7.63512	-0.05849	-11.749
-0.18354	-24.8024	-0.18354	-58.2906	-0.05342	-6.28152	-0.05342	-9.84528
-0.17848	-23.723	-0.17848	-56.4456	-0.04836	-4.97557	-0.04836	-8.52514
-0.17342	-22.636	-0.17342	-53.5646	-0.04329	-3.72261	-0.04329	-7.16293
-0.16835	-21.5423	-0.16835	-51.576	-0.03822	-2.69559	-0.03822	-5.86277
-0.16329	-20.462	-0.16329	-49.3582	-0.03315	-1.91509	-0.03315	-4.45848
-0.15823	-19.3796	-0.15823	-47.1636	-0.02808	-1.35136	-0.02808	-3.04267
-0.15316	-18.3017	-0.15316	-44.9301	-0.02301	-0.98055	-0.02301	-1.92389
-0.1481	-17.2283	-0.1481	-42.5837	-0.01795	-0.74441	-0.01795	-1.1476
-0.14304	-16.1736	-0.14304	-40.2807	-0.01288	-0.601	-0.01288	-0.65393
-0.13797	-15.1184	-0.13797	-37.9789	-0.00781	-0.51263	-0.00781	-0.42041
-0.13291	-14.0851	-0.13291	-35.6372	-0.00274	-0.45768	-0.00274	-0.29882
-0.12785	-13.052	-0.12785	-33.2965	0.00233	-0.42404	0.00233	-0.23093
-0.12278	-12.0511	-0.12278	-31.0175	0.0074	-0.40225	0.0074	-0.19521
-0.11772	-11.0589	-0.11772	-28.7098	0.01247	-0.38909	0.01247	-0.17688
-0.11266	-10.0934	-0.11266	-26.4356	0.01753	-0.38029	0.01753	-0.16767
-0.10759	-9.15391	-0.10759	-24.1759	0.0226	-0.37552	0.0226	-0.16312
-0.10253	-8.24093	-0.10253	-21.9709	0.02767	-0.37365	0.02767	-0.1603
-0.09747	-7.36092	-0.09747	-19.825	0.03274	-0.37474	0.03274	-0.15884
-0.09241	-6.5194	-0.09241	-17.7415	0.03781	-0.38739	0.03781	-0.15764
-0.08734	-5.72136	-0.08734	-15.7336	0.04288	-0.41691	0.04288	-0.15378
-0.08228	-4.9553	-0.08228	-13.8341	0.04795	-0.41561	0.04795	-0.14999
-0.07722	-4.25812	-0.07722	-11.9853	0.05301	-0.4066	0.05301	-0.14767
-0.07215	-3.60003	-0.07215	-10.2545	0.05808	-0.39847	0.05808	-0.14629
-0.06709	-3.01591	-0.06709	-8.65467	0.06315	-0.39328	0.06315	-0.14569
-0.06203	-2.50442	-0.06203	-7.20581	0.06822	-0.39094	0.06822	-0.14529
-0.05696	-2.08513	-0.05696	-5.87081	0.07329	-0.39016	0.07329	-0.14513
-0.0519	-1.73231	-0.0519	-4.70322	0.07836	-0.3896	0.07836	-0.14483
-0.04684	-1.4567	-0.04684	-3.71918	0.08342	-0.38978	0.08342	-0.14459
-0.04177	-1.22851	-0.04177	-2.87852	0.08849	-0.39046	0.08849	-0.14438
-0.03671	-1.0382	-0.03671	-2.20866	0.09356	-0.38782	0.09356	-0.1442
-0.03165	-0.89738	-0.03165	-1.66049	0.09863	-0.38392	0.09863	-0.14396
-0.02658	-0.78799	-0.02658	-1.25716	0.1037	-0.37876	0.1037	-0.14378
-0.02152	-0.7038	-0.02152	-0.95545	0.10877	-0.3725	0.10877	-0.14358
-0.01646	-0.63495	-0.01646	-0.75899	0.11384	-0.36526	0.11384	-0.14335
-0.01139	-0.58093	-0.01139	-0.61069	0.1189	-0.35758	0.1189	-0.1432
-0.00633	-0.54568	-0.00633	-0.51647	0.12397	-0.34963	0.12397	-0.14302
-0.00127	-0.51522	-0.00127	-0.45139	0.12904	-0.34248	0.12904	-0.14271
0.0038	-0.48558	0.0038	-0.40757	0.13411	-0.33592	0.13411	-0.14248
0.00886	-0.45662	0.00886	-0.37387	0.13918	-0.33034	0.13918	-0.1423
0.01392	-0.43074	0.01392	-0.34796	0.14425	-0.32499	0.14425	-0.14213
0.01899	-0.40827	0.01899	-0.32686	0.14932	-0.31929	0.14932	-0.14183
0.02405	-0.38971	0.02405	-0.31226	0.15438	-0.31532	0.15438	-0.14164
0.02911	-0.37421	0.02911	-0.2967	0.15945	-0.31162	0.15945	-0.14142
0.03418	-0.36321	0.03418	-0.28681	0.16452	-0.30849	0.16452	-0.14121
0.03924	-0.35399	0.03924	-0.26854	0.16959	-0.30584	0.16959	-0.14106
0.0443	-0.34587	0.0443	-0.25722	0.17466	-0.30254	0.17466	-0.1409
0.04937	-0.33946	0.04937	-0.24916	0.17973	-0.30048	0.17973	-0.14076
0.05443	-0.3333	0.05443	-0.24058	0.18479	-0.29796	0.18479	-0.14064
0.05949	-0.33086	0.05949	-0.23602	0.18986	-0.29596	0.18986	-0.14045
0.06456	-0.3188	0.06456	-0.22819	0.19493	-0.29344	0.19493	-0.14034
0.06962	-0.31416	0.06962	-0.22463	0.2	-0.29175	0.2	-0.14024
0.07468	-0.30897	0.07468	-0.22461
0.07975	-0.3036	0.07975	-0.22359
0.08481	-0.29929	0.08481	-0.22665
0.08987	-0.29477	0.08987	-0.23702
0.09494	-0.2895	0.09494	-0.24691
0.1	-0.28544	0.1	-0.2688

## Sheet: Fig 2d
sample	j (mA cmgeo-2)	yEr±	sample	j (mA cmPt-2)	yEr±
Pt/C	17.5	0.3	Pt/C	4.46	0.1
Pt/cage	77.72	0.35	Pt/cage	12.93	0.12

## Sheet: Fig 2e
pH=1.10		pH=13.00
sample	j (mA cmPt-2)	sample	j (mA cmPt-2)
Pt/C	14	Pt/C	4.46
Pt/cage	18	Pt/cage	12.93

## Sheet: Fig 2f
pH=13.00				pH=1.10
Pt/C		Pt/cage		Pt/C		Pt/cage
Log(-j(mA cmgeo-2))	Overpotential (V vs. RHE)	Log(-j(mA cmgeo-2))	Overpotential (V vs. RHE)	Log(-j(mA cmgeo-2))	Overpotential (V vs. RHE)	Log(-j(mA cmgeo-2))	Overpotential (V vs. RHE)
2.27202	0.3	2.7882	0.3	1.87934	0.11425	2.00599	0.07877
2.26173	0.29494	2.77934	0.29494	1.86055	0.10918	1.96812	0.0737
2.25219	0.28987	2.75744	0.28987	1.83809	0.10411	1.92628	0.06863
2.23908	0.28481	2.74486	0.28481	1.81548	0.09904	1.88724	0.06356
2.22759	0.27975	2.74197	0.27975	1.78935	0.09397	1.83465	0.05849
2.21449	0.27468	2.73143	0.27468	1.75668	0.0889	1.75788	0.05342
2.20197	0.26962	2.72198	0.26962	1.71817	0.08384	1.69535	0.04836
2.19215	0.26456	2.71301	0.26456	1.67903	0.07877	1.61974	0.04329
2.18163	0.25949	2.69714	0.25949	1.6331	0.0737	1.53275	0.03822
2.17063	0.25443	2.68547	0.25443	1.58179	0.06863	1.41384	0.03315
2.15793	0.24937	2.67713	0.24937	1.51623	0.06356	1.2479	0.02808
2.14394	0.2443	2.66807	0.2443	1.44182	0.05849	1.04883	0.02301
2.12817	0.23924	2.65795	0.23924	1.35707	0.05342	0.82444	0.01795
2.11384	0.23418	2.65051	0.23418	1.25585	0.04836	0.58018	0.01288
2.10019	0.22911	2.62829	0.22911	1.12985	0.04329	0.38832	0.00781
2.08664	0.22405	2.6175	0.22405	0.98966	0.03822
2.07245	0.21899	2.60518	0.21899	0.84119	0.03315
2.05752	0.21392	2.59608	0.21392	0.68977	0.02808
2.04244	0.20886	2.5868	0.20886	0.55047	0.02301
2.02637	0.2038	2.57786	0.2038	0.43081	0.01795
2.00957	0.19873	2.56531	0.19873	0.33787	0.01288
1.99207	0.19367	2.55303	0.19367
1.9738	0.18861	2.54058	0.18861
1.95524	0.18354	2.52642	0.18354
1.936	0.17848	2.51245	0.17848
1.91572	0.17342	2.4897	0.17342
1.89431	0.16835	2.47327	0.16835
1.87207	0.16329	2.45418	0.16329
1.84858	0.15823	2.43443	0.15823
1.82386	0.15316	2.41336	0.15316
1.79776	0.1481	2.39007	0.1481
1.77048	0.14304	2.36592	0.14304
1.74137	0.13797	2.34037	0.13797
1.71084	0.13291	2.31273	0.13291
1.67799	0.12785	2.28322	0.12785
1.64362	0.12278	2.25243	0.12278
1.60662	0.11772	2.21885	0.11772
1.56732	0.11266	2.18301	0.11266
1.52533	0.10759	2.1442	0.10759
1.48022	0.10253	2.10267	0.10253
1.43179	0.09747	2.05804	0.09747
1.37982	0.09241	2.00981	0.09241
1.32403	0.08734	1.95765	0.08734
1.26275	0.08228	1.90177	0.08228
1.1983	0.07722	1.83947	0.07722
1.12721	0.07215	1.77174	0.07215
1.05259	0.06709	1.69807	0.06709
0.97471	0.06203	1.61851	0.06203
0.89848	0.05696	1.52952	0.05696
0.822	0.0519	1.43322	0.0519
0.75121	0.04684	1.33127	0.04684
0.68237	0.04177	1.21999	0.04177
0.61522	0.03671	1.10495	0.03671
0.55786	0.03165	0.98106	0.03165
0.50741	0.02658	0.86021	0.02658
0.46415	0.02152	0.74103	0.02152
0.42526	0.01646	0.64106	0.01646
0.3921	0.01139	0.54664	0.01139
0.36902	0.00633	0.47387	0.00633
0.34803	0.00127	0.41537	0.00127
0.32659	-0.0038	0.37102	-0.0038
0.30456	-0.00886	0.33354	-0.00886
0.28388	-0.01392	0.30235	-0.01392
0.26509	-0.01899	0.27518	-0.01899
0.24894	-0.02405	0.25534	-0.02405
0.23497	-0.02911	0.23315	-0.02911
0.22478	-0.03418	0.21841	-0.03418
0.21604	-0.03924	0.18984	-0.03924
0.20821	-0.0443	0.17114	-0.0443
0.20192	-0.04937	0.15731	-0.04937
0.19579	-0.05443	0.14207	-0.05443
0.19334	-0.05949	0.13378	-0.05949
0.18101	-0.06456	0.11912	-0.06456
0.17617	-0.06962	0.11228	-0.06962
0.17069	-0.07468	0.11225	-0.07468
0.16496	-0.07975	0.11028	-0.07975
0.16029	-0.08481	0.11618	-0.08481
0.15534	-0.08987	0.13561	-0.08987
0.14951	-0.09494	0.15335	-0.09494
0.14496	-0.1	0.19025	-0.1

## Sheet: Fig 2g
pH=1.10		pH=13.00
sample	Tafel slope (mV dec-1)	sample	Tafel slope (mV dec-1)
Pt/C	31	Pt/C	66
Pt/cage	21	Pt/cage	37

## Sheet: Fig 2h
Pt/C		Pt/cage
YRe	﹣YIm	YRe	﹣YIm
0	0.0187	0	0.000127
1e-05	0.0204	0	0.00134
2e-05	0.0221	0	0.00481
6e-05	0.0256	0	0.01002
0.00109	0.0325	0	0.01522
0	0.0377	0	0.02391
6e-05	0.0412	0.00233	0.02911
0	0.0465	0.00233	0.03605
0	0.0499	0.00233	0.04473
0.00467	0.0534	0.00466	0.05515
0.00476	0.0586	0.00466	0.06556
0.00476	0.0621	0.00699	0.07771
0.00706	0.069	0.00933	0.0916
0.00936	0.0742	0.01166	0.1055
0.01406	0.0829	0.01632	0.1228
0.01866	0.0916	0.01866	0.1419
0.02336	0.0985	0.02565	0.1645
0.03036	0.1089	0.03032	0.187
0.03736	0.1194	0.03965	0.2131
0.04656	0.1297	0.04897	0.2426
0.06066	0.1402	0.06296	0.2756
0.07226	0.1523	0.07929	0.312
0.08856	0.1662	0.10027	0.3502
0.10726	0.1784	0.1236	0.39361
0.12826	0.1923	0.15391	0.43874
0.15156	0.2009	0.19123	0.48908
0.17716	0.2131	0.23554	0.54115
0.20516	0.2217	0.29151	0.59669
0.23546	0.2321	0.35682	0.65223
0.26116	0.2374	0.43145	0.70951
0.29146	0.2408	0.52007	0.76332
0.31946	0.2443	0.61802	0.81539
0.34516	0.2434	0.72997	0.86052
0.36846	0.2426	0.85124	0.89871
0.39176	0.2374	0.97952	0.92648
0.40806	0.2339	1.11245	0.94384
0.42676	0.2321	1.24539	0.95425
0.44076	0.2304	1.37832	0.95078
0.45244	0.2287	1.50426	0.93689
0.46178	0.2287	1.62321	0.91606
0.46411	0.22872	1.73049	0.89003
0.4711	0.23046	1.82844	0.86052
0.48276	0.2374	1.9124	0.82928
0.48743	0.24434	1.98936	0.79804
0.49442	0.25475	2.05233	0.77026
0.49909	0.27038	2.10831	0.74423
0.50375	0.28773	2.15728	0.7286
0.51308	0.30856	2.19926	0.71646
0.52008	0.33113	2.23658	0.71298
0.52941	0.36064	2.27389	0.71472
0.53873	0.39188	2.30654	0.72687
0.55273	0.42833	2.34153	0.74423
0.56672	0.47172	2.37651	0.77374
0.58538	0.51858	2.41616	0.81019
0.6087	0.57239	2.4628	0.85531
0.63669	0.62967	2.51411	0.9091
0.67167	0.69563	2.57708	0.97161
0.71599	0.76853	2.64938	1.04104
0.76963	0.84664	2.73567	1.1174
0.83492	0.92995	2.84058	1.1989
0.91422	1.02021	2.9619	1.284
1.00984	1.11394	3.10649	1.37082
1.12412	1.21224	3.26975	1.4524
1.25939	1.30834	3.45858	1.5287
1.41331	1.40554	3.66388	1.5947
1.59523	1.4958	3.88778	1.6468
1.7958	1.57564	4.128	1.67978
2.02202	1.6416	4.37755	1.69193
2.25991	1.69367	4.62476	1.68152
2.51179	1.72492	4.87198	1.65201
2.77066	1.73359	5.10518	1.60167
3.0272	1.71797	5.32442	1.53398
3.27675	1.68152	5.52266	1.45067
3.51231	1.62598	5.69991	1.36041
3.73153	1.55308	5.85384	1.26321
3.92977	1.46976	5.9891	1.16427
4.10235	1.37603	6.10105	1.06534
4.25395	1.27884	6.19667	0.96814
4.38688	1.1799	6.27363	0.87614
4.49416	1.08096	6.33894	0.79109
4.58512	0.98723	6.39258	0.70778
4.65975	0.89524	6.43456	0.63661
4.71806	0.81192	6.46954	0.56545
4.7717	0.73382	6.49753	0.50296
4.81368	0.66092	6.51852	0.44742
4.84633	0.59322	6.53717	0.39535
4.87198	0.53595	6.5535	0.34154
4.89297	0.4804	6.56516	0.30162
4.91163	0.4318	6.57216	0.26517
		6.57915	0.23393
		6.58382	0.20789
		6.58848	0.18359
		6.59315	0.15929
		6.59548	0.13846
		6.59781	0.11937
		6.60014	0.10201
		6.60248	0.08812
		6.60268	0.07424
		6.60481	0.06209
		6.60484	0.05167
		6.60523	0.043
		6.6058	0.03432
		6.60633	0.02737
		6.60657	0.02043
		6.60708	0.01349
		6.60714	0.00655
		6.60718	0.00481
		6.60721	0.00213
		6.60733	-0.00386
		6.60734	-0.00733
			--

## Sheet: Fig 2i
Pt/C	j (mA cmgeo-2)	yEr±	Pt/cage	j (mA cmgeo-2)	yEr±
before	29.3	0.5	before	121	0.8
after	20.5	0.42	after	114.8	0.76
