# Supplementary material for: Facilitating alkaline hydrogen evolution kinetics via interfacial modulation of hydrogen-bond networks by porous amine cages
Source: Nat Commun. 2025 Feb 21;16:1849. doi: 10.1038/s41467-025-56962-z (PMC11845474; doi:10.1038/s41467-025-56962-z)
Supplement: Supplementary file 5 — Source Data [file 41467_2025_56962_MOESM5_ESM.zip › Source Data/Figure 3.xlsx]

## Sheet: Fig 3b
OPC								﹣0.1V										﹣0.2V										﹣0.3V
Raman shift (cm-1)	Intensity (a.u.)	Raman shift (cm-1)	Intensity (a.u.)	Raman shift (cm-1)	Intensity (a.u.)	Raman shift (cm-1)	Intensity (a.u.)	Raman shift (cm-1)	Intensity (a.u.)	Raman shift (cm-1)	Intensity (a.u.)	Raman shift (cm-1)	Intensity (a.u.)	Raman shift (cm-1)	Intensity (a.u.)	Raman shift (cm-1)	Intensity (a.u.)	Raman shift (cm-1)	Intensity (a.u.)	Raman shift (cm-1)	Intensity (a.u.)	Raman shift (cm-1)	Intensity (a.u.)	Raman shift (cm-1)	Intensity (a.u.)	Raman shift (cm-1)	Intensity (a.u.)	Raman shift (cm-1)	Intensity (a.u.)	Raman shift (cm-1)	Intensity (a.u.)	Raman shift (cm-1)	Intensity (a.u.)	Raman shift (cm-1)	Intensity (a.u.)	Raman shift (cm-1)	Intensity (a.u.)
2800.37	5.62439	2800.37	-3.11434	2800.37	23.2148	2800.37	29.8129	2800.37	-7.08062	2800.37	0.11481	2800.37	6.88878e-07	2800.37	6.26083e-09	2800.37	6.34338e-09	2800.38	0.91287	2800.38	1.02786	2800.38	0.01279	2800.38	4.53992e-34	2800.38	0.99813	2800.18	14.402	2800.18	6.76759	2800.18	9.28133	2800.18	1.37	2800.18	3.11507
2800.86	14.2321	2800.79	-3.12612	2800.79	23.1095	2800.79	29.6743	2800.86	-4.43151	2800.86	0.1177	2800.86	6.91122e-07	2800.86	3.61151e-08	2800.86	6.70828e-09	2800.87	16.093	2800.8	1.03977	2800.8	0.01279	2800.8	4.57936e-34	2800.8	1.0107	2800.67	30.9325	2800.6	6.96569	2800.6	9.3564	2800.6	1.38662	2800.6	3.21581
2801.35	16.1455	2801.21	-3.1379	2801.21	23.0041	2801.21	29.5357	2801.35	-1.91616	2801.35	0.12048	2801.35	6.93365e-07	2801.35	6.59692e-08	2801.35	7.07318e-09	2801.36	21.5067	2801.22	1.05158	2801.22	0.0129	2801.22	4.61881e-34	2801.22	1.02327	2801.16	38.1994	2801.02	7.16386	2801.02	9.4314	2801.02	1.40318	2801.02	3.31649
2801.84	11.1081	2801.63	-3.14968	2801.63	22.8995	2801.63	29.6916	2801.84	4.41696	2801.84	0.12337	2801.84	6.95609e-07	2801.84	9.58235e-08	2801.84	7.43807e-09	2801.85	11.0442	2801.64	1.06349	2801.64	0.0129	2801.64	4.65827e-34	2801.64	1.03573	2801.65	42.2782	2801.44	7.36202	2801.44	9.50648	2801.44	1.41974	2801.44	3.41723
2802.33	9.57587	2802.05	-3.16147	2802.05	22.7942	2802.05	29.553	2802.33	-23.3765	2802.33	0.12615	2802.33	6.97853e-07	2802.33	1.25678e-07	2802.33	7.80297e-09	2802.34	3.37759	2802.06	1.0754	2802.06	0.0129	2802.06	4.69771e-34	2802.06	1.0483	2802.14	48.9886	2801.86	7.56019	2801.86	9.58155	2801.86	1.4363	2801.86	3.5179
2802.82	9.95564	2802.47	-3.17325	2802.47	22.6888	2802.47	29.4144	2802.82	4.39085	2802.82	0.12904	2802.82	7.00097e-07	2802.82	1.55532e-07	2802.82	8.16788e-09	2802.83	4.10902	2802.49	1.08721	2802.49	0.01301	2802.49	4.73716e-34	2802.49	1.06087	2802.63	52.281	2802.28	7.75836	2802.28	9.65662	2802.28	1.45286	2802.28	3.61864
2803.31	12.5946	2802.89	-3.18503	2802.89	22.5842	2802.89	29.2758	2803.31	-3.7893	2803.31	0.13193	2803.31	7.02339e-07	2803.31	1.85386e-07	2803.31	8.53278e-09	2803.32	-0.77603	2802.91	1.09912	2802.91	0.01301	2802.91	4.77662e-34	2802.91	1.07344	2803.12	53.6421	2802.71	7.95653	2802.71	9.73169	2802.71	1.46949	2802.71	3.71931
2803.8	9.35203	2803.31	-3.19681	2803.31	22.4788	2803.31	29.1365	2803.8	-10.0094	2803.8	0.13471	2803.8	7.04583e-07	2803.8	2.1524e-07	2803.8	8.89768e-09	2803.81	-5.83728	2803.33	1.11103	2803.33	0.01301	2803.33	4.81606e-34	2803.33	1.086	2803.61	53.3318	2803.13	8.1547	2803.13	9.80676	2803.13	1.48605	2803.13	3.82005
2804.29	3.32155	2803.73	-3.20859	2803.73	22.3742	2803.73	28.9979	2804.29	-11.2573	2804.29	0.1376	2804.29	7.06827e-07	2804.29	2.45094e-07	2804.29	9.26258e-09	2804.3	5.83476	2803.75	1.12295	2803.75	0.01312	2803.75	4.85552e-34	2803.75	1.09857	2804.1	50.5822	2803.55	8.3528	2803.55	9.88184	2803.55	1.50261	2803.55	3.92072
2804.78	-0.56202	2804.15	-3.22037	2804.15	22.2689	2804.15	28.8593	2804.78	-7.45148	2804.78	0.14049	2804.78	7.09071e-07	2804.78	2.74949e-07	2804.78	9.62749e-09	2804.79	10.7339	2804.17	1.13475	2804.17	0.01312	2804.17	4.89497e-34	2804.17	1.11573	2804.59	48.6483	2803.97	8.55096	2803.97	9.95684	2803.97	1.51917	2803.97	4.02146
2805.27	1.34303	2804.57	-3.23215	2804.57	22.1635	2804.57	28.7207	2805.27	-1.01029	2805.27	0.14327	2805.27	7.11315e-07	2805.27	3.04803e-07	2805.27	9.99238e-09	2805.28	3.68527	2804.59	1.14667	2804.59	0.01323	2804.59	4.93441e-34	2804.59	1.13355	2805.08	44.7367	2804.39	8.74913	2804.39	10.0319	2804.39	1.5358	2804.39	4.12213
2805.76	-4.30769	2804.99	-3.24393	2804.99	22.0589	2804.99	28.5814	2805.76	11.3084	2805.76	0.14616	2805.76	7.13558e-07	2805.76	3.34657e-07	2805.76	1.03573e-08	2805.77	-3.58034	2805.01	1.15858	2805.01	0.01323	2805.01	4.97387e-34	2805.01	1.15137	2805.57	40.7866	2804.81	8.9473	2804.81	10.107	2804.81	1.55236	2804.81	4.22287
2806.25	5.2668	2805.41	-3.25571	2805.41	21.9535	2805.41	28.4428	2806.25	3.76373	2806.25	0.14905	2806.25	7.15802e-07	2806.25	3.64512e-07	2806.25	1.07221e-08	2806.26	5.09294	2805.43	1.17038	2805.43	0.01323	2805.43	5.01332e-34	2805.43	1.16907	2806.06	41.5372	2805.23	9.14547	2805.23	10.1821	2805.23	1.56892	2805.23	4.32354
2806.74	13.8344	2805.83	-3.26749	2805.83	21.8482	2805.83	28.3042	2806.74	-6.75138	2806.74	0.15183	2806.74	7.18045e-07	2806.74	3.94366e-07	2806.74	1.10871e-08	2806.74	8.61306	2805.85	1.1823	2805.85	0.01333	2805.85	5.05278e-34	2805.85	1.18689	2806.3	42.8462	2805.65	9.34364	2805.65	10.2571	2805.65	1.58548	2805.65	4.42428
2807.23	10.4899	2806.25	-3.27928	2806.25	21.7436	2806.25	28.1656	2807.23	-11.512	2807.23	0.15472	2807.23	1.83504e-06	2807.23	4.2422e-07	2807.23	1.1452e-08	2807.23	13.4887	2806.28	1.19421	2806.28	0.01333	2806.28	5.09222e-34	2806.28	1.2047	2806.79	38.6113	2806.07	9.5418	2806.07	10.3322	2806.07	1.60211	2806.07	4.52495
2807.72	11.5537	2806.67	-3.29106	2806.67	21.6382	2806.67	28.0263	2807.72	-1.06155	2807.72	0.1575	2807.72	5.36342e-06	2807.72	4.54075e-07	2807.72	1.18169e-08	2807.72	10.8375	2806.7	1.20711	2806.7	0.01344	2806.7	5.13167e-34	2806.7	1.22252	2807.28	45.7238	2806.49	9.7399	2806.49	10.4073	2806.49	1.61867	2806.49	4.62569
2808.21	3.92307	2807.09	-3.30284	2807.09	21.5329	2807.09	28.0907	2808.21	-6.553	2808.21	0.16039	2808.21	8.89179e-06	2808.21	4.83929e-07	2808.21	1.21817e-08	2808.21	4.11318	2807.12	1.22908	2807.12	0.01344	2807.12	5.17113e-34	2807.12	1.24023	2807.77	37.9806	2806.92	9.93807	2806.92	10.4823	2806.92	1.63523	2806.92	4.72636
2808.7	-0.386	2807.51	-3.31462	2807.51	21.4282	2807.51	27.7491	2808.7	-14.0989	2808.7	0.16328	2808.7	1.24201e-05	2808.7	5.13783e-07	2808.7	1.25467e-08	2808.7	-3.04685	2807.54	1.25105	2807.54	0.01344	2807.54	5.21057e-34	2807.54	1.25804	2808.26	28.8751	2807.34	10.1362	2807.34	10.5573	2807.34	1.65179	2807.34	4.8271
2809.19	-4.09563	2807.93	-3.3264	2807.93	21.3229	2807.93	27.6105	2809.19	5.37921	2809.19	0.16606	2809.19	1.59486e-05	2809.19	5.43637e-07	2809.19	1.29116e-08	2809.19	-6.50368	2807.96	1.27313	2807.96	0.01355	2807.96	5.25002e-34	2807.96	1.27586	2808.75	20.3317	2807.76	10.3344	2807.76	10.6324	2807.76	1.66842	2807.76	4.92777
2809.68	-8.69507	2808.35	-3.33818	2808.35	21.2176	2808.35	27.4719	2809.68	-5.20223	2809.68	0.16895	2809.68	1.94769e-05	2809.68	5.73491e-07	2809.68	1.32765e-08	2809.68	-5.43964	2808.38	1.2951	2808.38	0.01355	2808.38	5.28948e-34	2808.38	1.29367	2809.24	19.9761	2808.18	10.5326	2808.18	10.7075	2808.18	1.68498	2808.18	5.02851
2810.17	-5.30006	2808.77	-3.34996	2808.77	21.1129	2808.77	27.3326	2810.17	-16.568	2810.17	0.17355	2810.17	2.30053e-05	2810.17	6.03345e-07	2810.17	1.36414e-08	2810.17	3.26752	2808.8	1.31706	2808.8	0.01355	2808.8	5.32892e-34	2808.8	1.31138	2809.72	16.0406	2808.6	10.7307	2808.6	10.7826	2808.6	1.70154	2808.6	5.12918
2810.66	-2.59667	2809.19	-3.36174	2809.19	21.0076	2809.19	27.194	2810.66	-6.35398	2810.66	0.1788	2810.66	2.65336e-05	2810.66	6.33199e-07	2810.66	1.40063e-08	2810.66	10.4725	2809.22	1.33914	2809.22	0.01366	2809.22	5.36838e-34	2809.22	1.3292	2810.21	12.4577	2809.02	10.9288	2809.02	10.8576	2809.02	1.7181	2809.02	5.27567
2811.14	5.16978	2809.61	-3.37352	2809.61	20.9023	2809.61	27.0554	2811.14	-7.76552	2811.14	0.18393	2811.14	3.0062e-05	2811.14	6.63054e-07	2811.14	1.43712e-08	2811.15	11.3329	2809.64	1.36111	2809.64	0.01366	2809.64	5.40783e-34	2809.64	1.34701	2810.7	16.2513	2809.44	11.127	2809.44	10.9327	2809.44	1.73466	2809.44	5.54422
2811.63	11.2696	2810.03	-3.3853	2810.03	20.7976	2810.03	26.9168	2811.63	-2.35475	2811.63	0.18907	2811.63	3.35904e-05	2811.63	6.92908e-07	2811.63	1.4736e-08	2811.64	2.90683	2810.06	1.38308	2810.06	0.01377	2810.06	5.44727e-34	2810.06	1.36483	2811.19	7.10417	2809.86	11.3252	2809.86	11.0078	2809.86	1.75129	2809.86	5.81277
2812.12	15.4186	2810.45	-3.39709	2810.45	20.6923	2810.45	27.3312	2812.12	6.61485	2812.12	0.19431	2812.12	3.71187e-05	2812.12	7.22763e-07	2812.12	1.5101e-08	2812.13	2.55314	2810.49	1.40516	2810.49	0.01377	2810.49	5.48673e-34	2810.49	1.38254	2811.68	15.8428	2810.28	11.5234	2810.28	11.0828	2810.28	1.76785	2810.28	6.08125
2812.61	21.5856	2810.87	-3.40887	2810.87	20.5876	2810.87	26.9154	2812.61	-4.61277	2812.61	0.12615	2812.61	4.06472e-05	2812.61	7.52617e-07	2812.61	1.54659e-08	2812.61	0.18668	2810.91	1.42713	2810.91	0.01377	2810.91	5.52618e-34	2810.91	1.40035	2812.17	8.67689	2810.7	11.7215	2810.7	11.1578	2810.7	1.78441	2810.7	6.34979
2813.1	32.1898	2811.29	-3.42065	2811.29	20.4823	2811.29	26.7768	2813.1	-0.6818	2813.1	0.12904	2813.1	4.41755e-05	2813.1	7.82471e-07	2813.1	1.58308e-08	2813.1	0.40004	2811.33	1.4491	2811.33	0.01388	2811.33	5.56562e-34	2811.33	1.41817	2812.66	7.71103	2811.12	11.9197	2811.12	11.2329	2811.12	1.80097	2811.12	6.61834
2813.59	8.86278	2811.71	-3.43243	2811.71	20.377	2811.71	26.9147	2813.59	-11.6741	2813.59	0.13193	2813.59	4.77039e-05	2813.59	8.12325e-07	2813.59	1.61957e-08	2813.59	1.89592	2811.75	1.47118	2811.75	0.01388	2811.75	5.60508e-34	2811.75	1.43587	2813.15	-1.96912	2811.55	12.1179	2811.55	11.308	2811.55	1.8176	2811.55	6.88689
2814.08	8.42411	2812.13	-3.44421	2812.13	20.2723	2812.13	26.7761	2814.08	-7.59336	2814.08	0.13471	2814.08	5.12322e-05	2814.08	8.42179e-07	2814.08	1.65606e-08	2814.08	7.05182	2812.17	1.49315	2812.17	0.01388	2812.17	5.64453e-34	2812.17	1.45369	2813.64	-2.7195	2811.97	12.316	2811.97	11.3831	2811.97	1.83416	2811.97	7.15544
2814.22	9.7914	2812.55	-3.45599	2812.55	20.167	2812.55	26.5821	2814.22	-7.25225	2814.22	0.1376	2814.22	5.47606e-05	2814.22	8.72034e-07	2814.22	1.70584e-08	2814.23	8.37478	2812.59	1.51512	2812.59	0.01399	2812.59	5.68398e-34	2812.59	1.47151	2814.13	-15.4927	2812.39	12.5141	2812.39	11.4581	2812.39	1.85072	2812.39	7.42392
2814.71	7.76853	2812.97	-3.46777	2812.97	20.0617	2812.97	26.4435	2814.71	-0.35417	2814.71	0.14049	2814.71	5.8289e-05	2814.71	9.01888e-07	2814.71	1.79949e-08	2814.72	2.28207	2813.01	1.5372	2813.01	0.01399	2813.01	5.72343e-34	2813.01	1.48932	2814.61	-18.18	2812.81	12.7123	2812.81	11.5332	2812.81	1.86728	2812.81	7.69246
2815.2	3.4844	2813.39	-3.47955	2813.39	19.957	2813.39	26.3042	2815.2	-5.44544	2815.2	0.14327	2815.2	6.18173e-05	2815.2	9.31742e-07	2815.2	1.89316e-08	2815.21	-5.19547	2813.43	1.55916	2813.43	0.0141	2813.43	5.76288e-34	2813.43	1.50703	2815.1	-26.6975	2813.23	12.9105	2813.23	11.6083	2813.23	1.88391	2813.23	7.96101
2815.69	-4.49826	2813.81	-3.49133	2813.81	19.8517	2813.81	26.1656	2815.69	3.30908	2815.69	0.14616	2815.69	6.53458e-05	2815.69	9.61596e-07	2815.69	1.98682e-08	2815.69	-5.33537	2813.85	1.58113	2813.85	0.0141	2813.85	5.80233e-34	2813.85	1.52484	2815.59	-29.9909	2813.65	13.1086	2813.65	11.6833	2813.65	1.90047	2813.65	8.22956
2816.18	-0.32363	2814.23	-3.50311	2814.23	19.7463	2814.23	26.027	2816.18	-0.97434	2816.18	0.14905	2816.18	6.88741e-05	2816.18	9.9145e-07	2816.18	2.08049e-08	2816.18	0.18188	2814.28	1.60321	2814.28	0.0141	2814.28	5.84178e-34	2814.28	1.54266	2816.08	-7.46953	2814.07	13.3068	2814.07	11.7584	2814.07	1.91703	2814.07	8.49811
2816.67	-0.49411	2814.65	-3.5149	2814.65	19.6417	2814.65	25.8884	2816.67	-10.8368	2816.67	0.15183	2816.67	7.24025e-05	2816.67	1.0213e-06	2816.67	2.17415e-08	2816.67	4.53901	2814.7	1.62518	2814.7	0.01421	2814.7	5.88123e-34	2814.7	1.56048	2816.57	2.27617	2814.49	13.5049	2814.49	11.8334	2814.49	1.93359	2814.49	8.76659
2817.16	-2.16008	2815.07	-3.52668	2815.07	19.5364	2815.07	25.7491	2817.16	0.27831	2817.16	0.15472	2817.16	7.59308e-05	2817.16	1.05116e-06	2817.16	2.26781e-08	2817.16	0.53557	2815.12	1.64715	2815.12	0.01421	2815.12	5.92068e-34	2815.12	1.57818	2817.06	8.73561	2814.91	13.7031	2814.91	11.9085	2814.91	1.95022	2814.91	9.03514
2817.64	-3.72765	2815.49	-3.53846	2815.49	19.431	2815.49	25.6105	2817.64	-5.03553	2817.64	0.1575	2817.64	7.94593e-05	2817.64	1.08101e-06	2817.64	2.36148e-08	2817.65	0.65777	2815.54	1.66923	2815.54	0.01432	2815.54	5.96013e-34	2815.54	1.596	2817.54	20.0957	2815.33	13.9012	2815.33	11.9836	2815.33	1.96678	2815.33	9.30368
2818.13	-4.49341	2815.91	-3.55024	2815.91	19.3264	2815.91	25.4719	2818.13	-3.50564	2818.13	0.16039	2818.13	8.29876e-05	2818.13	1.11086e-06	2818.13	2.45515e-08	2818.14	3.61619	2815.96	1.6912	2815.96	0.01432	2815.96	5.99959e-34	2815.96	1.61545	2818.03	23.9266	2815.76	14.0994	2815.76	12.0587	2815.76	1.98334	2815.76	9.57223
2818.62	-7.47054	2816.33	-3.56202	2816.33	19.2211	2816.33	25.3333	2818.62	-9.17793	2818.62	0.16328	2818.62	8.65159e-05	2818.62	1.14072e-06	2818.62	2.5488e-08	2818.62	5.04387	2816.38	1.71328	2816.38	0.01432	2816.38	6.03903e-34	2816.38	1.64027	2818.52	30.8353	2816.18	14.4382	2816.18	12.1337	2816.18	1.9999	2816.18	9.84078
2819.11	-4.6431	2816.75	-3.5738	2816.75	19.1157	2816.75	25.2314	2819.11	-4.90777	2819.11	0.16606	2819.11	9.00444e-05	2819.11	1.17058e-06	2819.11	2.64247e-08	2819.11	5.02933	2816.8	1.73525	2816.8	0.01443	2816.8	6.07848e-34	2816.8	1.66508	2819.01	38.8577	2816.6	14.7908	2816.6	12.2087	2816.6	2.01646	2816.6	10.1093
2819.6	3.01594	2817.17	-3.58558	2817.17	19.0111	2817.17	25.0928	2819.6	-12.1123	2819.6	0.16895	2819.6	9.35727e-05	2819.6	9.0688e-09	2819.6	1.1452e-07	2819.6	4.18641	2817.22	1.75722	2817.22	0.01443	2817.22	6.11794e-34	2817.22	1.68989	2819.5	32.7708	2817.02	15.1434	2817.02	12.2838	2817.02	2.03309	2817.02	10.3778
2820.08	0.46362	2817.59	-3.59736	2817.59	18.9057	2817.59	24.9168	2820.08	-10.5533	2820.08	0.15183	2820.08	9.71011e-05	2820.08	1.81094e-08	2820.08	1.18169e-07	2820.09	0.91856	2817.64	1.77929	2817.64	0.01443	2817.64	6.15738e-34	2817.64	1.71459	2819.98	26.6906	2817.44	15.496	2817.44	12.3589	2817.44	2.04964	2817.44	10.6464
2820.57	5.43797	2818.01	-3.60914	2818.01	18.8004	2818.01	24.7782	2820.57	-3.15233	2820.57	0.13471	2820.57	0.000100629	2820.57	2.71502e-08	2820.57	1.21817e-07	2820.58	0.40977	2818.07	1.80126	2818.07	0.01454	2818.07	6.19683e-34	2818.07	1.7394	2820.47	23.6645	2817.86	15.8487	2817.86	12.4339	2817.86	2.06621	2817.86	10.9149
2821.06	7.84268	2818.43	-3.62092	2818.43	18.6958	2818.43	24.6396	2821.06	-9.70308	2821.06	0.10914	2821.06	0.000104158	2821.06	3.61908e-08	2821.06	1.25467e-07	2821.07	0.35763	2818.49	1.82323	2818.49	0.01454	2818.49	6.23629e-34	2818.49	1.76421	2820.96	36.1574	2818.28	16.2013	2818.28	12.509	2818.28	2.08277	2818.28	11.1835
2821.55	12.7013	2818.85	-3.63271	2818.85	18.5904	2818.85	24.5003	2821.55	-0.21346	2821.55	0.11192	2821.55	0.000107686	2821.55	4.52315e-08	2821.55	1.29116e-07	2821.55	-0.54224	2818.91	1.84531	2818.91	0.01465	2818.91	6.27573e-34	2818.91	1.78902	2821.45	26.2087	2818.7	16.5539	2818.7	12.5841	2818.7	2.09939	2818.7	11.4519
2822.04	8.5634	2819.27	-3.64449	2819.27	18.4858	2819.27	24.3617	2822.04	6.42674	2822.04	0.11481	2822.04	0.000111215	2822.04	5.42722e-08	2822.04	1.32765e-07	2822.04	4.1217	2819.33	1.86728	2819.33	0.01465	2819.33	6.31519e-34	2819.33	1.81372	2821.94	16.9667	2819.12	16.9065	2819.12	12.6592	2819.12	2.11595	2819.12	11.7205
2822.52	12.9459	2819.69	-3.65627	2819.69	18.3804	2819.69	24.2231	2822.52	-1.87764	2822.52	0.1177	2822.52	0.000114743	2822.52	6.33129e-08	2822.52	1.36414e-07	2822.53	9.3011	2819.75	1.88925	2819.75	0.01465	2819.75	6.35464e-34	2819.75	1.83854	2822.42	18.435	2819.54	17.2592	2819.54	12.7342	2819.54	2.13251	2819.54	11.989
2823.01	14.7269	2820.11	-3.66805	2820.11	18.2751	2820.11	24.0845	2823.01	-2.95641	2823.01	0.12048	2823.01	0.000118271	2823.01	7.23535e-08	2823.01	1.40063e-07	2823.02	-0.41906	2820.17	1.91133	2820.17	0.01476	2820.17	6.39408e-34	2820.17	1.86335	2822.66	14.3476	2819.96	17.6118	2819.96	12.8092	2819.96	2.14907	2819.96	12.2576
2823.5	-3.70686	2820.53	-3.67983	2820.53	18.1705	2820.53	23.9452	2823.5	-0.12326	2823.5	0.12337	2823.5	0.000121799	2823.5	8.13942e-08	2823.5	1.43712e-07	2823.5	-10.7338	2820.59	1.9333	2820.59	0.01476	2820.59	6.43354e-34	2820.59	1.88805	2823.14	18.1574	2820.39	17.9644	2820.39	12.8843	2820.39	2.1657	2820.39	12.5261
2823.99	-5.66389	2820.95	-3.69161	2820.95	18.0651	2820.95	23.8066	2823.99	9.86711	2823.99	0.12615	2823.99	0.000125328	2823.99	9.04349e-08	2823.99	1.4736e-07	2823.99	-0.45141	2821.01	1.95527	2821.01	0.01476	2821.01	6.47299e-34	2821.01	1.91286	2823.63	13.9803	2820.81	18.317	2820.81	12.9594	2820.81	2.18226	2820.81	12.7946
2824.48	-11.9328	2821.37	-3.70339	2821.37	17.9598	2821.37	23.668	2824.48	-2.05611	2824.48	0.12904	2824.48	0.00336	2824.48	9.94755e-08	2824.48	1.5101e-07	2824.48	3.41016	2821.43	1.97735	2821.43	0.01486	2821.43	6.51243e-34	2821.43	1.93767	2824.12	22.2479	2821.23	18.6696	2821.23	13.0344	2821.23	2.19882	2821.23	13.0943
2824.96	-15.5842	2821.79	-3.71517	2821.79	17.8551	2821.79	24.0824	2824.96	-7.47053	2824.96	0.13193	2824.96	0.00371	2824.96	1.08516e-07	2824.96	1.54659e-07	2824.97	4.99184	2821.85	1.99932	2821.85	0.01486	2821.85	6.55189e-34	2821.85	1.96248	2824.61	20.9742	2821.65	19.0223	2821.65	13.1095	2821.65	2.21538	2821.65	13.4222
2825.45	-9.68814	2822.21	-3.72695	2822.21	17.7498	2822.21	23.6673	2825.45	-3.91192	2825.45	0.13471	2825.45	0.00406	2825.45	1.17557e-07	2825.45	1.58308e-07	2825.45	1.76749	2822.28	2.02128	2822.28	0.01497	2822.28	6.59134e-34	2822.28	1.98718	2825.09	28.9703	2822.07	19.3749	2822.07	13.1846	2822.07	2.23201	2822.07	13.75
2825.94	-15.0346	2822.63	-3.73873	2822.63	17.6445	2822.63	23.528	2825.94	-7.90537	2825.94	0.1376	2825.94	0.00442	2825.94	1.26597e-07	2825.94	1.61957e-07	2825.94	13.3708	2822.7	2.04336	2822.7	0.01497	2822.7	6.63079e-34	2822.7	2.01199	2825.58	31.3221	2822.49	19.7274	2822.49	13.2597	2822.49	2.24857	2822.49	14.0779
2826.43	-10.8337	2823.05	-3.75052	2823.05	17.5398	2823.05	23.6659	2826.43	1.49222	2826.43	0.14049	2826.43	0.00477	2826.43	1.35639e-07	2826.43	1.65606e-07	2826.43	10.6315	2823.12	2.06533	2823.12	0.01497	2823.12	6.67024e-34	2823.12	2.03681	2826.07	35.274	2822.91	20.0801	2822.91	13.3347	2822.91	2.26513	2822.91	14.4057
2826.91	-8.32432	2823.47	-3.34996	2823.47	17.4345	2823.47	23.5273	2826.91	12.9346	2826.91	0.14327	2826.91	0.00512	2826.91	1.44679e-07	2826.91	1.70584e-07	2826.92	7.14571	2823.54	2.0873	2823.54	0.01508	2823.54	6.70969e-34	2823.54	2.06162	2826.56	36.7286	2823.33	20.4327	2823.33	13.4097	2823.33	2.28162	2823.33	14.7338
2827.4	-8.9293	2823.89	-3.36174	2823.89	17.3292	2823.89	23.3888	2827.4	1.11205	2827.4	0.14616	2827.4	0.00548	2827.4	1.53719e-07	2827.4	1.79949e-07	2827.4	2.93219	2823.96	2.10938	2823.96	0.01508	2823.96	6.74914e-34	2823.96	2.08632	2827.05	38.8872	2823.75	20.7854	2823.75	13.4848	2823.75	2.29701	2823.75	15.0644
2827.89	-15.2723	2824.31	-3.37352	2824.31	17.2245	2824.31	23.2502	2827.89	-6.61356	2827.89	0.14905	2827.89	0.00583	2827.89	1.6276e-07	2827.89	1.89316e-07	2827.89	5.63879	2824.38	2.13135	2824.38	0.01519	2824.38	6.78859e-34	2824.38	2.11113	2827.53	46.6352	2824.17	21.1379	2824.17	13.5599	2824.17	2.3124	2824.17	15.395
2828.37	-16.2668	2824.73	-3.3853	2824.73	17.1192	2824.73	23.1116	2828.37	7.57549	2828.37	0.15183	2828.37	0.00618	2828.37	1.71801e-07	2828.37	1.98682e-07	2828.38	9.94783	2824.8	2.15343	2824.8	0.01519	2824.8	6.82804e-34	2824.8	2.13594	2828.02	43.9821	2824.6	21.4906	2824.6	13.6349	2824.6	2.32778	2824.6	15.7256
2828.86	-17.4553	2825.15	-3.39709	2825.15	17.0138	2825.15	22.9723	2828.86	15.9009	2828.86	0.15183	2828.86	0.00653	2828.86	1.80842e-07	2828.86	2.08049e-07	2828.87	12.8438	2825.22	2.1754	2825.22	0.01519	2825.22	6.86749e-34	2825.22	2.16075	2828.51	32.1957	2825.02	21.8432	2825.02	13.71	2825.02	2.34317	2825.02	16.0563
2829.35	-13.2952	2825.57	-3.40887	2825.57	16.9092	2825.57	22.8337	2829.35	1.89336	2829.35	0.15472	2829.35	0.00689	2829.35	1.89882e-07	2829.35	2.17415e-07	2829.35	13.7381	2825.64	2.19737	2825.64	0.0153	2825.64	6.90694e-34	2825.64	2.18545	2828.99	33.8533	2825.44	22.1958	2825.44	13.7851	2825.44	2.35856	2825.44	16.3869
2829.84	-7.94317	2825.99	-3.42065	2825.99	16.8039	2825.99	22.6951	2829.84	1.20728	2829.84	0.1575	2829.84	0.00724	2829.84	1.98923e-07	2829.84	2.26781e-07	2829.84	9.47478	2826.07	2.21945	2826.07	0.0153	2826.07	6.9464e-34	2826.07	2.21026	2829.48	28.3818	2825.86	22.5484	2825.86	13.8602	2825.86	2.37395	2825.86	16.7175
2830.32	-1.40055	2826.41	-3.43243	2826.41	16.6985	2826.41	22.5565	2830.32	-1.14586	2830.32	0.16039	2830.32	0.00759	2830.32	2.07964e-07	2830.32	2.36148e-07	2830.33	10.0199	2826.49	2.24142	2826.49	0.0153	2826.49	6.98584e-34	2826.49	2.23508	2829.97	28.7776	2826.28	22.901	2826.28	13.9352	2826.28	2.38933	2826.28	17.0482
2830.81	12.3458	2826.83	-3.44421	2826.83	16.5939	2826.83	22.4172	2830.81	2.34212	2830.81	0.16328	2830.81	0.00795	2830.81	2.17005e-07	2830.81	2.45515e-07	2830.81	9.65655	2826.91	2.26338	2826.91	0.01541	2826.91	7.02529e-34	2826.91	2.25978	2830.46	28.672	2826.7	23.2537	2826.7	14.0102	2826.7	2.40472	2826.7	17.3788
2831.3	13.5523	2827.25	-3.45599	2827.25	16.4886	2827.25	22.2786	2831.3	-2.28359	2831.3	0.16606	2831.3	0.0083	2831.3	2.26045e-07	2831.3	1.43712e-06	2831.3	3.68385	2827.33	2.28546	2827.33	0.01541	2827.33	7.06475e-34	2827.33	2.28459	2830.94	30.3848	2827.12	23.6063	2827.12	14.0853	2827.12	2.42011	2827.12	17.7094
2831.78	10.1476	2827.67	-3.46777	2827.67	16.3839	2827.67	22.14	2831.78	-1.58403	2831.78	0.16895	2831.78	0.00865	2831.78	2.35085e-07	2831.78	1.4736e-06	2831.79	-3.34819	2827.75	2.30743	2827.75	0.01552	2827.75	7.10419e-34	2827.75	2.3094	2831.43	24.1639	2827.54	23.9589	2827.54	14.1604	2827.54	2.43549	2827.54	18.0401
2831.8	10.8448	2828.09	-3.47955	2828.09	16.2786	2828.09	22.0014	2831.8	-3.24488	2831.8	0.15183	2831.8	0.009	2831.8	2.44126e-07	2831.8	1.5101e-06	2831.81	-1.92062	2828.17	2.3423	2828.17	0.01552	2828.17	7.14364e-34	2828.17	2.33968	2831.92	24.5903	2827.96	24.3115	2827.96	14.2355	2827.96	2.45081	2827.96	18.3707
2832.29	8.38946	2828.51	-3.49133	2828.51	16.1732	2828.51	21.8621	2832.29	2.22046	2832.29	0.14616	2832.29	0.00936	2832.29	2.53167e-07	2832.29	1.54659e-06	2832.29	0.85079	2828.59	2.38001	2828.59	0.01552	2828.59	7.1831e-34	2828.59	2.37356	2832.4	26.9822	2828.38	24.6641	2828.38	14.3105	2828.38	2.4662	2828.38	18.7013
2832.78	9.81149	2828.93	-3.50311	2828.93	16.0686	2828.93	21.7235	2832.78	-7.04167	2832.78	0.18393	2832.78	0.00971	2832.78	2.62208e-07	2832.78	1.58308e-06	2832.78	-0.78292	2829.01	2.41761	2829.01	0.01563	2829.01	7.22254e-34	2829.01	2.40755	2832.89	23.2562	2828.8	25.0168	2828.8	14.3856	2828.8	2.48159	2828.8	19.0319
2833.26	14.5419	2829.35	-3.5149	2829.35	15.9633	2829.35	21.5849	2833.26	2.21041	2833.26	0.15183	2833.26	0.01006	2833.26	2.71248e-07	2833.26	1.61957e-06	2833.27	-4.06891	2829.43	2.45532	2829.43	0.01563	2829.43	7.262e-34	2829.43	2.44143	2833.38	28.1631	2829.23	25.3694	2829.23	14.4606	2829.23	2.49697	2829.23	19.3626
2833.75	17.3742	2829.77	-3.52668	2829.77	15.8579	2829.77	21.4463	2833.75	1.00002	2833.75	0.19431	2833.75	0.01042	2833.75	2.80289e-07	2833.75	1.65606e-05	2833.76	-3.36382	2829.86	2.49291	2829.86	0.01563	2829.86	7.30145e-34	2829.86	2.47543	2833.86	34.5188	2829.65	25.722	2829.65	14.5357	2829.65	2.51236	2829.65	19.6932
2834.24	16.2522	2830.19	-3.53846	2830.19	15.7533	2830.19	21.3077	2834.24	-3.17843	2834.24	0.12615	2834.24	0.01081	2834.24	2.8933e-07	2834.24	1.70584e-05	2834.24	-3.72341	2830.28	2.53062	2830.28	0.01574	2830.28	7.34089e-34	2830.28	2.50942	2834.35	38.6641	2830.07	26.0746	2830.07	14.6107	2830.07	2.52775	2830.07	20.0238
2834.72	18.7824	2830.61	-3.55024	2830.61	15.6479	2830.61	21.2605	2834.72	2.21308	2834.72	0.12904	2834.72	0.01113	2834.72	2.98371e-07	2834.72	1.79949e-05	2834.73	-4.57202	2830.7	2.56822	2830.7	0.01574	2830.7	7.38035e-34	2830.7	2.5433	2834.84	44.9539	2830.49	26.4272	2830.49	14.6858	2830.49	2.54313	2830.49	20.3544
2835.21	17.0145	2831.03	-3.56202	2831.03	15.5426	2831.03	21.1219	2835.21	1.86726	2835.21	0.14616	2835.21	0.01145	2835.21	3.07411e-07	2835.21	1.89316e-05	2835.22	-12.5304	2831.12	2.60593	2831.12	0.01585	2831.12	7.4198e-34	2831.12	2.57729	2835.32	40.3324	2830.91	26.7799	2830.91	14.7609	2830.91	2.55852	2830.91	20.6851
2835.7	13.8226	2831.45	-3.5738	2831.45	15.438	2831.45	20.8912	2835.7	-1.64791	2835.7	0.13471	2835.7	0.01188	2835.7	3.16451e-07	2835.7	1.98682e-05	2835.7	-11.9876	2831.54	2.64353	2831.54	0.01585	2831.54	7.45924e-34	2831.54	2.61118	2835.81	39.163	2831.33	27.1325	2831.33	14.836	2831.33	2.57391	2831.33	21.0157
2836.18	8.04781	2831.87	-3.58558	2831.87	15.3326	2831.87	20.7526	2836.18	4.00469	2836.18	0.1376	2836.18	0.00971	2836.18	3.25493e-07	2836.18	2.08049e-05	2836.19	-4.15733	2831.96	2.68124	2831.96	0.01585	2831.96	7.4987e-34	2831.96	2.64517	2836.29	46.7514	2831.75	27.4851	2831.75	14.911	2831.75	2.58929	2831.75	21.3463
2836.67	10.5683	2832.29	-3.59736	2832.29	15.2273	2832.29	20.6133	2836.67	-0.89933	2836.67	0.14616	2836.67	0.01006	2836.67	3.34533e-07	2836.67	2.17415e-05	2836.67	3.44688	2832.38	2.71884	2832.38	0.01596	2832.38	7.53815e-34	2832.38	2.67905	2836.78	39.3988	2832.17	27.8377	2832.17	14.9861	2832.17	2.60468	2832.17	21.677
2837.16	15.0097	2832.71	-3.60914	2832.71	15.1227	2832.71	20.4747	2837.16	0.14552	2837.16	0.14327	2837.16	0.01042	2837.16	3.43574e-07	2837.16	2.26781e-05	2837.16	1.30329	2832.8	2.75655	2832.8	0.01596	2832.8	2.78678e-29	2832.8	2.71304	2837.27	29.0827	2832.59	28.1903	2832.59	15.0611	2832.59	2.62007	2832.59	22.0076
2837.64	3.86347	2833.13	-3.62092	2833.13	15.0173	2833.13	20.3361	2837.64	2.61594	2837.64	0.14616	2837.64	0.01081	2837.64	3.52614e-07	2837.64	2.36148e-05	2837.65	-2.74758	2833.22	2.79415	2833.22	0.01596	2833.22	2.04729e-28	2833.22	2.74704	2837.75	27.0084	2833.01	28.543	2833.01	15.1362	2833.01	2.63546	2833.01	22.3382
2838.13	5.45945	2833.55	-3.63271	2833.55	14.912	2833.55	20.1975	2838.13	3.67074	2838.13	0.14905	2838.13	0.00689	2838.13	3.61655e-07	2838.13	1.54659e-05	2838.13	-3.72647	2833.64	2.83185	2833.64	0.01607	2833.64	3.8159e-28	2833.64	2.78092	2838.24	29.0677	2833.44	28.8955	2833.44	15.2113	2833.44	2.65084	2833.44	22.7067
2838.61	2.26265	2833.97	-3.64449	2833.97	14.8073	2833.97	20.0589	2838.61	6.90407	2838.61	0.1376	2838.61	0.00724	2838.61	3.70696e-07	2838.61	1.58308e-05	2838.62	-5.55769	2834.07	2.86945	2834.07	0.01607	2834.07	5.58452e-28	2834.07	2.81491	2838.73	24.0316	2833.86	29.2482	2833.86	15.2863	2833.86	2.66623	2833.86	23.086
2839.1	2.09632	2834.39	-3.65627	2834.39	14.702	2834.39	19.9196	2839.1	2.89884	2839.1	0.14049	2839.1	0.00759	2839.1	3.79737e-07	2839.1	1.61957e-05	2839.11	-4.01153	2834.49	2.90716	2834.49	0.01618	2834.49	7.35314e-28	2834.49	2.8488	2839.21	21.6285	2834.28	29.6697	2834.28	15.3614	2834.28	2.68162	2834.28	23.4653
2839.59	5.99791	2834.81	-3.66805	2834.81	14.5967	2834.81	19.781	2839.59	9.99177	2839.59	0.18393	2839.59	0.00795	2839.59	3.88777e-07	2839.59	1.65606e-05	2839.59	-3.52372	2834.91	2.94476	2834.91	0.01618	2834.91	9.12174e-28	2834.91	2.88279	2839.38	16.5649	2834.7	30.0949	2834.7	15.4365	2834.7	2.697	2834.7	23.8446
2840.07	15.6951	2835.23	-3.67983	2835.23	14.492	2835.23	19.6424	2840.07	0.98108	2840.07	0.15183	2840.07	0.0083	2840.07	3.97817e-07	2840.07	1.70584e-05	2840.08	-1.93374	2835.33	2.98247	2835.33	0.01618	2835.33	1.08904e-27	2835.33	2.91667	2839.86	32.018	2835.12	30.5202	2835.12	15.5115	2835.12	2.71239	2835.12	24.224
2840.56	18.0727	2835.65	-3.69161	2835.65	14.3867	2835.65	19.5038	2840.56	8.05143	2840.56	0.19431	2840.56	0.00865	2840.56	4.06859e-07	2840.56	1.79949e-05	2840.56	2.05101	2835.75	3.02007	2835.75	0.01629	2835.75	1.2659e-27	2835.75	2.95066	2840.35	34.8077	2835.54	30.9455	2835.54	15.5866	2835.54	2.72778	2835.54	24.6033
2841.04	19.0284	2836.07	-3.70339	2836.07	14.282	2836.07	20.0104	2841.04	-0.09363	2841.04	0.12615	2841.04	0.009	2841.04	4.15899e-07	2841.04	1.89316e-05	2841.05	5.02605	2836.17	3.05778	2836.17	0.01629	2836.17	1.44276e-27	2836.17	2.98466	2840.83	36.4909	2835.96	31.3708	2835.96	15.6616	2835.96	2.74316	2835.96	24.9825
2841.53	16.4248	2836.49	-3.71517	2836.49	14.1767	2836.49	19.8718	2841.53	7.88087	2841.53	0.12904	2841.53	0.00936	2841.53	4.2494e-07	2841.53	0.000198682	2841.54	4.33702	2836.59	3.09538	2836.59	0.0164	2836.59	1.61962e-27	2836.59	3.01854	2841.32	42.29	2836.38	31.7961	2836.38	15.7367	2836.38	2.75855	2836.38	25.3619
2842.01	16.8011	2836.91	-3.72695	2836.91	14.0714	2836.91	19.7325	2842.01	2.29526	2842.01	0.14616	2842.01	0.00971	2842.01	4.3398e-07	2842.01	0.000208049	2842.02	3.18653	2837.01	3.13308	2837.01	0.0164	2837.01	1.79648e-27	2837.01	3.05253	2841.81	54.2773	2836.8	32.2213	2836.8	15.8118	2836.8	2.77394	2836.8	25.7411
2842.5	12.7089	2837.33	-3.73873	2837.33	13.9667	2837.33	19.5939	2842.5	0.58946	2842.5	0.14905	2842.5	0.01006	2842.5	4.43022e-07	2842.5	0.000217415	2842.51	5.02922	2837.43	3.17068	2837.43	0.0164	2837.43	1.97335e-27	2837.43	3.08641	2842.29	60.4163	2837.22	32.6467	2837.22	15.8868	2837.22	2.78933	2837.22	26.1204
2842.99	10.5683	2837.75	-3.39709	2837.75	13.8614	2837.75	19.4553	2842.99	8.46445	2842.99	0.1376	2842.99	0.01042	2842.99	4.52062e-07	2842.99	0.000226781	2842.99	-1.45609	2837.86	3.20839	2837.86	0.0165	2837.86	2.1502e-27	2837.86	3.12041	2842.78	57.0433	2837.64	33.072	2837.64	15.9619	2837.64	2.80464	2837.64	26.4998
2843.47	12.1344	2838.17	-3.40887	2838.17	13.7561	2838.17	19.3167	2843.47	5.51649	2843.47	0.14327	2843.47	0.01081	2843.47	4.61103e-07	2843.47	0.000236148	2843.48	-4.37714	2838.28	3.24599	2838.28	0.0165	2838.28	2.32706e-27	2838.28	3.15429	2843.26	61.4213	2838.07	33.4972	2838.07	16.037	2838.07	2.82003	2838.07	26.8791
2843.96	13.4338	2838.59	-3.42065	2838.59	13.6514	2838.59	19.1774	2843.96	4.15952	2843.96	0.14616	2843.96	0.0083	2843.96	4.70143e-07	2843.96	0.000198682	2843.96	-4.32631	2838.7	3.2837	2838.7	0.0165	2838.7	2.50392e-27	2838.7	3.18828	2843.75	47.9575	2838.49	33.9225	2838.49	16.112	2838.49	2.83542	2838.49	27.2584
2844.44	7.02078	2839.01	-3.43243	2839.01	13.5461	2839.01	19.0388	2844.44	3.52479	2844.44	0.14905	2844.44	0.00971	2844.44	4.79183e-07	2844.44	0.000208049	2844.45	2.00063	2839.12	3.3213	2839.12	0.01661	2839.12	2.68079e-27	2839.12	3.22227	2844.23	42.3456	2838.91	34.3478	2838.91	16.1871	2838.91	2.8508	2838.91	27.6377
2844.93	9.13651	2839.43	-3.44421	2839.43	13.4407	2839.43	18.9002	2844.93	-4.494	2844.93	0.15183	2844.93	0.01006	2844.93	4.88225e-07	2844.93	0.000217415	2844.93	-2.10348	2839.54	3.35901	2839.54	0.01661	2839.54	2.85765e-27	2839.54	3.25616	2844.72	46.9931	2839.33	34.7731	2839.33	16.2621	2839.33	2.86619	2839.33	28.017
2845.41	3.3167	2839.85	-3.45599	2839.85	13.3361	2839.85	18.3742	2845.41	-3.33326	2845.41	0.15472	2845.41	0.01042	2845.41	4.97265e-07	2845.41	0.000226781	2845.42	0.1551	2839.96	3.39661	2839.96	0.01672	2839.96	3.03451e-27	2839.96	3.29015	2845.2	38.2394	2839.75	35.1984	2839.75	16.3372	2839.75	2.88158	2839.75	28.3963
2845.9	2.32432	2840.27	-3.46777	2840.27	13.2308	2840.27	18.2356	2845.9	-7.15862	2845.9	0.14905	2845.9	0.00971	2845.9	5.06306e-07	2845.9	0.000236148	2845.91	0.23314	2840.38	3.43432	2840.38	0.01672	2840.38	3.21138e-27	2840.38	3.33529	2845.69	29.379	2840.17	35.6237	2840.17	16.4123	2840.17	2.89697	2840.17	28.7756
2846.38	13.914	2840.69	-3.47955	2840.69	13.1254	2840.69	18.0963	2846.38	0.27767	2846.38	0.1376	2846.38	0.01006	2846.38	5.15346e-07	2846.38	0.000154659	2846.39	1.71448	2840.8	3.47191	2840.8	0.01672	2840.8	3.38823e-27	2840.8	3.38098	2846.18	26.6649	2840.59	36.049	2840.59	16.4873	2840.59	2.91235	2840.59	29.1549
2846.87	17.0228	2841.11	-3.49133	2841.11	13.0208	2841.11	18.3451	2846.87	-9.8394	2846.87	0.14327	2846.87	0.01042	2846.87	5.24388e-07	2846.87	0.000158308	2846.88	0.23489	2841.22	3.50962	2841.22	0.01683	2841.22	3.56509e-27	2841.22	3.42666	2846.66	34.7486	2841.01	36.4742	2841.01	16.5624	2841.01	2.92774	2841.01	29.5342
2847.35	14.4234	2841.53	-3.50311	2841.53	12.9154	2841.53	18.2065	2847.35	-4.15149	2847.35	0.12904	2847.35	0.01081	2847.35	6.59692e-08	2847.35	0.000161957	2847.36	-4.47802	2841.65	3.54722	2841.65	0.01683	2841.65	3.74195e-27	2841.65	3.47235	2847.15	36.8141	2841.43	36.8995	2841.43	16.6375	2841.43	2.94313	2841.43	29.9135
2847.84	23.9771	2841.95	-3.5149	2841.95	12.8101	2841.95	18.0679	2847.84	3.65715	2847.84	0.14616	2847.84	0.00689	2847.84	9.58235e-08	2847.84	0.000165606	2847.85	-9.31466	2842.07	3.58493	2842.07	0.01683	2842.07	3.91882e-27	2842.07	3.51804	2847.63	42.8344	2841.85	37.3249	2841.85	16.7125	2841.85	2.95851	2841.85	30.2928
2848.32	18.1233	2842.37	-3.52668	2842.37	12.7055	2842.37	17.9286	2848.32	9.53488	2848.32	0.13471	2848.32	0.01042	2848.32	1.25678e-07	2848.32	0.000170584	2848.33	-6.58533	2842.49	3.62253	2842.49	0.01694	2842.49	4.09568e-27	2842.49	3.56384	2848.12	37.1277	2842.28	37.7501	2842.28	16.7876	2842.28	2.9739	2842.28	30.6721
2848.81	18.6791	2842.79	-3.53846	2842.79	12.6001	2842.79	17.79	2848.81	9.32259	2848.81	0.1376	2848.81	0.01006	2848.81	1.55532e-07	2848.81	0.0018	2848.82	4.11001	2842.91	3.66024	2842.91	0.01694	2842.91	4.27254e-27	2842.91	3.60952	2848.6	37.2112	2842.7	38.1754	2842.7	16.8626	2842.7	2.98929	2842.7	31.0514
2849.29	19.9016	2843.21	-3.55024	2843.21	12.4955	2843.21	17.6514	2849.29	3.25943	2849.29	0.1376	2849.29	0.01042	2849.29	1.85386e-07	2849.29	0.00189	2849.3	3.34742	2843.33	3.69784	2843.33	0.01705	2843.33	4.4494e-27	2843.33	3.65521	2849.09	39.1708	2843.12	38.6007	2843.12	16.9377	2843.12	3.00467	2843.12	31.4307
2849.78	21.2044	2843.63	-3.56202	2843.63	12.3902	2843.63	17.5128	2849.78	2.61594	2849.78	0.14049	2849.78	0.00971	2849.78	2.1524e-07	2849.78	0.00199	2849.79	-0.19281	2843.75	3.73555	2843.75	0.01705	2843.75	4.62626e-27	2843.75	3.7009	2849.57	33.2374	2843.54	39.026	2843.54	17.0128	2843.54	3.02006	2843.54	31.81
2849.79	20.1185	2844.05	-3.5738	2844.05	12.2848	2844.05	17.3735	2849.79	-0.73573	2849.79	0.18393	2849.79	0.01042	2849.79	2.45094e-07	2849.79	0.00208	2849.8	-3.36087	2844.17	3.77315	2844.17	0.01705	2844.17	4.80312e-27	2844.17	3.74659	2850.06	30.573	2843.96	39.4512	2843.96	17.0878	2843.96	3.03545	2843.96	32.1893
2850.28	3.46777	2844.47	-3.71517	2844.47	12.1802	2844.47	17.2349	2850.28	0.7918	2850.28	0.15183	2850.28	--	2850.28	2.74949e-07	2850.28	0.00217	2850.29	2.25617	2844.59	3.81085	2844.59	0.01716	2844.59	4.97998e-27	2844.59	3.79238	2850.54	25.1332	2844.38	39.8766	2844.38	17.1629	2844.38	3.05084	2844.38	32.5686
2850.76	-2.15177	2844.89	-3.72695	2844.89	12.0748	2844.89	17.0963	2850.76	-3.95515	2850.76	0.19431	2850.76	0.0083	2850.76	3.04803e-07	2850.76	0.000189316	2850.77	3.78539	2845.01	3.84845	2845.01	0.01716	2845.01	5.15685e-27	2845.01	3.83807	2851.03	22.6219	2844.8	40.3019	2844.8	17.2379	2844.8	3.06622	2844.8	32.9479
2851.25	1.00693	2845.31	-3.25571	2845.31	11.9695	2845.31	16.9577	2851.25	4.88262	2851.25	0.12615	2851.25	0.00865	2851.25	3.34657e-07	2851.25	0.00199	2851.25	2.97624	2845.43	3.88616	2845.43	0.01727	2845.43	5.33371e-27	2845.43	3.88376	2851.51	27.1697	2845.22	40.7271	2845.22	17.313	2845.22	3.08161	2845.22	33.3258
2851.73	-2.3957	2845.73	-3.62092	2845.73	11.8649	2845.73	16.8191	2851.73	-7.6444	2851.73	0.15183	2851.73	0.009	2851.73	3.64512e-07	2851.73	0.00208	2851.74	-0.6581	2845.86	3.92376	2845.86	0.01727	2845.86	5.51057e-27	2845.86	3.92944	2852	37.154	2845.64	41.1524	2845.64	17.3881	2845.64	3.097	2845.64	33.6562
2852.22	-6.26818	2846.15	-3.63271	2846.15	11.7595	2846.15	16.6798	2852.22	3.59873	2852.22	0.12615	2852.22	0.00971	2852.22	3.94366e-07	2852.22	0.00217	2852.22	5.37439	2846.28	3.96147	2846.28	0.01727	2846.28	5.68743e-27	2846.28	3.97513	2852.48	35.6852	2846.06	41.5777	2846.06	17.4631	2846.06	3.11238	2846.06	33.9866
2852.7	11.255	2846.57	-3.64449	2846.57	11.6542	2846.57	16.5412	2852.7	6.95703	2852.7	0.1376	2852.7	0.01042	2852.7	4.2422e-07	2852.7	0.00227	2852.71	1.65327	2846.7	3.99907	2846.7	0.01738	2846.7	5.86429e-27	2846.7	4.02093	2852.96	39.5219	2846.48	42.003	2846.48	17.5382	2846.48	3.12777	2846.48	34.3171
2853.19	16.6181	2846.99	-3.65627	2846.99	11.5495	2846.99	16.4026	2853.19	1.39368	2853.19	0.12615	2853.19	0.009	2853.19	4.54075e-07	2853.19	0.00236	2853.19	-3.7209	2847.12	4.03678	2847.12	0.01738	2847.12	6.04115e-27	2847.12	4.06662	2853.45	51.3283	2846.91	42.4283	2846.91	17.6133	2846.91	3.14309	2846.91	34.6475
2853.67	16.4075	2847.41	-3.66805	2847.41	11.4442	2847.41	16.264	2853.67	8.11178	2853.67	0.12904	2853.67	0.01042	2853.67	4.83929e-07	2853.67	0.00199	2853.68	-4.16018	2847.54	4.07438	2847.54	0.01738	2847.54	6.21801e-27	2847.54	4.1123	2853.93	53.2905	2847.33	42.8535	2847.33	17.6884	2847.33	3.15848	2847.33	34.978
2854.16	6.76715	2847.83	-3.67983	2847.83	11.3389	2847.83	16.1247	2854.16	10.9692	2854.16	0.13193	2854.16	0.00971	2854.16	5.13783e-07	2854.16	0.00208	2854.16	-0.02601	2847.96	4.11208	2847.96	0.01749	2847.96	6.39487e-27	2847.96	4.15799	2854.42	63.2306	2847.75	43.2789	2847.75	17.7634	2847.75	3.17386	2847.75	35.3083
2854.64	6.39985	2848.25	-3.69161	2848.25	11.2342	2848.25	16.2259	2854.64	-0.85279	2854.64	0.13471	2854.64	0.01042	2854.64	5.43637e-07	2854.64	0.00217	2854.65	-2.22513	2848.38	4.17067	2848.38	0.01749	2848.38	6.57174e-27	2848.38	4.20368	2854.9	66.4125	2848.17	43.7041	2848.17	17.8384	2848.17	3.18925	2848.17	35.6388
2855.12	7.09909	2848.67	-3.70339	2848.67	11.1289	2848.67	16.0873	2855.12	-1.6279	2855.12	0.1376	2855.12	0.00865	2855.12	5.73491e-07	2855.12	0.00227	2855.13	-4.5271	2848.8	4.23068	2848.8	0.0176	2848.8	6.7486e-27	2848.8	4.24947	2855.39	52.2879	2848.59	44.1294	2848.59	17.9135	2848.59	3.20464	2848.59	35.9692
2855.61	8.9293	2849.09	-3.71517	2849.09	11.0236	2849.09	15.7089	2855.61	1.68643	2855.61	0.1376	2855.61	0.009	2855.61	6.03345e-07	2855.61	0.00236	2855.62	1.31772	2849.22	4.29057	2849.22	0.0176	2849.22	6.92546e-27	2849.22	4.29516	2855.87	57.4615	2849.01	44.5547	2849.01	17.9886	2849.01	3.22002	2849.01	36.2997
2856.09	7.75536	2849.51	-3.72695	2849.51	10.9189	2849.51	15.5696	2856.09	-2.40461	2856.09	0.12615	2856.09	0.0083	2856.09	6.33199e-07	2856.09	0.00155	2856.1	3.29835	2849.65	4.35047	2849.65	0.0176	2849.65	7.10232e-27	2849.65	4.34085	2856.35	63.7715	2849.43	44.98	2849.43	18.0636	2849.43	3.23541	2849.43	36.6301
2856.58	0.99445	2849.93	-3.25571	2849.93	10.8136	2849.93	15.431	2856.58	-0.41698	2856.58	--	2856.58	0.00865	2856.58	6.63054e-07	2856.58	0.00158	2856.58	-0.18723	2850.07	4.41047	2850.07	0.01771	2850.07	7.27918e-27	2850.07	4.38654	2856.39	58.9724	2849.85	45.4053	2849.85	18.1387	2849.85	3.2508	2849.85	36.9605
2857.06	-7.29452	2850.35	-3.26749	2850.35	10.7082	2850.35	15.2924	2857.06	5.43763	2857.06	--	2857.06	0.009	2857.06	6.92908e-07	2857.06	0.00162	2857.07	-5.26509	2850.49	4.47037	2850.49	0.01771	2850.49	7.45604e-27	2850.49	4.43222	2856.88	62.7885	2850.27	45.8306	2850.27	18.2138	2850.27	3.26618	2850.27	37.291
2857.55	5.33956	2850.77	-3.27928	2850.77	10.6036	2850.77	15.1538	2857.55	-7.68635	2857.55	--	2857.55	0.009	2857.55	7.22763e-07	2857.55	0.00166	2857.55	-0.90675	2850.91	4.53027	2850.91	0.01771	2850.91	7.6329e-27	2850.91	4.47802	2857.36	55.7065	2850.69	46.2559	2850.69	18.2889	2850.69	3.28157	2850.69	37.6214
2858.03	0.04874	2851.19	-3.29106	2851.19	10.4983	2851.19	15.0152	2858.03	1.28614	2858.03	--	2858.03	0.00865	2858.03	7.52617e-07	2858.03	0.00171	2858.04	1.10262	2851.33	4.59027	2851.33	0.01782	2851.33	7.80977e-27	2851.33	4.52371	2857.84	54.186	2851.12	46.6762	2851.12	18.3639	2851.12	3.29696	2851.12	37.9519
2858.51	-17.4435	2851.61	-3.30284	2851.61	10.3936	2851.61	14.8759	2858.51	7.59229	2858.51	--	2858.51	0.009	2858.51	7.82471e-07	2858.51	0.0018	2858.52	-2.57762	2851.75	4.65017	2851.75	0.01782	2851.75	7.98663e-27	2851.75	4.5694	2858.33	51.6898	2851.54	46.9342	2851.54	18.4389	2851.54	3.31235	2851.54	38.2822
2859	-31.2404	2852.03	-3.31462	2852.03	10.2883	2852.03	14.7373	2859	13.4544	2859	--	2859	0.009	2859	8.12325e-07	2859	0.01894	2859	-4.3544	2852.17	4.71006	2852.17	0.01793	2852.17	8.16349e-27	2852.17	4.61956	2858.81	49.0518	2851.96	47.1921	2851.96	18.514	2851.96	3.32773	2851.96	38.6127
2859.48	-21.3382	2852.45	-3.3264	2852.45	10.1829	2852.45	14.5987	2859.48	-5.40157	2859.48	--	2859.48	0.01042	2859.48	8.42179e-07	2859.48	0.0199	2859.49	1.09836	2852.59	4.77007	2852.59	0.01793	2852.59	8.34034e-27	2852.59	4.68012	2859.3	52.7944	2852.38	47.4501	2852.38	18.5891	2852.38	3.34312	2852.38	38.9431
2859.97	-20.9612	2852.87	-3.33818	2852.87	10.0783	2852.87	14.4601	2859.97	10.4725	2859.97	--	2859.97	0.009	2859.97	8.72034e-07	2859.97	0.02076	2859.97	4.19778	2853.01	4.82997	2853.01	0.01793	2853.01	8.51721e-27	2853.01	4.74056	2859.78	53.8751	2852.8	47.708	2852.8	18.6642	2852.8	3.35851	2852.8	39.2736
2860.45	-23.0353	2853.29	-3.34996	2853.29	9.97296	2853.29	14.3209	2860.45	7.21383	2860.45	--	2860.45	0.01042	2860.45	9.01888e-07	2860.45	0.02172	2860.46	8.50496	2853.44	4.88986	2853.44	0.01803	2853.44	8.69407e-27	2853.44	4.80111	2860.26	54.3479	2853.22	47.966	2853.22	18.7392	2853.22	3.37389	2853.22	39.604
2860.93	-21.2966	2853.71	-3.36174	2853.71	9.86763	2853.71	14.1822	2860.93	2.5557	2860.93	--	2860.93	0.009	2860.93	9.31742e-07	2860.93	0.0199	2860.94	3.60701	2853.86	4.94987	2853.86	0.01803	2853.86	8.87093e-27	2853.86	4.86155	2860.75	59.8109	2853.64	48.2239	2853.64	18.8143	2853.64	3.38928	2853.64	39.9344
2861.42	-18.2231	2854.13	-3.37352	2854.13	9.76298	2854.13	14.7997	2861.42	4.69527	2861.42	--	2861.42	0.00865	2861.42	9.61596e-07	2861.42	0.02076	2861.42	-2.15714	2854.28	5.00977	2854.28	0.01814	2854.28	9.0478e-27	2854.28	4.92211	2861.23	52.423	2854.06	48.4818	2854.06	18.8894	2854.06	3.40467	2854.06	40.2649
2861.9	-13.9764	2854.55	-3.3853	2854.55	9.65765	2854.55	14.6611	2861.9	9.67997	2861.9	--	2861.9	0.009	2861.9	9.9145e-07	2861.9	0.02172	2861.91	-6.24398	2854.7	5.06966	2854.7	0.01814	2854.7	9.22466e-27	2854.7	4.98255	2861.72	60.0119	2854.48	48.7398	2854.48	18.9644	2854.48	3.42005	2854.48	40.5953
2862.38	-4.86278	2854.97	-3.55024	2854.97	9.55231	2854.97	14.5225	2862.38	-5.52516	2862.38	--	2862.38	0.01042	2862.38	1.0213e-06	2862.38	0.02268	2862.39	-8.42506	2855.12	5.12956	2855.12	0.01814	2855.12	9.40152e-27	2855.12	5.04299	2862.2	58.7917	2854.9	48.9977	2854.9	19.0394	2854.9	3.43544	2854.9	40.9258
2862.87	11.0097	2855.39	-3.56202	2855.39	9.44767	2855.39	14.3832	2862.87	-3.83723	2862.87	--	2862.87	0.00865	2862.87	1.05116e-06	2862.87	0.02365	2862.87	-9.38187	2855.54	5.18956	2855.54	0.01825	2855.54	9.57837e-27	2855.54	5.10354	2862.68	50.6056	2855.32	49.2557	2855.32	19.1145	2855.32	3.45083	2855.32	41.2561
2863.35	20.8101	2855.81	-3.42065	2855.81	9.34233	2855.81	14.2446	2863.35	1.17208	2863.35	--	2863.35	0.009	2863.35	1.08101e-06	2863.35	0.0199	2863.36	-10.6343	2855.96	5.24946	2855.96	0.01825	2855.96	9.75524e-27	2855.96	5.16399	2863.17	50.6051	2855.75	49.5136	2855.75	19.1896	2855.75	3.46622	2855.75	41.5866
2863.83	18.7616	2856.23	-3.43243	2856.23	9.237	2856.23	14.106	2863.83	4.58388	2863.83	--	2863.83	0.009	2863.83	1.11086e-06	2863.83	0.02076	2863.84	-9.99494	2856.38	5.30936	2856.38	0.01825	2856.38	9.9321e-27	2856.38	5.22454	2863.65	55.6046	2856.17	49.7716	2856.17	19.2647	2856.17	3.4816	2856.17	41.917
2864.32	20.5426	2856.65	-3.44421	2856.65	9.13235	2856.65	13.9674	2864.32	0.67474	2864.32	--	2864.32	0.01042	2864.32	1.14072e-06	2864.32	0.02172	2864.33	-9.9569	2856.8	5.36936	2856.8	0.01836	2856.8	1.0109e-26	2856.8	5.28498	2864.13	56.5816	2856.59	50.0296	2856.59	19.3397	2856.59	3.49692	2856.59	42.2475
2864.8	5.75814	2857.07	-3.45599	2857.07	9.02702	2857.07	13.8281	2864.8	-1.12436	2864.8	--	2864.8	0.009	2864.8	1.17058e-06	2864.8	0.02268	2864.81	-1.78869	2857.22	5.42926	2857.22	0.01836	2857.22	1.02858e-26	2857.22	5.34554	2864.62	55.5298	2857.01	50.2875	2857.01	19.4148	2857.01	3.51231	2857.01	42.5779
2865.28	-5.78586	2857.49	-3.46777	2857.49	8.92168	2857.49	13.6895	2865.28	5.31972	2865.28	--	2865.28	0.00865	2865.28	9.0688e-09	2865.28	0.02365	2865.29	5.55157	2857.65	5.48916	2857.65	0.01847	2857.65	1.04627e-26	2857.65	5.40598	2865.1	58.4566	2857.43	50.5455	2857.43	19.4898	2857.43	3.52769	2857.43	42.8733
2865.77	-8.61399	2857.91	-3.47955	2857.91	8.81704	2857.91	13.5509	2865.77	12.0646	2865.77	--	2865.77	0.01042	2865.77	1.81094e-08	2865.77	0.01551	2865.77	5.99259	2858.07	5.54916	2858.07	0.01847	2858.07	1.06395e-26	2858.07	5.46653	2865.58	52.551	2857.85	50.8034	2857.85	19.5649	2857.85	3.54308	2857.85	43.0798
2865.77	-2.82605	2858.33	-3.49133	2858.33	8.7117	2858.33	12.8586	2865.77	2.27792	2865.77	--	2865.77	0.009	2865.77	2.71502e-08	2865.77	0.01584	2866.21	6.04342	2858.49	5.60906	2858.49	0.01847	2858.49	1.08164e-26	2858.49	5.52697	2866.07	53.4689	2858.27	51.0613	2858.27	19.6399	2858.27	3.55847	2858.27	43.2863
2866.26	1.90644	2858.75	-3.50311	2858.75	8.60637	2858.75	13.4761	2866.26	5.54955	2866.26	--	2866.26	0.00865	2866.26	3.61908e-08	2866.26	0.01616	2866.69	4.32172	2858.91	5.66895	2858.91	0.01858	2858.91	1.09933e-26	2858.91	5.58753	2866.55	59.7674	2858.69	51.3193	2858.69	19.715	2858.69	3.57386	2858.69	43.4928
2866.74	-0.99931	2859.17	-3.5149	2859.17	8.50172	2859.17	13.3375	2866.74	4.76054	2866.74	--	2866.74	0.01042	2866.74	4.52315e-08	2866.74	0.01658	2867.17	-3.37289	2859.33	5.72896	2859.33	0.01858	2859.33	1.11701e-26	2859.33	5.64797	2867.03	53.9272	2859.11	51.5772	2859.11	19.7901	2859.11	3.58924	2859.11	43.6993
2867.22	-8.66943	2859.59	-3.52668	2859.59	8.39639	2859.59	12.9958	2867.22	3.97783	2867.22	--	2867.22	0.01042	2867.22	5.42722e-08	2867.22	0.01701	2867.66	-9.69731	2859.75	5.78886	2859.75	0.01858	2859.75	1.1347e-26	2859.75	5.70852	2867.52	47.0014	2859.53	51.8352	2859.53	19.8652	2859.53	3.60463	2859.53	43.9058
2867.71	-9.57795	2860.01	-3.53846	2860.01	8.29175	2860.01	12.8572	2867.71	-1.87122	2867.71	--	2867.71	0.01042	2867.71	6.33129e-08	2867.71	0.01798	2868.14	-10.2028	2860.17	5.84875	2860.17	0.01869	2860.17	1.15238e-26	2860.17	5.76896	2868	41.6366	2859.96	52.0931	2859.96	19.9402	2859.96	3.62002	2859.96	44.1123
2868.19	-10.2051	2860.43	-3.55024	2860.43	8.18641	2860.43	12.7186	2868.19	-3.62644	2868.19	--	2868.19	0.009	2868.19	7.23535e-08	2868.19	0.01894	2868.62	-6.83278	2860.59	5.90876	2860.59	0.01869	2860.59	1.17007e-26	2860.59	5.82952	2868.48	43.2602	2860.38	52.3511	2860.38	20.0153	2860.38	3.6354	2860.38	44.3188
2868.67	-4.71171	2860.85	-3.56202	2860.85	8.08107	2860.85	12.5793	2868.67	2.36192	2868.67	--	2868.67	0.00865	2868.67	8.13942e-08	2868.67	0.0199	2869.1	-2.03604	2861.01	5.96865	2861.01	0.0188	2861.01	1.18775e-26	2861.01	5.88996	2868.97	48.9349	2860.8	52.6091	2860.8	20.0903	2860.8	3.65079	2860.8	44.5253
2869.15	9.71101	2861.27	-3.5738	2861.27	7.97643	2861.27	12.4407	2869.15	9.68232	2869.15	--	2869.15	0.009	2869.15	9.04349e-08	2869.15	0.02076	2869.59	7.91387	2861.44	6.02855	2861.44	0.0188	2861.44	1.20545e-26	2861.44	5.95051	2869.45	55.9673	2861.22	52.867	2861.22	20.1654	2861.22	3.66618	2861.22	44.7318
2869.64	2.42966	2861.69	-3.58558	2861.69	7.87109	2861.69	12.3021	2869.64	1.00527	2869.64	--	2869.64	0.00865	2869.64	9.94755e-08	2869.64	0.02076	2870.07	11.4341	2861.86	6.08845	2861.86	0.0188	2861.86	1.22313e-26	2861.86	6.01095	2869.93	58.9438	2861.64	53.125	2861.64	20.2405	2861.64	3.68156	2861.64	44.9383
2870.12	-3.68399	2862.11	-3.59736	2862.11	7.76576	2862.11	12.1635	2870.12	-12.1958	2870.12	--	2870.12	0.01042	2870.12	1.08516e-07	2870.12	0.02172	2870.55	5.27526	2862.28	6.14845	2862.28	0.01891	2862.28	1.24082e-26	2862.28	6.0714	2870.41	60.8197	2862.06	53.3829	2862.06	20.3155	2862.06	3.69695	2862.06	45.1448
2870.6	0.16147	2862.53	-3.60914	2862.53	7.66111	2862.53	12.0242	2870.6	12.9713	2870.6	--	2870.6	0.01042	2870.6	1.17557e-07	2870.6	0.02268	2871.04	-0.17641	2862.7	6.20835	2862.7	0.01891	2862.7	1.2585e-26	2862.7	6.13195	2870.9	71.2271	2862.48	53.6408	2862.48	20.3906	2862.48	3.71234	2862.48	45.3513
2871.09	-2.1781	2862.95	-3.37352	2862.95	7.55578	2862.95	11.8856	2871.09	9.05359	2871.09	--	2871.09	0.00865	2871.09	1.26597e-07	2871.09	0.02365	2871.52	5.96253	2863.12	6.26825	2863.12	0.01902	2863.12	1.27619e-26	2863.12	6.19239	2871.38	70.5026	2862.9	53.8988	2862.9	20.4657	2862.9	3.72773	2862.9	45.5578
2871.57	-1.06722	2863.37	-3.3853	2863.37	7.45044	2863.37	11.747	2871.57	-7.68495	2871.57	--	2871.57	0.01042	2871.57	1.35639e-07	2871.57	0.0199	2872	7.34583	2863.54	6.32825	2863.54	0.01902	2863.54	1.29387e-26	2863.54	6.25294	2871.86	66.7009	2863.32	54.1567	2863.32	20.5407	2863.32	3.74311	2863.32	45.7643
2872.05	8.99653	2863.79	-3.39709	2863.79	7.3458	2863.79	11.6084	2872.05	-2.03503	2872.05	--	2872.05	0.01042	2872.05	1.44679e-07	2872.05	0.02076	2872.48	2.41892	2863.96	6.38815	2863.96	0.01902	2863.96	1.31156e-26	2863.96	6.31339	2872.34	58.7071	2863.74	54.4147	2863.74	20.6157	2863.74	3.7585	2863.74	45.9708
2872.53	18.4781	2864.21	-3.65627	2864.21	7.24046	2864.21	11.4698	2872.53	-5.06463	2872.53	--	2872.53	0.00865	2872.53	1.53719e-07	2872.53	0.02172	2872.97	1.86324	2864.38	6.44804	2864.38	0.01913	2864.38	1.32925e-26	2864.38	6.38585	2872.83	57.1522	2864.16	54.6726	2864.16	20.6908	2864.16	3.77389	2864.16	46.1773
2873.02	26.7006	2864.63	-3.66805	2864.63	7.13513	2864.63	11.3306	2873.02	9.25154	2873.02	--	2873.02	0.009	2873.02	1.6276e-07	2873.02	0.02268	2873.45	10.6067	2864.8	6.50805	2864.8	0.01913	2864.8	1.34694e-26	2864.8	6.46455	2873.31	56.4904	2864.59	54.9306	2864.59	20.7659	2864.59	3.78927	2864.59	46.3839
2873.5	17.8891	2865.05	-3.67983	2865.05	7.03048	2865.05	11.192	2873.5	2.64279	2873.5	--	2873.5	0.00865	2873.5	1.71801e-07	2873.5	0.02365	2873.93	13.3293	2865.23	6.56795	2865.23	0.01913	2865.23	1.36462e-26	2865.23	6.54324	2873.79	53.0258	2865.01	55.1885	2865.01	20.841	2865.01	3.80466	2865.01	46.5903
2873.98	8.14552	2865.47	-3.69161	2865.47	6.92515	2865.47	11.0534	2873.98	-1.84318	2873.98	--	2873.98	0.01042	2873.98	1.80842e-07	2873.98	0.01551	2874.41	5.17732	2865.65	6.62784	2865.65	0.01924	2865.65	1.38231e-26	2865.65	6.62183	2874.13	52.3617	2865.43	55.4465	2865.43	20.916	2865.43	3.82005	2865.43	46.7968
2874.46	14.8344	2865.89	-3.70339	2865.89	6.81981	2865.89	10.9147	2874.46	-11.8342	2874.46	--	2874.46	0.01042	2874.46	1.89882e-07	2874.46	0.01584	2874.9	4.73346	2866.07	6.68785	2866.07	0.01924	2866.07	1.39999e-26	2866.07	6.70053	2874.61	45.8332	2865.85	55.7045	2865.85	20.9911	2865.85	3.83543	2865.85	47.0033
2874.95	25.2217	2866.31	-3.71517	2866.31	6.71517	2866.31	11.3292	2874.95	-4.549	2874.95	--	2874.95	0.00865	2874.95	1.98923e-07	2874.95	0.01616	2875.38	7.28736	2866.49	6.74774	2866.49	0.01935	2866.49	1.41768e-26	2866.49	6.77922	2875.09	52.2203	2866.27	55.9624	2866.27	21.0662	2866.27	3.85075	2866.27	47.2099
2875.43	20.2349	2866.73	-3.72695	2866.73	6.60983	2866.73	11.1906	2875.43	-5.07908	2875.43	--	2875.43	0.009	2875.43	2.07964e-07	2875.43	0.01658	2875.86	9.13486	2866.91	6.80764	2866.91	0.01935	2866.91	1.43536e-26	2866.91	6.85792	2875.57	51.6704	2866.69	56.2203	2866.69	21.1413	2866.69	3.86614	2866.69	47.4164
2875.91	23.045	2867.16	-3.73873	2867.16	6.50519	2867.16	11.0513	2875.91	-4.95014	2875.91	--	2875.91	0.00865	2875.91	2.17005e-07	2875.91	0.01701	2876.34	3.69259	2867.33	6.87923	2867.33	0.01935	2867.33	1.45305e-26	2867.33	6.93662	2876.06	63.3435	2867.11	56.4783	2867.11	21.2163	2867.11	3.88153	2867.11	47.6229
2876.39	20.1781	2867.58	-3.75052	2867.58	6.39985	2867.58	10.9127	2876.39	4.51358	2876.39	--	2876.39	0.01042	2876.39	2.26045e-07	2876.39	0.01798	2876.82	-5.35013	2867.75	6.96853	2867.75	0.01946	2867.75	1.47074e-26	2867.75	7.0152	2876.54	70.3538	2867.53	56.7397	2867.53	21.2913	2867.53	3.89691	2867.53	47.8293
2876.87	15.5779	2868	-3.34996	2868	6.29452	2868	10.7741	2876.87	1.33418	2876.87	--	2876.87	0.00865	2876.87	2.35085e-07	2876.87	0.01894	2877.31	-4.9067	2868.17	7.05783	2868.17	0.01946	2868.17	1.48843e-26	2868.17	7.0939	2877.02	74.0296	2867.95	57.0295	2867.95	21.3664	2867.95	3.9123	2867.95	48.0359
2877.36	16.0402	2868.42	-3.36174	2868.42	6.18988	2868.42	10.6355	2877.36	-8.23418	2877.36	--	2877.36	0.009	2877.36	2.44126e-07	2877.36	0.0199	2877.79	3.63696	2868.59	7.14724	2868.59	0.01946	2868.59	1.50611e-26	2868.59	7.17259	2877.5	78.2977	2868.37	57.3193	2868.37	21.4415	2868.37	3.92769	2868.37	48.2424
2877.84	17.1809	2868.84	-3.37352	2868.84	6.08454	2868.84	10.4962	2877.84	-4.84378	2877.84	--	2877.84	0.009	2877.84	2.53167e-07	2877.84	0.02076	2878.27	7.94994	2869.01	7.23653	2869.01	0.01956	2869.01	1.5238e-26	2869.01	7.25129	2877.99	80.3317	2868.8	57.6091	2868.8	21.5165	2868.8	3.94307	2868.8	48.4489
2878.32	25.1718	2869.26	-3.3853	2869.26	5.9792	2869.26	10.3576	2878.32	-16.4859	2878.32	--	2878.32	0.00865	2878.32	2.62208e-07	2878.32	0.02268	2878.75	2.5045	2869.44	7.32583	2869.44	0.01956	2869.44	1.54148e-26	2869.44	7.32999	2878.47	75.3544	2869.22	57.8989	2869.22	21.5916	2869.22	3.95846	2869.22	48.6554
2878.8	27.6514	2869.68	-3.39709	2869.68	5.87456	2869.68	10.219	2878.8	-14.4619	2878.8	--	2878.8	0.01042	2878.8	2.71248e-07	2878.8	0.02365	2879.23	4.04213	2869.86	7.41513	2869.86	0.01967	2869.86	1.55916e-26	2869.86	7.40868	2878.95	75.203	2869.64	58.1887	2869.64	21.6667	2869.64	3.97385	2869.64	48.8885
2879.28	21.1732	2870.1	-3.40887	2870.1	5.76923	2870.1	10.0804	2879.28	-5.81887	2879.28	--	2879.28	0.00865	2879.28	2.80289e-07	2879.28	0.01551	2879.72	9.5291	2870.28	7.50443	2870.28	0.01967	2870.28	1.57685e-26	2870.28	7.48727	2879.43	66.9733	2870.06	58.4785	2870.06	21.7417	2870.06	3.98924	2870.06	49.1448
2879.77	24.8635	2870.52	-3.42065	2870.52	5.66389	2870.52	9.94108	2879.77	-7.54307	2879.77	--	2879.77	0.009	2879.77	2.8933e-07	2879.77	0.01584	2880.2	5.78984	2870.7	7.59373	2870.7	0.01967	2870.7	1.59453e-26	2870.7	7.56596	2879.91	51.9665	2870.48	58.7682	2870.48	21.8168	2870.48	4.00462	2870.48	49.401
2880.25	18.298	2870.94	-3.43243	2870.94	5.55925	2870.94	9.80248	2880.25	-5.57695	2880.25	--	2880.25	0.01042	2880.25	2.98371e-07	2880.25	0.01616	2880.68	5.44576	2871.12	7.68302	2871.12	0.01978	2871.12	1.61223e-26	2871.12	7.64466	2880.4	47.0295	2870.9	59.058	2870.9	21.8918	2870.9	4.02001	2870.9	49.6573
2880.73	24.9196	2871.36	-3.44421	2871.36	5.45391	2871.36	9.66388	2880.73	-11.2195	2880.73	--	2880.73	0.00865	2880.73	3.07411e-07	2880.73	0.01701	2881.16	4.73652	2871.54	7.77232	2871.54	0.01978	2871.54	1.62991e-26	2871.54	7.72336	2880.88	57.9477	2871.32	59.3478	2871.32	21.9669	2871.32	4.0354	2871.32	49.9136
2881.21	12.2502	2871.78	-3.45599	2871.78	5.34857	2871.78	9.52528	2881.21	7.24936	2881.21	--	2881.21	0.01042	2881.21	3.16451e-07	2881.21	0.01798	2881.64	6.81955	2871.96	7.86162	2871.96	0.01978	2871.96	1.6476e-26	2871.96	7.80205	2881.36	41.1775	2871.74	59.6376	2871.74	22.042	2871.74	4.05078	2871.74	50.1698
2881.69	13.0381	2872.2	-3.46777	2872.2	5.24393	2872.2	9.38668	2881.69	-6.27373	2881.69	--	2881.69	3.49141	2881.69	3.25493e-07	2881.69	0.01894	2882.12	4.92735	2872.38	7.95103	2872.38	0.01989	2872.38	1.66528e-26	2872.38	7.88064	2881.84	59.8935	2872.16	59.9274	2872.16	22.117	2872.16	4.06617	2872.16	50.4261
2882.17	17.237	2872.62	-3.53846	2872.62	5.13859	2872.62	9.24739	2882.17	-10.5039	2882.17	--	2882.17	3.49141	2882.17	3.34533e-07	2882.17	0.21047	2882.54	5.66207	2872.8	8.04033	2872.8	0.01989	2872.8	1.68297e-26	2872.8	7.95934	2882.32	59.5698	2872.58	60.2172	2872.58	22.1921	2872.58	4.08156	2872.58	50.6824
2882.54	16.4892	2873.04	-3.55024	2873.04	5.03326	2873.04	9.10879	2882.54	-3.26692	2882.54	--	2882.54	0.009	2882.54	3.43574e-07	2882.54	0.21518	2883.03	-1.46189	2873.23	8.12962	2873.23	0.02	2873.23	1.70065e-26	2873.23	8.03803	2882.8	62.2094	2873	60.507	2873	22.2672	2873	4.09694	2873	50.9386
2883.02	-1.42411	2873.46	-3.50311	2873.46	4.92862	2873.46	8.97019	2883.02	-5.47369	2883.02	--	2883.02	0.00865	2883.02	3.52614e-07	2883.02	0.21988	2883.51	-4.82232	2873.65	8.21892	2873.65	0.02	2873.65	1.71834e-26	2873.65	8.11673	2883.28	69.3022	2873.43	60.7968	2873.43	22.3422	2873.43	4.11233	2873.43	51.1949
2883.5	-5.08731	2873.88	-3.5149	2873.88	4.82328	2873.88	8.83159	2883.5	4.07563	2883.5	--	2883.5	0.00865	2883.5	3.61655e-07	2883.5	0.02268	2883.99	-6.92394	2874.07	8.30822	2874.07	0.02	2874.07	1.73602e-26	2874.07	8.19542	2883.77	71.1258	2873.85	61.0866	2873.85	22.4173	2873.85	4.12772	2873.85	51.4512
2883.98	1.2966	2874.3	-3.52668	2874.3	4.71794	2874.3	8.6923	2883.98	-9.59191	2883.98	--	2883.98	0.01042	2883.98	3.70696e-07	2883.98	0.02365	2884.47	-4.23636	2874.49	8.39752	2874.49	0.02011	2874.49	1.75372e-26	2874.49	8.27401	2884.25	69.2493	2874.27	61.3764	2874.27	22.4923	2874.27	4.14311	2874.27	51.7074
2884.46	-10.5606	2874.72	-3.53846	2874.72	4.6133	2874.72	8.5537	2884.46	2.95759	2884.46	--	2884.46	3.49141	2884.46	3.79737e-07	2884.46	0.01551	2884.95	5.76437	2874.91	8.48682	2874.91	0.02011	2874.91	1.7714e-26	2874.91	8.35271	2884.73	76.6426	2874.69	61.6662	2874.69	22.5674	2874.69	4.15849	2874.69	51.9637
2884.94	-16.1809	2875.14	-3.55024	2875.14	4.50796	2875.14	8.4151	2884.94	2.89296	2884.94	--	2884.94	3.49141	2884.94	3.88777e-07	2884.94	0.01584	2885.43	11.3178	2875.33	8.57612	2875.33	0.02022	2875.33	1.78909e-26	2875.33	8.4314	2885.21	67.9613	2875.11	61.956	2875.11	22.6425	2875.11	4.17388	2875.11	52.22
2885.42	-26.7456	2875.56	-3.56202	2875.56	4.57726	2875.56	8.2765	2885.42	0.70438	2885.42	--	2885.42	0.01042	2885.42	3.97817e-07	2885.42	0.01616	2885.91	-0.79822	2875.75	8.66552	2875.75	0.02022	2875.75	1.80677e-26	2875.75	8.5101	2885.69	66.058	2875.53	62.2458	2875.53	22.7176	2875.53	4.18927	2875.53	52.4762
2885.9	-32.3645	2875.98	-3.5738	2875.98	4.57726	2875.98	8.1379	2885.9	-8.27763	2885.9	--	2885.9	0.00865	2885.9	4.06859e-07	2885.9	0.01658	2886.4	-9.48866	2876.17	8.75482	2876.17	0.02022	2876.17	1.82446e-26	2876.17	8.58901	2886.17	63.5096	2875.95	62.5356	2875.95	22.7926	2875.95	4.20458	2875.95	52.7325
2886.39	-16.8662	2876.4	-3.58558	2876.4	3.58073	2876.4	7.99861	2886.39	1.71778	2886.39	--	2886.39	0.009	2886.39	4.15899e-07	2886.39	0.01701	2886.88	0.04569	2876.59	8.84412	2876.59	0.02033	2876.59	1.84214e-26	2876.59	8.68946	2886.65	62.7679	2876.37	62.8254	2876.37	22.8676	2876.37	4.21997	2876.37	52.9888
2886.87	-17.3707	2876.82	-3.59736	2876.82	4.57726	2876.82	7.86001	2886.87	1.92065	2886.87	--	2886.87	0.00865	2886.87	4.2494e-07	2886.87	0.01798	2887.36	6.58467	2877.02	8.93342	2877.02	0.02033	2877.02	1.85983e-26	2877.02	8.79002	2887.13	55.5752	2876.79	63.1152	2876.79	22.9427	2876.79	4.23536	2876.79	53.245
2887.35	-8.17116	2877.24	-3.60914	2877.24	4.27373	2877.24	7.72141	2887.35	-3.74115	2887.35	--	2887.35	0.01042	2887.35	4.3398e-07	2887.35	0.01894	2887.84	0.74707	2877.44	9.02271	2877.44	0.02033	2877.44	1.87751e-26	2877.44	8.89057	2887.61	65.0974	2877.21	63.4049	2877.21	23.0178	2877.21	4.25075	2877.21	53.5013
2887.83	-6.09493	2877.66	-3.62092	2877.66	4.24255	2877.66	7.58281	2887.83	-1.88085	2887.83	--	2887.83	0.00865	2887.83	4.43022e-07	2887.83	0.21047	2888.32	-3.44	2877.86	9.11201	2877.86	0.02044	2877.86	1.89521e-26	2877.86	8.99113	2888.1	62.3863	2877.64	63.6947	2877.64	23.0928	2877.64	4.26613	2877.64	53.7576
2888.31	5.56687	2878.08	-3.63271	2878.08	3.05544	2878.08	7.44351	2888.31	-5.88489	2888.31	--	2888.31	0.01042	2888.31	4.52062e-07	2888.31	0.21518	2888.8	-6.1631	2878.28	9.20131	2878.28	0.02044	2878.28	1.91289e-26	2878.28	9.09157	2888.58	64.0322	2878.06	63.9845	2878.06	23.1679	2878.06	4.28152	2878.06	54.0138
2888.79	8.07206	2878.5	-3.64449	2878.5	3.16008	2878.5	7.30491	2888.79	1.45392	2888.79	--	2888.79	3.49141	2888.79	4.61103e-07	2888.79	0.01584	2889.28	-9.11671	2878.7	9.29061	2878.7	0.02055	2878.7	1.93058e-26	2878.7	9.19213	2889.06	68.1191	2878.48	64.2743	2878.48	23.243	2878.48	4.29691	2878.48	54.2701
2889.27	7.35481	2878.92	-3.65627	2878.92	4.52598	2878.92	7.16631	2889.27	-3.95098	2889.27	--	2889.27	0.009	2889.27	4.70143e-07	2889.27	0.01616	2889.76	-5.32061	2879.12	9.38002	2879.12	0.02055	2879.12	1.94826e-26	2879.12	9.29269	2889.54	65.5835	2878.9	64.5641	2878.9	23.3181	2878.9	4.31229	2878.9	54.5264
2889.75	7.28482	2879.34	-3.66805	2879.34	4.55162	2879.34	7.02771	2889.75	-2.39947	2889.75	--	2889.75	0.00865	2889.75	4.79183e-07	2889.75	0.01584	2890.24	2.4434	2879.54	9.46931	2879.54	0.02055	2879.54	1.96595e-26	2879.54	9.39324	2890.02	74.5152	2879.32	64.8539	2879.32	23.3931	2879.32	4.32768	2879.32	54.7826
2890.23	2.24116	2879.76	-3.67983	2879.76	4.57726	2879.76	6.88842	2890.23	-10.4633	2890.23	--	2890.23	0.01042	2890.23	4.88225e-07	2890.23	0.01616	2890.72	7.84074	2879.96	9.55861	2879.96	0.02066	2879.96	1.98363e-26	2879.96	9.49369	2890.5	66.0234	2879.74	65.1437	2879.74	23.4681	2879.74	4.34307	2879.74	55.0388
2890.71	-14.9543	2880.18	-3.69161	2880.18	3.58073	2880.18	6.74982	2890.71	-1.45969	2890.71	--	2890.71	0.01042	2890.71	2.98371e-07	2890.71	0.01658	2891.2	8.90249	2880.38	9.64791	2880.38	0.02066	2880.38	2.00132e-26	2880.38	9.59424	2890.98	76.4297	2880.16	65.4335	2880.16	23.5432	2880.16	4.35845	2880.16	55.2951
2891.19	-30.0208	2880.6	-3.70339	2880.6	4.24255	2880.6	-3.75052	2891.19	-18.8337	2891.19	--	2891.19	0.01042	2891.19	3.07411e-07	2891.19	0.01701	2891.68	17.086	2880.8	9.73721	2880.8	0.02066	2880.8	2.019e-26	2880.8	9.6948	2891.46	72.504	2880.58	65.7233	2880.58	23.6183	2880.58	4.37384	2880.58	55.5513
2891.67	-18.9106	2881.02	-3.53846	2881.02	4.26888	2881.02	-3.71309	2891.67	4.87492	2891.67	--	2891.67	3.49141	2891.67	3.16451e-07	2891.67	0.01798	2892.17	13.3608	2881.23	9.82651	2881.23	0.02077	2881.23	2.0367e-26	2881.23	9.79536	2891.88	77.4865	2881	66.0131	2881	23.6934	2881	4.38923	2881	55.8076
2892.16	-16.4802	2881.44	-3.55024	2881.44	4.29452	2881.44	-3.67498	2892.16	-1.02538	2892.16	--	2892.16	0.009	2892.16	3.25493e-07	2892.16	0.01798	2892.65	3.78069	2881.65	9.91581	2881.65	0.02077	2881.65	2.05438e-26	2881.65	9.8958	2892.36	75.228	2881.42	66.3029	2881.42	23.7684	2881.42	4.40461	2881.42	56.0639
2892.64	-14.5031	2881.86	-3.73873	2881.86	4.32016	2881.86	-3.63686	2892.64	-0.26515	2892.64	--	2892.64	0.01042	2892.64	3.34533e-07	2892.64	0.01894	2893.13	-1.69043	2882.07	10.0051	2882.07	0.02088	2882.07	2.07207e-26	2882.07	9.99636	2892.84	84.6582	2881.84	66.5927	2881.84	23.8435	2881.84	4.42	2881.84	56.3622
2893.12	-7.98336	2882.28	-3.39709	2882.28	4.3458	2882.28	-3.59944	2893.12	1.06775	2893.12	--	2893.12	3.49141	2893.12	3.43574e-07	2893.12	0.01701	2893.61	1.96281	2882.49	10.0945	2882.49	0.02088	2882.49	2.08975e-26	2882.49	10.0969	2893.32	81.5641	2882.27	66.8825	2882.27	23.9186	2882.27	4.43539	2882.27	56.6717
2893.6	26.3957	2882.7	-3.40887	2882.7	4.37144	2882.7	-3.56133	2893.6	-2.13743	2893.6	--	2893.6	3.49141	2893.6	3.52614e-07	2893.6	0.01798	2894.09	3.26862	2882.91	10.1838	2882.91	0.02088	2882.91	2.10744e-26	2882.91	10.1974	2893.8	78.9541	2882.69	67.1723	2882.69	23.9936	2882.69	4.45078	2882.69	56.9812
2894.08	16.1753	2883.12	-3.42065	2883.12	4.39709	2883.12	-3.52321	2894.08	1.8052	2894.08	--	2894.08	0.009	2894.08	3.61655e-07	2894.08	0.01798	2894.57	-0.67657	2883.33	10.2731	2883.33	0.02099	2883.33	2.12512e-26	2883.33	10.2979	2894.28	85.3395	2883.11	67.4707	2883.11	24.0687	2883.11	4.46616	2883.11	57.2908
2894.56	2.28274	2883.54	-3.43243	2883.54	4.42273	2883.54	-3.48579	2894.56	4.04845	2894.56	--	2894.56	0.01042	2894.56	3.70696e-07	2894.56	0.01894	2895.05	-3.58362	2883.75	10.3624	2883.75	0.02099	2883.75	2.1428e-26	2883.75	10.3985	2894.76	83.4837	2883.53	67.8267	2883.53	24.1437	2883.53	4.48155	2883.53	57.6004
2895.04	5.80942	2883.96	-3.44421	2883.96	4.44837	2883.96	-3.44767	2895.04	-6.49672	2895.04	--	2895.04	3.49141	2895.04	3.79737e-07	2895.04	0.21047	2895.53	-9.54134	2884.17	10.4517	2884.17	0.02109	2884.17	2.16049e-26	2884.17	10.499	2895.24	89.9332	2883.95	68.1827	2883.95	24.2188	2883.95	4.49694	2883.95	57.9099
2895.52	4.16077	2884.38	-3.45599	2884.38	4.4747	2884.38	-3.41025	2895.52	-2.76402	2895.52	--	2895.52	3.49141	2895.52	3.88777e-07	2895.52	0.21518	2896.01	-3.18336	2884.59	10.541	2884.59	0.02109	2884.59	2.17819e-26	2884.59	10.5995	2895.72	87.688	2884.37	68.5386	2884.37	24.2939	2884.37	4.51232	2884.37	58.2194
2896	-5.32501	2884.8	-3.46777	2884.8	4.50034	2884.8	-3.37214	2896	-10.3742	2896	--	2896	3.58803	2896	3.97817e-07	2896	0.01701	2896.49	2.29891	2885.02	10.6303	2885.02	0.02109	2885.02	2.19587e-26	2885.02	10.7	2896.2	81.5282	2884.79	68.8946	2884.79	24.339	2884.79	4.52771	2884.79	58.529
2896.48	-13.0111	2885.22	-3.47955	2885.22	4.52598	2885.22	-3.33402	2896.48	-8.89684	2896.48	--	2896.48	3.34632	2896.48	4.06859e-07	2896.48	0.01798	2896.97	5.57736	2885.44	10.7243	2885.44	0.0212	2885.44	2.21355e-26	2885.44	10.8006	2896.68	84.2655	2885.21	69.2505	2885.21	24.3311	2885.21	4.54303	2885.21	58.8386
2896.96	-17.9743	2885.64	-3.49133	2885.64	4.55162	2885.64	-3.2966	2896.96	-0.89259	2896.96	--	2896.96	3.49141	2896.96	4.15899e-07	2896.96	0.01798	2897.45	5.58359	2885.86	10.8497	2885.86	0.0212	2885.86	2.23124e-26	2885.86	10.9011	2897.16	80.1902	2885.63	69.6064	2885.63	24.3232	2885.63	4.55842	2885.63	59.1481
2897.44	-20.0263	2886.06	-3.50311	2886.06	4.57726	2886.06	-3.25849	2897.44	-3.79689	2897.44	--	2897.44	3.53977	2897.44	4.2494e-07	2897.44	0.30431	2897.93	13.7891	2886.28	10.975	2886.28	0.0212	2886.28	2.24892e-26	2886.28	11.0016	2897.64	82.9629	2886.05	69.9624	2886.05	24.3153	2886.05	4.5738	2886.05	59.4577
2897.92	-14.6743	2886.48	-3.53846	2886.48	4.60291	2886.48	-3.22037	2897.92	9.6728	2897.92	--	2897.92	3.58803	2897.92	4.3398e-07	2897.92	0.29489	2898.41	16.2201	2886.7	11.1004	2886.7	0.02131	2886.7	2.26661e-26	2886.7	11.1021	2898.12	76.8839	2886.48	70.3184	2886.48	24.3073	2886.48	4.58919	2886.48	59.7672
2898.4	3.98752	2886.9	-3.55024	2886.9	4.62855	2886.9	-3.18295	2898.4	-7.80276	2898.4	--	2898.4	0.009	2898.4	4.43022e-07	2898.4	0.2996	2898.89	16.357	2887.12	11.2258	2887.12	0.02131	2887.12	2.28429e-26	2887.12	11.2027	2898.6	74.6323	2886.9	70.6743	2886.9	24.2995	2886.9	4.60458	2886.9	60.0768
2898.88	1.66181	2887.32	-3.53846	2887.32	4.65419	2887.32	-3.14483	2898.88	-8.53304	2898.88	--	2898.88	0.01042	2898.88	4.52062e-07	2898.88	0.30431	2899.06	12.7008	2887.54	11.3511	2887.54	0.02142	2887.54	2.30199e-26	2887.54	11.3032	2899.08	77.8602	2887.32	71.0303	2887.32	24.2915	2887.32	4.61996	2887.32	60.3863
2899.05	-3.76507	2887.74	-3.55024	2887.74	4.68052	2887.74	-3.10672	2899.05	-14.183	2899.05	--	2899.05	3.49141	2899.05	4.61103e-07	2899.05	0.30891	2899.54	12.6936	2887.96	11.4765	2887.96	0.02142	2887.96	2.31967e-26	2887.96	11.4037	2899.56	82.7758	2887.74	71.3862	2887.74	24.2836	2887.74	4.63535	2887.74	60.6959
2899.53	-0.63756	2888.16	-3.56202	2888.16	4.70616	2888.16	-3.0693	2899.53	-6.52229	2899.53	--	2899.53	3.49141	2899.53	4.70143e-07	2899.53	0.31362	2900.02	13.0625	2888.38	11.602	2888.38	0.02142	2888.38	2.33736e-26	2888.38	11.5136	2900.04	74.6476	2888.16	71.7421	2888.16	24.2757	2888.16	4.65074	2888.16	61.0055
2900.01	-10.7041	2888.58	-3.5738	2888.58	4.7318	2888.58	-3.03118	2900.01	-9.62454	2900.01	--	2900.01	3.53977	2900.01	3.43574e-07	2900.01	0.31832	2900.5	15.9429	2888.81	11.7273	2888.81	0.02153	2888.81	2.35504e-26	2888.81	11.6398	2900.52	74.5335	2888.58	72.0981	2888.58	24.2678	2888.58	4.66613	2888.58	61.315
2900.49	-13.9764	2889	-3.58558	2889	4.75744	2889	-2.99376	2900.49	5.00931	2900.49	--	2900.49	3.58803	2900.49	3.52614e-07	2900.49	0.01701	2900.98	13.5288	2889.23	11.8527	2889.23	0.02153	2889.23	2.37273e-26	2889.23	11.7659	2901	63.8947	2889	72.454	2889	24.2599	2889	4.68151	2889	61.6246
2900.97	-11.605	2889.42	-3.59736	2889.42	4.78309	2889.42	-2.95565	2900.97	4.6484	2900.97	--	2900.97	0.009	2900.97	3.61655e-07	2900.97	0.01798	2901.46	6.77365	2889.65	11.9781	2889.65	0.02153	2889.65	2.39041e-26	2889.65	11.8921	2901.48	60.8879	2889.42	72.81	2889.42	24.2519	2889.42	4.6969	2889.42	61.9341
2901.45	-0.62716	2889.84	-3.60914	2889.84	4.80873	2889.84	-2.91753	2901.45	3.71911	2901.45	--	2901.45	0.01042	2901.45	3.70696e-07	2901.45	0.30431	2901.94	3.34567	2890.07	12.1034	2890.07	0.02164	2890.07	2.4081e-26	2890.07	12.0182	2901.96	52.912	2889.84	73.1659	2889.84	24.2441	2889.84	4.71229	2889.84	62.2437
2901.93	7.8108	2890.26	-3.62092	2890.26	4.83437	2890.26	-2.88011	2901.93	-1.25778	2901.93	--	2901.93	3.49141	2901.93	3.79737e-07	2901.93	0.29489	2902.42	7.74828	2890.49	12.2288	2890.49	0.02164	2890.49	2.42578e-26	2890.49	12.1444	2902.44	52.4164	2890.26	73.5219	2890.26	24.2361	2890.26	4.72767	2890.26	62.5532
2902.41	3.76715	2890.68	-3.63271	2890.68	4.86001	2890.68	-2.84199	2902.41	5.85729	2902.41	--	2902.41	3.53977	2902.41	3.88777e-07	2902.41	0.2996	2902.9	12.6564	2890.91	12.3542	2890.91	0.02175	2890.91	2.44348e-26	2890.91	12.2706	2902.92	61.7091	2890.68	73.8778	2890.68	24.2282	2890.68	4.74306	2890.68	62.8628
2902.89	7.10117	2891.1	-3.64449	2891.1	4.88634	2891.1	-2.80388	2902.89	4.82848	2902.89	--	2902.89	3.58803	2902.89	3.97817e-07	2902.89	0.30431	2903.38	4.6165	2891.33	12.4795	2891.33	0.02197	2891.33	2.46116e-26	2891.33	12.3967	2903.4	63.575	2891.11	74.2338	2891.11	24.2203	2891.11	4.75845	2891.11	63.1723
2903.37	11.0104	2891.52	-3.69161	2891.52	4.91198	2891.52	-2.76646	2903.37	3.67149	2903.37	--	2903.37	3.34632	2903.37	4.06859e-07	2903.37	0.30891	2903.86	0.94676	2891.75	12.605	2891.75	0.02241	2891.75	2.47885e-26	2891.75	12.5229	2903.88	60.8357	2891.53	74.5897	2891.53	24.2124	2891.53	4.77383	2891.53	63.4819
2903.85	12.2578	2891.94	-3.70339	2891.94	4.93762	2891.94	-2.72834	2903.85	-9.25785	2903.85	--	2903.85	3.34632	2903.85	4.15899e-07	2903.85	0.30431	2904.34	4.94484	2892.17	12.7304	2892.17	0.02295	2892.17	2.49653e-26	2892.17	12.6491	2904.36	61.2955	2891.95	74.9457	2891.95	24.2044	2891.95	4.78922	2891.95	63.7915
2904.33	6.48163	2892.36	-3.53846	2892.36	4.96327	2892.36	-2.69092	2904.33	7.93244	2904.33	--	2904.33	3.49141	2904.33	4.2494e-07	2904.33	0.29489	2904.82	4.70755	2892.59	12.8558	2892.59	0.02339	2892.59	2.51422e-26	2892.59	12.7752	2904.84	67.2959	2892.37	75.3016	2892.37	24.1965	2892.37	4.80461	2892.37	64.101
2904.81	-0.41857	2892.78	-3.55024	2892.78	4.98891	2892.78	-2.6528	2904.81	2.7927	2904.81	--	2904.81	3.34632	2904.81	4.3398e-07	2904.81	0.2996	2905.3	1.24689	2893.02	12.9811	2893.02	0.02383	2893.02	2.5319e-26	2893.02	12.9014	2905.32	66.3087	2892.79	75.6575	2892.79	24.1886	2892.79	4.82	2892.79	64.4105
2905.29	-6.90574	2893.2	-3.73873	2893.2	5.01455	2893.2	-2.61469	2905.29	5.46417	2905.29	--	2905.29	3.15297	2905.29	4.43022e-07	2905.29	0.30431	2905.78	2.11736	2893.44	13.1065	2893.44	0.02437	2893.44	2.54959e-26	2893.44	13.0276	2905.8	59.0959	2893.21	76.0135	2893.21	24.1807	2893.21	4.83538	2893.21	64.7201
2905.77	-16.2827	2893.62	-3.39709	2893.62	5.04019	2893.62	-2.57727	2905.77	-1.03662	2905.77	--	2905.77	3.49141	2905.77	4.52062e-07	2905.77	0.30891	2906.26	7.33239	2893.86	13.2319	2893.86	0.02481	2893.86	2.56727e-26	2893.86	13.1537	2906.27	67.4129	2893.63	76.3695	2893.63	24.1728	2893.63	4.85077	2893.63	65.0319
2906.24	-20.7221	2894.04	-3.40887	2894.04	5.06652	2894.04	-2.53915	2906.24	5.13482	2906.24	--	2906.24	3.53977	2906.24	4.61103e-07	2906.24	0.31832	2906.74	5.73005	2894.28	13.3572	2894.28	0.02536	2894.28	2.58497e-26	2894.28	13.2799	2906.75	63.7377	2894.05	76.7254	2894.05	24.1649	2894.05	4.86616	2894.05	65.3967
2906.72	-25.3243	2894.46	-3.42065	2894.46	5.09216	2894.46	-2.50104	2906.72	-2.97085	2906.72	--	2906.72	3.34632	2906.72	3.88777e-07	2906.72	0.01701	2907.21	11.3216	2894.7	13.4826	2894.7	0.02579	2894.7	2.60265e-26	2894.7	13.4061	2907.23	74.4876	2894.47	77.0814	2894.47	24.157	2894.47	4.88154	2894.47	65.7615
2907.2	-18.8704	2894.88	-3.43243	2894.88	5.1178	2894.88	-2.46361	2907.2	-0.30602	2907.2	--	2907.2	3.49141	2907.2	3.97817e-07	2907.2	0.01798	2907.69	15.8986	2895.12	13.608	2895.12	0.02623	2895.12	2.62034e-26	2895.12	13.5322	2907.71	73.1984	2894.89	77.4373	2894.89	24.149	2894.89	4.89686	2894.89	66.1264
2907.68	-18.343	2895.3	-3.44421	2895.3	5.14345	2895.3	-2.4255	2907.68	9.71506	2907.68	--	2907.68	3.34632	2907.68	4.06859e-07	2907.68	0.01894	2908.17	20.3493	2895.54	13.7334	2895.54	0.02678	2895.54	2.63802e-26	2895.54	13.6585	2908.19	81.6206	2895.32	77.7932	2895.32	24.1411	2895.32	4.91225	2895.32	66.4912
2908.16	-8.11018	2895.72	-3.45599	2895.72	5.16909	2895.72	-2.38739	2908.16	2.05675	2908.16	--	2908.16	3.15297	2908.16	4.15899e-07	2908.16	0.21047	2908.65	17.7517	2895.96	13.8588	2895.96	0.02722	2895.96	2.65571e-26	2895.96	13.7846	2908.27	92.1247	2895.74	78.1492	2895.74	24.1332	2895.74	4.92763	2895.74	66.856
2908.64	-5.05336	2896.14	-3.46777	2896.14	5.19473	2896.14	-2.34996	2908.64	0.2629	2908.64	--	2908.64	3.29806	2908.64	4.2494e-07	2908.64	0.21518	2909.13	14.2037	2896.38	13.9842	2896.38	0.02765	2896.38	2.67339e-26	2896.38	13.9107	2908.75	90.0159	2896.16	78.5052	2896.16	24.1253	2896.16	4.94302	2896.16	67.2208
2909.12	-17.7955	2896.56	-3.60914	2896.56	5.22037	2896.56	-2.31185	2909.12	1.53031	2909.12	--	2909.12	3.34632	2909.12	4.3398e-07	2909.12	0.01701	2909.61	11.0251	2896.81	14.1095	2896.81	0.0282	2896.81	2.69108e-26	2896.81	14.0368	2909.23	110.237	2896.58	78.8611	2896.58	24.1174	2896.58	4.95841	2896.58	67.5856
2909.6	-14.7644	2896.98	-3.49133	2896.98	5.24601	2896.98	-2.27443	2909.6	7.01374	2909.6	--	2909.6	3.49141	2909.6	4.43022e-07	2909.6	0.01798	2910.09	13.8101	2897.23	14.2349	2897.23	0.02864	2897.23	2.70876e-26	2897.23	14.1631	2909.71	107.035	2897	79.217	2897	24.1095	2897	4.9738	2897	67.9504
2910.07	-5.54885	2897.4	-3.50311	2897.4	5.27234	2897.4	-2.23631	2910.07	1.4536	2910.07	--	2910.07	3.53977	2910.07	4.06859e-07	2910.07	0.20116	2910.56	12.3869	2897.65	14.3603	2897.65	0.02918	2897.65	2.72646e-26	2897.65	14.2892	2910.19	119.048	2897.42	79.573	2897.42	24.1016	2897.42	4.98918	2897.42	68.3153
2910.55	-1.32779	2897.82	-3.5149	2897.82	5.29798	2897.82	-2.1982	2910.55	2.30713	2910.55	--	2910.55	3.58803	2910.55	4.15899e-07	2910.55	0.20576	2911.04	11.9055	2898.07	14.4856	2898.07	0.02962	2898.07	2.74414e-26	2898.07	14.4154	2910.67	112.479	2897.84	79.9322	2897.84	24.0936	2897.84	5.00457	2897.84	68.6801
2911.03	3.05682	2898.24	-3.52668	2898.24	5.32363	2898.24	-2.16077	2911.03	1.78872	2911.03	--	2911.03	3.34632	2911.03	4.2494e-07	2911.03	0.21047	2911.52	13.01	2898.49	14.611	2898.49	0.03006	2898.49	2.76183e-26	2898.49	14.5416	2911.15	118.633	2898.26	80.3527	2898.26	24.0857	2898.26	5.01996	2898.26	69.0449
2911.51	5.81981	2898.66	-3.53846	2898.66	5.34927	2898.66	-2.12266	2911.51	10.5613	2911.51	--	2911.51	3.20133	2911.51	4.3398e-07	2911.51	0.21518	2912	16.3185	2898.91	14.7365	2898.91	0.0306	2898.91	2.77951e-26	2898.91	14.6677	2911.62	104.552	2898.68	80.7733	2898.68	24.0778	2898.68	5.03534	2898.68	69.4097
2911.99	1.71587	2899.08	-3.55024	2899.08	5.37491	2899.08	-2.08454	2911.99	3.87222	2911.99	--	2911.99	3.49141	2911.99	3.70696e-07	2911.99	0.21988	2912.48	14.5382	2899.33	14.8619	2899.33	0.03104	2899.33	2.79719e-26	2899.33	14.7939	2912.1	101.408	2899.1	81.1938	2899.1	24.0699	2899.1	5.05073	2899.1	69.7746
2912.47	-13.0436	2899.5	-3.56202	2899.5	5.40055	2899.5	-2.04712	2912.47	-0.55811	2912.47	--	2912.47	3.53977	2912.47	3.79737e-07	2912.47	0.22459	2912.96	16.6288	2899.75	14.9872	2899.75	0.03159	2899.75	2.81488e-26	2899.75	14.9201	2912.58	94.2708	2899.52	81.6144	2899.52	24.0636	2899.52	5.06612	2899.52	70.1394
2912.95	-18.5973	2899.92	-3.5738	2899.92	5.42619	2899.92	-2.00901	2912.95	6.57205	2912.95	--	2912.95	3.58803	2912.95	3.88777e-07	2912.95	0.22919	2913.44	10.4073	2900.17	15.1126	2900.17	0.03202	2900.17	2.83256e-26	2900.17	15.0462	2913.06	93.7578	2899.95	82.0349	2899.95	24.0579	2899.95	5.08151	2899.95	70.5042
2913.42	-15.9044	2900.34	-3.58558	2900.34	5.45183	2900.34	-1.97089	2913.42	-3.52501	2913.42	--	2913.42	3.20133	2913.42	3.97817e-07	2913.42	0.2339	2913.91	6.69922	2900.6	15.2379	2900.6	0.03246	2900.6	2.85025e-26	2900.6	15.1935	2913.54	92.9692	2900.37	82.4554	2900.37	24.0522	2900.37	5.09689	2900.37	70.8691
2913.9	-20.2557	2900.76	-3.59736	2900.76	5.47816	2900.76	-1.93347	2913.9	3.14933	2913.9	--	2913.9	3.49141	2913.9	4.06859e-07	2913.9	0.23861	2914.39	12.3802	2901.02	15.3633	2901.02	0.03301	2901.02	2.86794e-26	2901.02	15.3489	2914.02	95.7129	2900.79	82.876	2900.79	24.0465	2900.79	5.11228	2900.79	71.2339
2914.38	-6.86763	2901.18	-3.60914	2901.18	5.50381	2901.18	-1.89535	2914.38	6.61249	2914.38	--	2914.38	3.53977	2914.38	4.15899e-07	2914.38	0.24332	2914.87	19.5905	2901.44	15.4887	2901.44	0.03345	2901.44	2.88563e-26	2901.44	15.5044	2914.5	91.8351	2901.21	83.2965	2901.21	24.0408	2901.21	5.12767	2901.21	71.5987
2914.86	-4.51836	2901.6	-3.62092	2901.6	5.52945	2901.6	-1.85793	2914.86	3.1794	2914.86	--	2914.86	3.2497	2914.86	4.2494e-07	2914.86	0.24803	2915.35	19.0903	2901.86	15.6141	2901.86	0.03399	2901.86	2.90331e-26	2901.86	15.6599	2914.97	108.564	2901.63	83.7171	2901.63	24.0351	2901.63	5.14305	2901.63	71.9635
2915.34	-11.5731	2902.02	-3.63271	2902.02	5.55509	2902.02	-1.81982	2915.34	4.09821	2915.34	--	2915.34	3.29806	2915.34	3.52614e-07	2915.34	0.25273	2915.83	20.5843	2902.28	15.7395	2902.28	0.03443	2902.28	2.921e-26	2902.28	15.8154	2915.45	101.916	2902.05	84.1376	2902.05	24.0294	2902.05	5.15844	2902.05	72.3284
2915.81	-10.0707	2902.44	-3.45599	2902.44	5.58073	2902.44	-1.7817	2915.81	-2.65189	2915.81	--	2915.81	3.34632	2915.81	3.61655e-07	2915.81	0.25733	2916.24	20.9866	2902.7	15.8681	2902.7	0.03487	2902.7	2.93868e-26	2902.7	15.9709	2915.93	84.1783	2902.47	84.5581	2902.47	24.0237	2902.47	5.17383	2902.47	72.6932
2916.23	2.02564	2902.86	-3.46777	2902.86	5.60637	2902.86	-1.74428	2916.23	0.52034	2916.23	--	2916.23	3.15297	2916.23	3.70696e-07	2916.23	0.26204	2916.72	18.8373	2903.12	16.0349	2903.12	0.03541	2903.12	2.95637e-26	2903.12	16.1263	2916.41	85.2787	2902.89	84.9787	2902.89	24.018	2902.89	5.18921	2902.89	73.058
2916.71	15.6015	2903.28	-3.47955	2903.28	5.63201	2903.28	-1.70617	2916.71	7.90923	2916.71	--	2916.71	3.20133	2916.71	3.79737e-07	2916.71	0.22459	2917.2	18.7789	2903.54	16.2015	2903.54	0.03585	2903.54	2.97405e-26	2903.54	16.2819	2916.89	90.9648	2903.31	85.3992	2903.31	24.0124	2903.31	5.2046	2903.31	73.4228
2917.18	13.7699	2903.7	0.86833	2903.7	4.29799	2903.7	0.03229	2917.18	-1.28903	2917.18	--	2917.18	3.49141	2917.18	3.88777e-07	2917.18	0.22919	2917.67	25.9049	2903.96	16.3683	2903.96	0.03629	2903.96	2.99174e-26	2903.96	16.4373	2917.36	88.2342	2903.73	85.8198	2903.73	24.0066	2903.73	5.21999	2903.73	73.7876
2917.66	17.2363	2904.12	0.82328	2904.12	4.19265	2904.12	-0.0173	2917.66	7.53173	2917.66	--	2917.66	3.53977	2917.66	3.97817e-07	2917.66	0.2339	2918.15	20.2684	2904.38	16.535	2904.38	0.03683	2904.38	3.00943e-26	2904.38	16.5928	2917.84	97.3696	2904.16	86.2403	2904.16	24.001	2904.16	5.23538	2904.16	74.1524
2918.14	12.4886	2904.54	0.77755	2904.54	4.08801	2904.54	-0.06689	2918.14	-3.70059	2918.14	--	2918.14	3.58803	2918.14	4.06859e-07	2918.14	0.23861	2918.63	16.2231	2904.81	16.7018	2904.81	0.03727	2904.81	3.02712e-26	2904.81	16.7484	2918.32	94.6563	2904.58	86.6608	2904.58	23.9952	2904.58	5.25069	2904.58	74.5172
2918.62	0.13583	2904.96	0.7325	2904.96	3.98267	2904.96	-0.11642	2918.62	-10.3232	2918.62	--	2918.62	3.2497	2918.62	4.15899e-07	2918.62	0.30431	2919.11	18.6329	2905.23	16.8685	2905.23	0.03782	2905.23	3.0448e-26	2905.23	16.9038	2918.8	101.467	2905	87.0814	2905	23.9896	2905	5.26608	2905	74.8821
2919.09	4.34234	2905.38	0.68746	2905.38	3.87734	2905.38	-0.16632	2919.09	6.83709	2919.09	--	2919.09	3.15297	2919.09	4.2494e-07	2919.09	0.29489	2919.59	23.0514	2905.65	17.0353	2905.65	0.03825	2905.65	3.06249e-26	2905.65	17.0593	2919.27	102.403	2905.42	87.5019	2905.42	23.9839	2905.42	5.28147	2905.42	75.2469
2919.57	8.21482	2905.8	0.64241	2905.8	3.77269	2905.8	-0.21552	2919.57	-3.5264	2919.57	--	2919.57	3.20133	2919.57	4.3398e-07	2919.57	0.25733	2920.06	17.0942	2906.07	17.2021	2906.07	0.03913	2906.07	3.08017e-26	2906.07	17.2147	2919.75	109.862	2905.84	87.9225	2905.84	23.9781	2905.84	5.29685	2905.84	75.6279
2920.05	11.8704	2906.22	0.59667	2906.22	3.66736	2906.22	-0.26542	2920.05	5.03093	2920.05	--	2920.05	3.78138	2920.05	4.43022e-07	2920.05	0.31362	2920.54	11.1196	2906.49	17.3687	2906.49	0.04011	2906.49	3.09786e-26	2906.49	17.3703	2920.23	102.865	2906.26	88.343	2906.26	23.9725	2906.26	5.31224	2906.26	76.0479
2920.53	17.1122	2906.64	0.55163	2906.64	3.56202	2906.64	-0.31462	2920.53	8.89116	2920.53	--	2920.53	3.82974	2920.53	4.06859e-07	2920.53	0.29489	2921.02	9.70803	2906.91	17.5356	2906.91	0.04121	2906.91	3.11554e-26	2906.91	17.5257	2920.71	109.928	2906.68	88.7635	2906.68	23.9667	2906.68	5.32763	2906.68	76.468
2921.01	26.9161	2907.06	0.50658	2907.06	3.45738	2907.06	-0.36452	2921.01	8.20797	2921.01	--	2921.01	3.87811	2921.01	4.15899e-07	2921.01	0.2996	2921.5	18.4361	2907.33	17.7022	2907.33	0.0423	2907.33	3.13323e-26	2907.33	17.6812	2921.18	105.889	2907.1	89.1841	2907.1	23.9611	2907.1	5.34302	2907.1	76.888
2921.48	-19.0436	2907.48	0.46154	2907.48	3.35204	2907.48	-0.41372	2921.48	2.17371	2921.48	--	2921.48	3.15297	2921.48	4.2494e-07	2921.48	0.31362	2921.97	32.6529	2907.75	17.869	2907.75	0.04339	2907.75	3.15092e-26	2907.75	17.8368	2921.66	93.0445	2907.52	89.6046	2907.52	23.9553	2907.52	5.3584	2907.52	77.308
2921.96	-19.4615	2907.9	0.4158	2907.9	3.24671	2907.9	-0.46362	2921.96	0.70427	2921.96	--	2921.96	3.05635	2921.96	4.3398e-07	2921.96	0.29489	2922.45	34.9471	2908.17	18.0357	2908.17	0.04438	2908.17	3.16861e-26	2908.17	17.9922	2922.14	93.7059	2907.94	90.0251	2907.94	23.9497	2907.94	5.37379	2907.94	77.7281
2922.44	-21.4754	2908.32	0.37075	2908.32	3.14206	2908.32	-0.51143	2922.44	1.36511	2922.44	--	2922.44	3.10471	2922.44	3.70696e-07	2922.44	0.25733	2922.93	26.754	2908.6	18.2025	2908.6	0.04547	2908.6	3.18629e-26	2908.6	18.1477	2922.62	99.919	2908.36	90.4457	2908.36	23.944	2908.36	5.38918	2908.36	78.1481
2922.92	-16.1178	2908.74	0.32571	2908.74	3.03673	2908.74	-0.52737	2922.92	-8.71055	2922.92	--	2922.92	3.15297	2922.92	3.79737e-07	2922.92	0.29489	2923.4	22.5382	2909.02	18.3693	2909.02	0.04656	2909.02	3.20398e-26	2909.02	18.3032	2923.09	103.093	2908.79	90.8662	2908.79	23.9383	2908.79	5.40456	2908.79	78.5682
2923.39	-11.8912	2909.16	0.28067	2909.16	2.93139	2909.16	-0.54331	2923.39	0.83139	2923.39	--	2923.39	3.20133	2923.39	3.88777e-07	2923.39	0.31362	2923.88	34.9083	2909.44	18.536	2909.44	0.04765	2909.44	3.22166e-26	2909.44	18.4587	2923.57	114.42	2909.21	91.2868	2909.21	23.9326	2909.21	5.41995	2909.21	78.9882
2923.87	-6.47401	2909.58	0.23493	2909.58	2.82675	2909.58	-0.55994	2923.87	-1.94579	2923.87	--	2923.87	3.2497	2923.87	3.97817e-07	2923.87	0.30431	2924.36	30.1703	2909.86	18.7028	2909.86	0.04864	2909.86	3.23935e-26	2909.86	18.6142	2924.05	119.24	2909.63	91.7074	2909.63	23.9269	2909.63	5.43534	2909.63	79.4082
2924.35	-15.1032	2910	0.18988	2910	2.72141	2910	-0.57588	2924.35	-2.85594	2924.35	--	2924.35	3.29806	2924.35	4.06859e-07	2924.35	0.29489	2924.84	22.8257	2910.28	18.8694	2910.28	0.04973	2910.28	3.25703e-26	2910.28	18.7696	2924.07	120.034	2910.05	92.1278	2910.05	23.9212	2910.05	5.45072	2910.05	79.8282
2924.82	-14.0644	2910.42	0.14484	2910.42	2.61607	2910.42	-0.59252	2924.82	-2.88429	2924.82	--	2924.82	3.34632	2924.82	4.15899e-07	2924.82	0.25733	2925.31	26.0957	2910.7	19.0362	2910.7	0.05082	2910.7	3.27473e-26	2910.7	18.9252	2924.54	126.076	2910.47	92.5484	2910.47	23.9155	2910.47	5.46611	2910.47	80.2483
2925.3	-14.1531	2910.84	0.09979	2910.84	2.51143	2910.84	-0.60845	2925.3	-18.1184	2925.3	--	2925.3	3.15297	2925.3	4.2494e-07	2925.3	0.31362	2925.79	38.6895	2911.12	19.2029	2911.12	0.05192	2911.12	3.29241e-26	2911.12	19.0806	2925.02	120.065	2910.89	92.9689	2910.89	23.9098	2910.89	5.4815	2910.89	80.6683
2925.78	-11.1878	2911.26	0.05429	2911.26	2.4061	2911.26	-0.62439	2925.78	-12.039	2925.78	--	2925.78	3.20133	2925.78	3.52614e-07	2925.78	0.2996	2926.27	37.3137	2911.54	19.3697	2911.54	0.0529	2911.54	3.3101e-26	2911.54	19.2361	2925.5	112.984	2911.31	93.3895	2911.31	23.9041	2911.31	5.49688	2911.31	81.0884
2926.25	-12.9321	2911.68	0.00907	2911.68	2.30145	2911.68	-0.64102	2926.25	-0.84188	2926.25	--	2926.25	3.49141	2926.25	3.61655e-07	2926.25	0.31362	2926.74	27.0667	2911.96	19.5365	2911.96	0.05399	2911.96	3.32778e-26	2911.96	19.3917	2925.97	105.802	2911.73	93.8101	2911.73	23.8984	2911.73	5.51227	2911.73	81.5084
2926.73	-9.16908	2912.1	-0.03614	2912.1	2.19612	2912.1	-0.65696	2926.73	-3.6319	2926.73	--	2926.73	3.53977	2926.73	3.70696e-07	2926.73	0.29489	2927.22	27.1392	2912.39	19.7032	2912.39	0.05509	2912.39	3.34547e-26	2912.39	19.5494	2926.45	96.066	2912.15	94.279	2912.15	23.8927	2912.15	5.52766	2912.15	81.9285
2927.21	-3.6036	2912.52	-0.08108	2912.52	2.09078	2912.52	-0.6736	2927.21	5.90576	2927.21	--	2927.21	3.58803	2927.21	3.79737e-07	2927.21	0.2996	2927.7	31.8002	2912.81	19.87	2912.81	0.05618	2912.81	3.36315e-26	2912.81	19.7375	2926.93	105.934	2912.57	94.7589	2912.57	23.887	2912.57	5.54305	2912.57	82.3485
2927.69	-14.273	2912.94	-0.12682	2912.94	1.98614	2912.94	-0.68954	2927.69	-0.07608	2927.69	--	2927.69	3.2497	2927.69	3.88777e-07	2927.69	0.25733	2928.17	38.3206	2913.23	20.0367	2913.23	0.05727	2913.23	3.38083e-26	2913.23	19.9256	2927.4	104.129	2913	95.2388	2913	23.8813	2913	5.55843	2913	82.7685
2928.16	-12.5114	2913.36	-0.17186	2913.36	1.8808	2913.36	-0.70547	2928.16	-13.0161	2928.16	--	2928.16	3.15297	2928.16	3.97817e-07	2928.16	0.29489	2928.65	42.5303	2913.65	20.2035	2913.65	0.05826	2913.65	2.12698e-22	2913.65	20.1137	2927.88	112.552	2913.42	95.7187	2913.42	23.8757	2913.42	5.57382	2913.42	83.1885
2928.64	-14.264	2913.78	-0.21691	2913.78	1.77547	2913.78	-0.72211	2928.64	2.92121	2928.64	--	2928.64	3.20133	2928.64	4.15899e-07	2928.64	0.30431	2929.13	42.1973	2914.07	20.3701	2914.07	0.05935	2914.07	1.11249e-21	2914.07	20.3018	2928.36	118.036	2913.84	96.1986	2913.84	23.8699	2913.84	5.58914	2913.84	83.6086
2929.11	-18.1746	2914.2	-0.26195	2914.2	1.67082	2914.2	-0.73804	2929.11	6.26335	2929.11	--	2929.11	3.78138	2929.11	4.2494e-07	2929.11	0.29489	2929.6	37.0527	2914.49	20.5369	2914.49	0.06044	2914.49	2.01229e-21	2914.49	20.49	2928.84	116.84	2914.26	96.6785	2914.26	23.8643	2914.26	5.60453	2914.26	84.0286
2929.59	-10.738	2914.62	-0.30769	2914.62	1.56549	2914.62	-0.75468	2929.59	6.38918	2929.59	--	2929.59	3.82974	2929.59	4.3398e-07	2929.59	0.2996	2930.08	31.1432	2914.91	20.7037	2914.91	0.06154	2914.91	2.91208e-21	2914.91	20.6781	2929.31	110.16	2914.68	97.1584	2914.68	23.8585	2914.68	5.61991	2914.68	84.4486
2930.07	-18.0693	2915.04	-0.35274	2915.04	1.46015	2915.04	-0.77062	2930.07	-7.41435	2930.07	--	2930.07	3.87811	2930.07	4.43022e-07	2930.07	0.30431	2930.56	35.6148	2915.33	20.8704	2915.33	0.06252	2915.33	3.81188e-21	2915.33	20.8662	2929.79	119.732	2915.1	97.6383	2915.1	23.8529	2915.1	5.6353	2915.1	84.8687
2930.54	-16.8489	2915.46	-0.39778	2915.46	1.35551	2915.46	-0.78656	2930.54	-17.9488	2930.54	--	2930.54	3.34632	2930.54	4.06859e-07	2930.54	0.29489	2931.03	40.1743	2915.75	21.0372	2915.75	0.06361	2915.75	4.71167e-21	2915.75	21.0543	2930.26	115.483	2915.52	98.1182	2915.52	23.8472	2915.52	5.65069	2915.52	85.2887
2931.02	-29.3042	2915.88	-0.44283	2915.88	1.25017	2915.88	-0.80319	2931.02	-1.71061	2931.02	--	2931.02	3.39468	2931.02	4.15899e-07	2931.02	0.2996	2931.51	46.3983	2916.17	21.2039	2916.17	0.06471	2916.17	5.61146e-21	2916.17	21.2425	2930.74	114.944	2915.94	98.5981	2915.94	23.8415	2915.94	5.66607	2915.94	85.7088
2931.5	-30.5911	2916.3	-0.48856	2916.3	1.14484	2916.3	-0.81913	2931.5	1.21466	2931.5	--	2931.5	3.44305	2931.5	4.2494e-07	2931.5	0.30431	2931.99	48.0371	2916.6	21.3707	2916.6	0.0658	2916.6	6.51126e-21	2916.6	21.4306	2931.22	110.99	2916.36	99.078	2916.36	23.8358	2916.36	5.68146	2916.36	86.1288
2931.97	-37.9043	2916.72	-0.53361	2916.72	1.04019	2916.72	-0.83506	2931.97	-8.74393	2931.97	--	2931.97	0.08453	2931.97	4.3398e-07	2931.97	0.29489	2932.46	48.8475	2917.02	21.5373	2917.02	0.06678	2917.02	7.41105e-21	2917.02	21.6187	2931.69	120.537	2916.78	99.5579	2916.78	23.83	2916.78	5.69685	2916.78	86.5488
2932.45	-39.2786	2917.14	-0.57865	2917.14	0.93486	2917.14	-0.8517	2932.45	-11.9369	2932.45	0.1177	2932.45	0.08613	2932.45	3.70696e-07	2932.45	0.2996	2932.94	42.041	2917.44	21.7041	2917.44	0.06788	2917.44	8.31086e-21	2917.44	21.8068	2932.17	128.192	2917.2	100.038	2917.2	23.8244	2917.2	5.71223	2917.2	86.9688
2932.93	-26.5662	2917.56	-0.6237	2917.56	0.82952	2917.56	-0.86764	2932.93	-14.0845	2932.93	0.12048	2932.93	0.08774	2932.93	3.79737e-07	2932.93	0.30431	2933.05	40.4746	2917.86	21.8709	2917.86	0.06897	2917.86	9.21065e-21	2917.86	21.9949	2932.65	122.406	2917.63	100.518	2917.63	23.8187	2917.63	5.72762	2917.63	87.3889
2933.04	-32.8129	2917.98	-0.66944	2917.98	0.72488	2917.98	-0.88427	2933.04	1.23553	2933.04	0.12615	2933.04	0.11395	2933.04	3.88777e-07	2933.04	0.29489	2933.53	39.4053	2918.28	22.0376	2918.28	0.07006	2918.28	1.01104e-20	2918.28	22.183	2933.12	125.995	2918.05	100.998	2918.05	23.813	2918.05	5.74301	2918.05	87.8377
2933.52	-28.4802	2918.4	-0.71448	2918.4	0.61954	2918.4	-0.90021	2933.52	4.14796	2933.52	0.12048	2933.52	0.11556	2933.52	3.97817e-07	2933.52	0.2996	2934.01	39.9109	2918.7	22.2044	2918.7	0.07104	2918.7	1.10102e-20	2918.7	22.3711	2933.6	139.417	2918.47	101.477	2918.47	23.8073	2918.47	5.7584	2918.47	88.3104
2933.99	-23.7886	2918.82	-0.75953	2918.82	0.5149	2918.82	-0.91615	2933.99	-9.51604	2933.99	0.1376	2933.99	0.09266	2933.99	4.06859e-07	2933.99	0.30431	2934.48	33.4295	2919.12	22.3794	2919.12	0.07214	2919.12	1.191e-20	2919.12	22.5592	2934.08	135.763	2918.89	101.957	2918.89	23.8016	2918.89	5.77378	2918.89	88.7831
2934.47	-16.6667	2919.24	-0.80457	2919.24	0.40956	2919.24	-0.93278	2934.47	-6.65283	2934.47	0.13471	2934.47	0.09427	2934.47	4.15899e-07	2934.47	0.29489	2934.96	28.6272	2919.54	22.5906	2919.54	0.07323	2919.54	1.28099e-20	2919.54	22.7473	2934.55	129.397	2919.31	102.437	2919.31	23.7959	2919.31	5.78917	2919.31	89.2558
2934.94	-14.8011	2919.66	-0.85031	2919.66	0.30423	2919.66	-0.94872	2934.94	-1.43348	2934.94	0.1177	2934.94	0.09598	2934.94	4.2494e-07	2934.94	0.2996	2935.44	31.1418	2919.96	22.8017	2919.96	0.07432	2919.96	1.37096e-20	2919.96	22.9354	2935.03	129.213	2919.73	102.917	2919.73	23.7902	2919.73	5.80456	2919.73	89.7286
2935.42	-11.7651	2920.08	-0.89536	2920.08	0.19958	2920.08	-0.96535	2935.42	5.92587	2935.42	0.12048	2935.42	0.09758	2935.42	3.52614e-07	2935.42	0.30431	2935.91	36.7319	2920.39	23.0129	2920.39	0.07531	2920.39	1.46094e-20	2920.39	23.1235	2935.5	125.269	2920.15	103.397	2920.15	23.7845	2920.15	5.81994	2920.15	90.2014
2935.9	-9.67151	2920.5	-0.9404	2920.5	0.09425	2920.5	-0.97782	2935.9	-2.79259	2935.9	0.12615	2935.9	0.11395	2935.9	3.61655e-07	2935.9	0.30891	2936.39	42.5729	2920.81	23.2241	2920.81	0.0764	2920.81	1.55092e-20	2920.81	23.3116	2935.98	125.01	2920.57	103.877	2920.57	23.7788	2920.57	5.83533	2920.57	90.6741
2936.37	-17.1039	2920.92	-0.9799	2920.92	-0.0109	2920.92	-0.98614	2936.37	-8.12879	2936.37	0.12904	2936.37	0.11556	2936.37	3.70696e-07	2936.37	0.31362	2936.86	40.5807	2921.23	23.4352	2921.23	0.07749	2921.23	1.6409e-20	2921.23	23.4997	2936.46	127.721	2920.99	104.357	2920.99	23.7731	2920.99	5.85072	2920.99	91.1468
2936.85	-14.1802	2921.34	-0.99307	2921.34	-0.11573	2921.34	-1.03604	2936.85	-5.21422	2936.85	0.12048	2936.85	0.10251	2936.85	4.15899e-07	2936.85	0.31832	2937.34	33.1465	2921.65	23.6464	2921.65	0.07859	2921.65	1.73087e-20	2921.65	23.6878	2936.93	126.432	2921.41	104.837	2921.41	23.7675	2921.41	5.8661	2921.41	91.6196
2937.32	-12.7671	2921.76	-1.00693	2921.76	-0.22107	2921.76	-1.08593	2937.32	-3.14601	2937.32	0.12337	2937.32	0.10411	2937.32	4.2494e-07	2937.32	0.30431	2937.81	30.4261	2922.07	23.8576	2922.07	0.07957	2922.07	1.82086e-20	2922.07	23.876	2937.41	126.949	2921.84	105.317	2921.84	23.7617	2921.84	5.88149	2921.84	92.0923
2937.8	-7.009	2922.18	-1.0201	2922.18	-0.3264	2922.18	-1.13583	2937.8	-11.0181	2937.8	0.12615	2937.8	0.10582	2937.8	4.3398e-07	2937.8	0.29489	2938.29	40.4742	2922.49	24.0687	2922.49	0.08066	2922.49	1.91084e-20	2922.49	24.0641	2937.88	132.528	2922.26	105.797	2922.26	23.7561	2922.26	5.89688	2922.26	92.565
2938.28	3.97366	2922.6	-1.03326	2922.6	-0.43105	2922.6	-1.18503	2938.28	3.39361	2938.28	0.12904	2938.28	0.10743	2938.28	4.43022e-07	2938.28	0.2996	2938.77	47.28	2922.91	24.2799	2922.91	0.08176	2922.91	2.00081e-20	2922.91	24.2523	2938.36	140.515	2922.68	106.276	2922.68	23.7504	2922.68	5.91227	2922.68	93.0377
2938.75	10.3874	2923.02	-1.04643	2923.02	-0.53638	2923.02	-1.23493	2938.75	-0.26054	2938.75	0.13193	2938.75	0.10903	2938.75	4.06859e-07	2938.75	0.30431	2939.24	44.6221	2923.33	24.4911	2923.33	0.08285	2923.33	2.0908e-20	2923.33	24.4403	2938.83	145.193	2923.1	106.756	2923.1	23.7446	2923.1	5.92765	2923.1	93.5105
2939.23	12.6313	2923.44	-1.0596	2923.44	-0.64172	2923.44	-1.28482	2939.23	7.23149	2939.23	0.13471	2939.23	0.11064	2939.23	4.15899e-07	2939.23	0.30891	2939.72	41.3107	2923.75	24.7022	2923.75	0.08394	2923.75	2.18078e-20	2923.75	24.6285	2939.31	142.605	2923.52	107.236	2923.52	23.739	2923.52	5.94297	2923.52	93.9832
2939.7	5.56479	2923.86	-1.07346	2923.86	-0.74636	2923.86	-1.33472	2939.7	4.19579	2939.7	0.1376	2939.7	0.11235	2939.7	4.2494e-07	2939.7	0.31362	2940.19	41.0767	2924.18	24.9134	2924.18	0.08493	2924.18	2.27076e-20	2924.18	24.8166	2939.78	142.202	2923.94	107.716	2923.94	23.7332	2923.94	5.95836	2923.94	94.456
2940.18	15.133	2924.28	-1.08662	2924.28	-0.8517	2924.28	-1.38392	2940.18	-3.08246	2940.18	0.13471	2940.18	0.11395	2940.18	4.3398e-07	2940.18	0.31832	2940.67	34.5372	2924.6	25.1246	2924.6	0.08602	2924.6	2.36074e-20	2924.6	25.0196	2940.26	132.916	2924.36	108.196	2924.36	23.7276	2924.36	5.97374	2924.36	94.9287
2940.65	12.7637	2924.7	-1.09979	2924.7	-0.95703	2924.7	-1.43382	2940.65	0.63248	2940.65	0.1177	2940.65	0.11556	2940.65	3.70696e-07	2940.65	0.30891	2941.14	33.5036	2925.02	25.3356	2925.02	0.08711	2925.02	2.45071e-20	2925.02	25.2429	2940.51	129.023	2924.78	108.676	2924.78	23.7219	2924.78	5.98913	2924.78	95.4014
2941.13	8.71725	2925.12	-1.11296	2925.12	-1.06168	2925.12	-1.48371	2941.13	14.4985	2941.13	0.12048	2941.13	0.11727	2941.13	3.79737e-07	2941.13	0.23861	2941.62	36.572	2925.44	25.5468	2925.44	0.08821	2925.44	2.5407e-20	2925.44	25.4662	2940.99	127.315	2925.2	109.175	2925.2	23.7162	2925.2	6.00452	2925.2	95.8741
2941.6	8.02702	2925.54	-1.12613	2925.54	-1.16701	2925.54	-1.53361	2941.6	6.73768	2941.6	0.12337	2941.6	0.09427	2941.6	3.88777e-07	2941.6	0.24332	2942.09	39.2711	2925.86	25.758	2925.86	0.08919	2925.86	2.63068e-20	2925.86	25.6895	2941.46	129.588	2925.62	109.706	2925.62	23.7105	2925.62	6.0199	2925.62	96.3469
2942.08	-3.95426	2925.96	-1.13998	2925.96	-1.27235	2925.96	-1.58281	2942.08	9.25957	2942.08	0.12615	2942.08	0.09598	2942.08	3.97817e-07	2942.08	0.24803	2942.57	40.6398	2926.28	25.9691	2926.28	0.09028	2926.28	2.72065e-20	2926.28	25.9128	2941.94	124.88	2926.04	110.237	2926.04	23.7048	2926.04	6.03529	2926.04	96.8196
2942.55	-12.0194	2926.38	-1.15315	2926.38	-1.37699	2926.38	-1.63271	2942.55	15.4954	2942.55	0.12904	2942.55	0.09758	2942.55	4.06859e-07	2942.55	0.25273	2943.04	38.3535	2926.7	26.1803	2926.7	0.09137	2926.7	2.81064e-20	2926.7	26.1361	2942.42	121.051	2926.47	110.768	2926.47	23.6991	2926.47	6.05068	2926.47	97.2923
2943.03	-25.0596	2926.8	-1.16632	2926.8	-1.48233	2926.8	-1.6826	2943.03	21.8458	2943.03	0.13193	2943.03	0.10743	2943.03	4.15899e-07	2943.03	0.25733	2943.52	37.5489	2927.12	26.3915	2927.12	0.09247	2927.12	2.90061e-20	2927.12	26.3595	2942.89	129.85	2926.89	111.298	2926.89	23.6934	2926.89	6.06607	2926.89	97.7651
2943.51	-21.51	2927.22	-1.17949	2927.22	-1.58697	2927.22	-1.7325	2943.51	6.63989	2943.51	0.13471	2943.51	0.10903	2943.51	4.2494e-07	2943.51	0.26204	2943.99	41.7658	2927.54	26.6026	2927.54	0.09345	2927.54	2.99059e-20	2927.54	26.5829	2943.37	126.075	2927.31	111.829	2927.31	23.6877	2927.31	6.08145	2927.31	98.2378
2943.98	-8.7713	2927.64	-1.19265	2927.64	-1.69231	2927.64	-1.7817	2943.98	9.59512	2943.98	0.1376	2943.98	0.09266	2943.98	3.52614e-07	2943.98	0.26675	2944.47	50.0144	2927.96	26.8138	2927.96	0.09454	2927.96	3.08058e-20	2927.96	26.8061	2943.84	127.739	2927.73	112.36	2927.73	23.6849	2927.73	6.09684	2927.73	98.7106
2944.46	2.8219	2928.06	-1.20651	2928.06	-1.79764	2928.06	-1.8316	2944.46	8.44048	2944.46	0.14049	2944.46	0.09427	2944.46	3.61655e-07	2944.46	0.27146	2944.94	46.4849	2928.39	27.025	2928.39	0.09564	2928.39	3.17055e-20	2928.39	27.0295	2944.32	121.866	2928.15	112.891	2928.15	23.6843	2928.15	6.11223	2928.15	99.1833
2944.93	2.19889	2928.48	-1.21968	2928.48	-1.90228	2928.48	-1.88149	2944.93	4.30151	2944.93	0.14327	2944.93	0.09266	2944.93	3.70696e-07	2944.93	0.27617	2945.42	40.9925	2928.81	27.2361	2928.81	0.09673	2928.81	3.26053e-20	2928.81	27.2527	2944.79	116.728	2928.57	113.422	2928.57	23.6837	2928.57	6.12761	2928.57	99.656
2945.41	-0.75606	2928.9	-1.23285	2928.9	-2.00762	2928.9	-1.93139	2945.41	2.10897	2945.41	0.14616	2945.41	0.09427	2945.41	4.06859e-07	2945.41	0.28077	2945.89	39.5198	2929.23	27.4473	2929.23	0.09771	2929.23	3.35051e-20	2929.23	27.4762	2945.27	124.875	2928.99	113.953	2928.99	23.6831	2928.99	6.143	2928.99	100.129
2945.88	-0.465	2929.32	-1.24601	2929.32	-2.11296	2929.32	-1.98059	2945.88	-3.025	2945.88	0.14905	2945.88	0.09598	2945.88	4.15899e-07	2945.88	0.28548	2946.37	46.7742	2929.65	27.6585	2929.65	0.09881	2929.65	3.44049e-20	2929.65	27.6995	2945.74	126.342	2929.41	114.483	2929.41	23.6825	2929.41	6.15839	2929.41	100.602
2946.36	-0.65627	2929.74	-1.25918	2929.74	-2.2176	2929.74	-2.03049	2946.36	-8.18036	2946.36	0.15183	2946.36	0.10903	2946.36	4.2494e-07	2946.36	0.29018	2946.84	48.3037	2930.07	27.8696	2930.07	0.0999	2930.07	3.53047e-20	2930.07	27.9228	2946.22	131.372	2929.83	115.014	2929.83	23.6818	2929.83	6.17378	2929.83	101.074
2946.83	0.91199	2930.16	-1.27304	2930.16	-2.32294	2930.16	-2.08039	2946.83	-13.9692	2946.83	0.15472	2946.83	0.09266	2946.83	3.52614e-07	2946.83	0.29489	2947.32	50.9218	2930.49	28.0808	2930.49	0.10099	2930.49	3.62045e-20	2930.49	28.1461	2946.69	136.954	2930.25	115.545	2930.25	23.6812	2930.25	6.18916	2930.25	101.585
2947.3	-5.21413	2930.58	-1.28621	2930.58	-2.42827	2930.58	-2.13028	2947.3	1.5821	2947.3	0.1575	2947.3	0.09427	2947.3	3.61655e-07	2947.3	0.2996	2947.79	47.9201	2930.91	28.292	2930.91	0.10198	2930.91	3.71043e-20	2930.91	28.3694	2947.17	131.47	2930.68	116.076	2930.68	23.6806	2930.68	6.20455	2930.68	102.105
2947.78	-2.91892	2931	-1.29937	2931	-2.53292	2931	-2.17948	2947.78	-20.1925	2947.78	0.16039	2947.78	0.09598	2947.78	3.70696e-07	2947.78	0.30431	2948.27	48.2823	2931.33	28.5031	2931.33	0.10307	2931.33	3.8004e-20	2931.33	28.5928	2947.64	149.083	2931.1	116.607	2931.1	23.68	2931.1	6.21994	2931.1	102.625
2948.25	0.83021	2931.42	-1.31254	2931.42	-2.63825	2931.42	-2.22938	2948.25	-22.1518	2948.25	0.16328	2948.25	0.10743	2948.25	3.79737e-07	2948.25	0.30891	2948.74	48.3087	2931.75	28.7143	2931.75	0.10416	2931.75	3.89039e-20	2931.75	28.8161	2948.11	154.623	2931.52	117.138	2931.52	23.6793	2931.52	6.23532	2931.52	103.145
2948.73	-2.54123	2931.84	-1.32571	2931.84	-2.74359	2931.84	-2.27928	2948.73	-21.39	2948.73	0.16606	2948.73	0.10903	2948.73	3.88777e-07	2948.73	0.31362	2949.22	53.0665	2932.18	28.9255	2932.18	0.10526	2932.18	3.98037e-20	2932.18	29.0394	2948.59	134.68	2931.94	117.668	2931.94	23.6788	2931.94	6.25071	2931.94	103.665
2949.2	-7.13651	2932.26	-1.33957	2932.26	-2.84823	2932.26	-2.32848	2949.2	-6.94623	2949.2	0.16895	2949.2	0.09598	2949.2	3.97817e-07	2949.2	0.31832	2949.69	48.0566	2932.6	29.1365	2932.6	0.10624	2932.6	4.07034e-20	2932.6	29.2627	2949.06	137.045	2932.36	118.199	2932.36	23.6782	2932.36	6.2661	2932.36	104.185
2949.68	-19.7748	2932.68	-1.35274	2932.68	-2.95357	2932.68	-2.37838	2949.68	-18.925	2949.68	0.15183	2949.68	0.10743	2949.68	4.06859e-07	2949.68	0.32367	2950.17	49.3766	2933.02	29.3477	2933.02	0.10733	2933.02	4.16033e-20	2933.02	29.486	2949.54	137.119	2932.78	118.73	2932.78	23.6776	2932.78	6.28148	2932.78	104.706
2950.15	-14.5766	2933.1	-1.3659	2933.1	-3.0589	2933.1	-2.42827	2950.15	-16.05	2950.15	0.13471	2950.15	0.09758	2950.15	4.15899e-07	2950.15	0.33149	2950.4	48.1773	2933.44	29.5589	2933.44	0.10843	2933.44	4.25031e-20	2933.44	29.7094	2950.01	140.598	2933.2	119.261	2933.2	23.6769	2933.2	6.2968	2933.2	105.226
2950.39	-7.24462	2933.52	-1.37907	2933.52	-3.16355	2933.52	-2.47817	2950.47	-16.05	2950.47	0.10914	2950.47	0.0779	2950.47	2.81221e-11	2950.47	0.33919	2950.88	56.2262	2933.86	29.77	2933.86	0.10952	2933.86	4.34028e-20	2933.86	29.9327	2950.49	132.03	2933.62	119.792	2933.62	23.6763	2933.62	6.31219	2933.62	105.746
2950.86	-14.7699	2933.94	-1.39224	2933.94	-3.26888	2933.94	-2.52737	2950.96	-13.2759	2950.89	0.11192	2950.89	0.07961	2950.89	9.0688e-09	2950.89	0.34689	2951.35	54.4468	2934.28	29.9812	2934.28	0.11061	2934.28	4.43027e-20	2934.28	30.156	2950.96	133.899	2934.04	120.323	2934.04	23.6757	2934.04	6.32758	2934.04	106.266
2951.33	3.0291	2934.36	-1.4061	2934.36	-3.37422	2934.36	-2.57727	2951.45	-2.47801	2951.31	0.11481	2951.31	0.08121	2951.31	1.81094e-08	2951.31	0.3546	2951.82	51.9092	2934.7	30.2102	2934.7	0.11334	2934.7	4.52024e-20	2934.7	30.3793	2951.44	123.692	2934.46	120.853	2934.46	23.6751	2934.46	6.34296	2934.46	106.786
2951.81	2.25294	2934.78	-1.41926	2934.78	-3.47886	2934.78	-2.62716	2951.94	-14.0034	2951.73	0.1177	2951.73	0.08282	2951.73	2.71502e-08	2951.73	0.3623	2952.3	41.7853	2935.12	30.4661	2935.12	0.11597	2935.12	4.61022e-20	2935.12	30.6026	2951.91	123.026	2934.88	121.384	2934.88	23.6745	2934.88	6.35835	2934.88	107.306
2952.28	-3.25294	2935.2	-1.43243	2935.2	-3.5842	2935.2	-2.67706	2952.43	-3.2482	2952.15	0.12048	2952.15	0.08453	2952.15	3.61908e-08	2952.15	0.37001	2952.77	42.6172	2935.54	30.7219	2935.54	0.1187	2935.54	4.70021e-20	2935.54	30.8259	2952.38	136.175	2935.31	121.915	2935.31	23.6738	2935.31	6.37374	2935.31	107.826
2952.76	-18.9847	2935.62	-1.4456	2935.62	-3.68884	2935.62	-2.72626	2952.92	1.46258	2952.57	0.12337	2952.57	0.08613	2952.57	4.52315e-08	2952.57	0.21047	2953.25	45.4894	2935.97	30.9777	2935.97	0.12143	2935.97	4.79018e-20	2935.97	31.0493	2952.86	133.189	2935.73	122.446	2935.73	23.6732	2935.73	6.38912	2935.73	108.346
2953.23	-17.4484	2936.04	-1.45876	2936.04	-3.79417	2936.04	-2.77616	2953.41	-0.49284	2952.99	0.12615	2952.99	0.08774	2952.99	5.42722e-08	2952.99	0.21518	2953.72	47.4	2936.39	31.2336	2936.39	0.12416	2936.39	4.88016e-20	2936.39	31.2726	2953.33	114.358	2936.15	122.977	2936.15	23.6726	2936.15	6.40451	2936.15	108.867
2953.71	-16.018	2936.46	-1.47263	2936.46	-3.89951	2936.46	-2.82605	2953.9	-3.89694	2953.42	0.12904	2953.42	0.08945	2953.42	6.33129e-08	2953.42	0.21988	2954.2	48.6745	2936.81	31.4894	2936.81	0.12679	2936.81	4.97014e-20	2936.81	31.5244	2953.81	126.861	2936.57	123.508	2936.57	23.672	2936.57	6.4199	2936.57	109.387
2954.18	-14.0797	2936.88	-1.48579	2936.88	-4.00415	2936.88	-2.87526	2954.39	-4.67419	2953.84	0.13193	2953.84	0.09106	2953.84	7.23535e-08	2953.84	0.22459	2954.67	52.9442	2937.23	31.7453	2937.23	0.12952	2937.23	5.06012e-20	2937.23	31.7845	2954.28	134.825	2936.99	124.039	2936.99	23.6714	2936.99	6.43529	2936.99	109.907
2954.65	1.35689	2937.3	-1.49896	2937.3	-4.10949	2937.3	-2.92515	2954.88	-1.94719	2954.26	0.13471	2954.26	0.09266	2954.26	8.13942e-08	2954.26	0.22919	2955.14	52.0249	2937.65	32.0012	2937.65	0.13225	2937.65	5.1501e-20	2937.65	32.0446	2954.76	138.146	2937.41	124.569	2937.41	23.6707	2937.41	6.45067	2937.41	110.427
2955.13	-2.49827	2937.72	-1.51213	2937.72	-4.21483	2937.72	-2.97505	2955.37	-0.70759	2954.68	0.1376	2954.68	0.09427	2954.68	9.04349e-08	2954.68	0.2339	2955.62	56.7951	2938.07	32.2569	2938.07	0.13488	2938.07	5.24008e-20	2938.07	32.3046	2955.23	136.611	2937.83	125.128	2937.83	23.6701	2937.83	6.46606	2937.83	110.947
2955.6	-6.75814	2938.14	-1.52529	2938.14	-4.31947	2938.14	-3.02494	2955.86	-1.15849	2955.1	0.14049	2955.1	0.09598	2955.1	9.94755e-08	2955.1	0.23861	2956.09	60.1267	2938.49	32.5128	2938.49	0.13761	2938.49	5.33006e-20	2938.49	32.5646	2955.7	144.364	2938.25	125.699	2938.25	23.6695	2938.25	6.48145	2938.25	111.467
2956.08	-2.89674	2938.56	-1.53915	2938.56	-4.42481	2938.56	-3.07415	2956.35	-2.62589	2955.52	0.14327	2955.52	0.09758	2955.52	1.08516e-07	2955.52	0.24332	2956.56	56.2099	2938.91	32.7687	2938.91	0.14034	2938.91	5.42003e-20	2938.91	32.8246	2956.18	142.126	2938.67	126.27	2938.67	23.6689	2938.67	6.49683	2938.67	111.987
2956.55	5.76299	2938.98	-1.55232	2938.98	-4.53014	2938.98	-3.12404	2956.84	-0.84048	2955.94	0.14616	2955.94	0.09919	2955.94	1.17557e-07	2955.94	0.24803	2957.04	51.3403	2939.33	33.0246	2939.33	0.14307	2939.33	5.51002e-20	2939.33	33.0848	2956.65	144.082	2939.09	126.84	2939.09	23.6682	2939.09	6.51222	2939.09	112.507
2957.02	12.8586	2939.4	-1.56549	2939.4	-4.63478	2939.4	-3.17394	2957.33	1.50121	2956.36	0.14905	2956.36	0.1009	2956.36	1.26597e-07	2956.36	0.25273	2957.51	52.802	2939.75	33.2803	2939.75	0.1457	2939.75	5.6e-20	2939.75	33.3448	2957.08	152.904	2939.52	127.411	2939.52	23.6676	2939.52	6.52761	2939.52	113.028
2957.5	7.05959	2939.82	-1.57865	2939.82	-4.74012	2939.82	-3.22384	2957.82	-7.56319	2956.78	0.15183	2956.78	0.10251	2956.78	1.35639e-07	2956.78	0.25733	2957.99	57.8877	2940.18	33.5362	2940.18	0.14843	2940.18	5.68997e-20	2940.18	33.6048	2957.55	162.589	2939.94	127.982	2939.94	23.667	2939.94	6.54299	2939.94	113.548
2957.97	1.89466	2940.24	-1.59182	2940.24	-4.84546	2940.24	-3.27304	2958.31	-4.03369	2957.2	0.15472	2957.2	0.10411	2957.2	1.44679e-07	2957.2	0.26204	2958.46	55.4804	2940.6	33.7921	2940.6	0.15116	2940.6	5.77996e-20	2940.6	33.8649	2958.03	175.755	2940.36	128.553	2940.36	23.6664	2940.36	6.55838	2940.36	114.068
2958.44	5.89604	2940.66	-1.60568	2940.66	-4.9501	2940.66	-3.32293	2958.8	-12.1244	2957.62	0.1575	2957.62	0.10582	2957.62	1.53719e-07	2957.62	0.26675	2958.93	59.7483	2941.02	34.0479	2941.02	0.15389	2941.02	5.86993e-20	2941.02	34.1249	2958.5	196.55	2940.78	129.124	2940.78	23.6658	2940.78	6.57377	2940.78	114.588
2958.92	-0.0991	2941.08	-1.61885	2941.08	-5.05544	2941.08	-3.37283	2959.29	-14.9401	2958.04	0.16039	2958.04	0.10743	2958.04	1.6276e-07	2958.04	0.27146	2959.41	63.2333	2941.44	34.3038	2941.44	0.15652	2941.44	5.95991e-20	2941.44	34.385	2958.98	208.682	2941.2	129.695	2941.2	23.6651	2941.2	6.58915	2941.2	115.108
2959.39	-11.4567	2941.5	-1.63202	2941.5	-5.16077	2941.5	-3.42203	2959.78	-8.62859	2958.47	0.16328	2958.47	0.10903	2958.47	1.71801e-07	2958.47	0.27617	2959.88	65.4413	2941.86	34.5596	2941.86	0.15925	2941.86	6.0499e-20	2941.86	34.645	2959.45	223.929	2941.62	130.266	2941.62	23.6645	2941.62	6.60454	2941.62	115.628
2959.86	-20.7955	2941.92	-1.64518	2941.92	-5.26541	2941.92	-3.47193	2960.26	-10.0139	2958.89	0.16606	2958.89	0.11064	2958.89	1.80842e-07	2958.89	0.28077	2960.35	65.5267	2942.28	34.8154	2942.28	0.16198	2942.28	6.13987e-20	2942.28	34.9051	2959.92	233.285	2942.04	130.837	2942.04	23.6639	2942.04	6.61993	2942.04	116.15
2960.34	-23.7276	2942.34	-1.65835	2942.34	-5.37075	2942.34	-3.52183	2960.75	-8.14291	2959.31	0.16895	2959.31	0.11235	2959.31	1.89882e-07	2959.31	0.28548	2960.83	63.1928	2942.7	35.0713	2942.7	0.16472	2942.7	6.22985e-20	2942.7	35.1651	2960.4	231.543	2942.46	131.408	2942.46	23.6633	2942.46	6.63532	2942.46	116.71
2960.81	-21.4435	2942.76	-1.67221	2942.76	-5.47539	2942.76	-3.57172	2961.24	-6.00441	2959.73	0.17355	2959.73	0.11395	2959.73	1.98923e-07	2959.73	0.29018	2961.3	56.8344	2943.12	35.3272	2943.12	0.16734	2943.12	6.31984e-20	2943.12	35.4251	2960.87	221.391	2942.88	131.979	2942.88	23.6626	2942.88	6.65063	2942.88	117.269
2961.28	-12.1178	2943.18	-1.68538	2943.18	-5.58073	2943.18	-3.62092	2961.73	-8.16731	2960.15	0.1788	2960.15	0.11556	2960.15	2.07964e-07	2960.15	0.29489	2961.77	53.2089	2943.54	35.5831	2943.54	0.17007	2943.54	6.40981e-20	2943.54	35.6853	2961.34	207.851	2943.3	132.55	2943.3	23.662	2943.3	6.66602	2943.3	117.828
2961.76	-7.66458	2943.6	-1.69854	2943.6	-5.68606	2943.6	-3.67082	2962.22	-11.6678	2960.57	0.18393	2960.57	0.11727	2960.57	2.17005e-07	2960.57	0.2996	2962.25	57.9235	2943.97	35.8388	2943.97	0.1728	2943.97	6.49979e-20	2943.97	35.9453	2961.82	194.585	2943.72	133.121	2943.72	23.6614	2943.72	6.68141	2943.72	118.387
2962.23	-0.94317	2944.02	-1.71171	2944.02	-5.79071	2944.02	-3.72072	2962.71	-10.717	2960.99	0.18907	2960.99	0.11888	2960.99	2.26045e-07	2960.99	0.30431	2962.72	63.8997	2944.39	36.0947	2944.39	0.17554	2944.39	6.58977e-20	2944.39	36.2053	2962.29	192.466	2944.15	133.692	2944.15	23.6608	2944.15	6.6968	2944.15	118.947
2962.7	9.47955	2944.44	-1.72488	2944.44	-5.89604	2944.44	-3.76992	2963.2	-17.085	2961.41	0.19431	2961.41	0.12048	2961.41	2.35085e-07	2961.41	0.30891	2963.19	62.9078	2944.81	36.3506	2944.81	0.17816	2944.81	6.67975e-20	2944.81	36.4653	2962.76	171.184	2944.57	134.263	2944.57	23.6602	2944.57	6.71218	2944.57	119.506
2963.18	25.1102	2944.86	-1.73874	2944.86	-6.00138	2944.86	-3.81982	2963.69	-21.3558	2961.83	0.19945	2961.83	0.12219	2961.83	2.44126e-07	2961.83	0.31362	2963.67	62.6022	2945.23	36.6064	2945.23	0.18089	2945.23	6.76974e-20	2945.23	36.7253	2963.24	164.98	2944.99	134.834	2944.99	23.6595	2944.99	6.72757	2944.99	120.065
2963.65	32.212	2945.28	-1.7519	2945.28	-6.10602	2945.28	-3.86971	2964.18	-22.6949	2962.25	0.20458	2962.25	0.1238	2962.25	2.53167e-07	2962.25	0.31832	2964.14	60.9648	2945.65	36.8622	2945.65	0.18362	2945.65	6.85971e-20	2945.65	36.9855	2963.71	165.119	2945.41	135.405	2945.41	23.6589	2945.41	6.74296	2945.41	120.624
2964.12	29.9258	2945.7	-1.76507	2945.7	-6.21136	2945.7	-3.91961	2964.66	-23.9517	2962.67	0.20983	2962.67	0.1254	2962.67	2.62208e-07	2962.67	0.32367	2964.61	62.222	2946.07	37.1181	2946.07	0.18625	2946.07	6.94969e-20	2946.07	37.2455	2964.18	166.361	2945.83	135.975	2945.83	23.6583	2945.83	6.75834	2945.83	121.184
2964.6	21.7609	2946.12	-1.77824	2946.12	-6.31669	2946.12	-3.96881	2965.15	-13.4245	2963.09	0.21496	2963.09	0.12701	2963.09	2.71248e-07	2963.09	0.33149	2965.08	63.4413	2946.49	37.3739	2946.49	0.18898	2946.49	7.03967e-20	2946.49	37.5055	2964.65	164.509	2946.25	136.546	2946.25	23.6577	2946.25	6.77373	2946.25	121.743
2965.07	8.49549	2946.54	-1.79141	2946.54	-6.42134	2946.54	-4.01871	2965.64	-10.1625	2963.52	0.2201	2963.52	0.12893	2963.52	2.80289e-07	2963.52	0.33919	2965.56	71.3761	2946.91	37.6298	2946.91	0.19171	2946.91	7.12965e-20	2946.91	37.7655	2965.13	164.73	2946.67	137.117	2946.67	23.6571	2946.67	6.78629	2946.67	122.309
2965.54	6.03118	2946.96	-1.80526	2946.96	-6.52667	2946.96	-4.0686	2966.13	-0.69454	2963.94	0.22534	2963.94	0.13214	2963.94	2.8933e-07	2963.94	0.34689	2966.03	70.9662	2947.33	37.8857	2947.33	0.19444	2947.33	7.21963e-20	2947.33	38.0257	2965.6	174.19	2947.09	137.688	2947.09	23.6564	2947.09	6.78311	2947.09	122.911
2966.01	2.9695	2947.38	-1.81843	2947.38	-6.63201	2947.38	-4.11781	2966.62	-2.73974	2964.36	0.23048	2964.36	0.13546	2964.36	2.98371e-07	2964.36	0.3546	2966.5	71.4027	2947.76	38.1414	2947.76	0.19707	2947.76	7.30961e-20	2947.76	38.2857	2966.07	174.022	2947.51	138.259	2947.51	23.6558	2947.51	6.78001	2947.51	123.514
2966.49	-7.49341	2947.8	-1.8316	2947.8	-6.73665	2947.8	-4.1677	2967.11	-0.30174	2964.78	0.23561	2964.78	0.13867	2964.78	3.07411e-07	2964.78	0.3623	2966.98	65.5075	2948.18	38.3973	2948.18	0.1998	2948.18	7.39959e-20	2948.18	38.5457	2966.55	173.735	2947.93	138.83	2947.93	23.6552	2947.93	6.77684	2947.93	124.116
2966.96	2.57172	2948.22	-1.84477	2948.22	-6.84199	2948.22	-4.2176	2967.59	-10.4717	2965.2	0.24086	2965.2	0.14199	2965.2	3.16451e-07	2965.2	0.37001	2967.45	59.8415	2948.6	38.6532	2948.6	0.20253	2948.6	7.48956e-20	2948.6	38.8106	2967.02	174.378	2948.36	139.401	2948.36	23.6546	2948.36	6.77366	2948.36	124.719
2967.43	6.21274	2948.64	-1.85793	2948.64	-6.94733	2948.64	-4.2668	2968.08	-14.6356	2965.62	0.24599	2965.62	0.1452	2965.62	3.25493e-07	2965.62	0.37771	2967.8	57.8069	2949.02	38.9091	2949.02	0.20527	2949.02	7.57955e-20	2949.02	39.1074	2967.49	171.47	2948.78	139.972	2948.78	23.654	2948.78	6.77049	2948.78	125.322
2967.78	-7.56895	2949.06	-1.87179	2949.06	-7.05197	2949.06	-4.3167	2968.3	-9.73368	2966.04	0.25113	2966.04	0.14841	2966.04	3.34533e-07	2966.04	0.38552	2968.27	69.8511	2949.44	39.1924	2949.44	0.20789	2949.44	7.66953e-20	2949.44	39.4044	2967.96	171.484	2949.2	140.543	2949.2	23.6533	2949.2	6.76731	2949.2	125.924
2968.26	-14.4262	2949.48	-1.88496	2949.48	-7.1573	2949.48	-4.36659	2968.79	1.68172	2966.46	0.25637	2966.46	0.15173	2966.46	3.43574e-07	2966.46	0.39322	2968.75	70.925	2949.86	39.4902	2949.86	0.21062	2949.86	7.7595e-20	2949.86	39.7013	2968.44	162.016	2949.62	141.133	2949.62	23.6527	2949.62	6.76414	2949.62	126.527
2968.73	-28.686	2949.9	-1.89813	2949.9	-7.26264	2949.9	-4.4158	2969.28	-6.59088	2966.88	0.26151	2966.88	0.15494	2966.88	3.52614e-07	2966.88	0.40093	2969.22	68.3901	2950.28	39.788	2950.28	0.21335	2950.28	7.84949e-20	2950.28	39.9981	2968.91	158.123	2950.04	141.732	2950.04	23.6521	2950.04	6.76097	2950.04	127.129
2969.2	-24.2779	2950.32	-1.91129	2950.32	-7.36728	2950.32	-4.46569	2969.77	-3.38238	2967.3	0.26664	2967.3	0.15825	2967.3	3.61655e-07	2967.3	0.40863	2969.69	64.3558	2950.7	40.086	2950.7	0.21609	2950.7	7.93946e-20	2950.7	40.295	2969.38	168.237	2950.46	142.331	2950.46	23.6515	2950.46	6.75779	2950.46	127.732
2969.68	-15.0506	2950.74	-1.92446	2950.74	-7.47262	2950.74	-4.51559	2970.26	3.21792	2967.72	0.27189	2967.72	0.16146	2967.72	3.70696e-07	2967.72	0.41634	2970.17	65.5792	2951.12	40.3838	2951.12	0.21871	2951.12	8.02944e-20	2951.12	40.5918	2969.85	178.031	2950.88	142.929	2950.88	23.6508	2950.88	6.75462	2950.88	128.334
2970.15	-15.7249	2951.16	-1.93832	2951.16	-7.57726	2951.16	-4.56548	2970.74	-4.0844	2968.14	0.27702	2968.14	0.16478	2968.14	3.79737e-07	2968.14	0.42404	2970.64	64.6877	2951.54	40.6817	2951.54	0.22144	2951.54	8.11943e-20	2951.54	40.8887	2970.33	162.414	2951.3	143.528	2951.3	23.6502	2951.3	6.75144	2951.3	128.937
2970.62	-12.9591	2951.58	-1.95149	2951.58	-7.61191	2951.58	-4.61469	2971.23	-7.7988	2968.57	0.28216	2968.57	0.16799	2968.57	3.88777e-07	2968.57	0.43185	2971.11	66.5693	2951.97	40.9796	2951.97	0.22417	2951.97	8.2094e-20	2951.97	41.1855	2970.8	164.154	2951.72	144.127	2951.72	23.6496	2951.72	6.74827	2951.72	129.539
2971.09	-19.2599	2952	-1.96466	2952	-7.544	2952	-4.66458	2971.72	-5.90651	2968.99	0.2874	2968.99	0.17131	2968.99	3.97817e-07	2968.99	0.43956	2971.58	68.811	2952.39	41.2775	2952.39	0.22691	2952.39	8.29938e-20	2952.39	41.4824	2971.27	175.518	2952.14	144.726	2952.14	23.649	2952.14	6.7451	2952.14	130.142
2971.56	-29.0887	2952.42	-1.97782	2952.42	-7.47678	2952.42	-4.71448	2972.21	-7.05291	2969.41	0.29254	2969.41	0.17452	2969.41	4.06859e-07	2969.41	0.44726	2972.05	70.6469	2952.81	41.5753	2952.81	0.22953	2952.81	8.38937e-20	2952.81	41.7793	2971.74	178.388	2952.56	145.324	2952.56	23.6484	2952.56	6.74192	2952.56	130.745
2972.04	-9.18433	2952.84	-1.99099	2952.84	-7.40886	2952.84	-4.76368	2972.7	-15.0901	2969.83	0.29767	2969.83	0.17783	2969.83	4.15899e-07	2969.83	0.45496	2972.53	72.7131	2953.23	41.8733	2953.23	0.23226	2953.23	8.47934e-20	2953.23	42.0761	2972.21	171.004	2952.99	145.923	2952.99	23.6477	2952.99	6.73875	2952.99	131.347
2972.51	-1.84892	2953.26	-2.00485	2953.26	-7.34164	2953.26	-4.81358	2973.18	-2.73663	2970.25	0.30292	2970.25	0.18104	2970.25	4.2494e-07	2970.25	0.46267	2973	73.6518	2953.65	42.1711	2953.65	0.23499	2953.65	8.56932e-20	2953.65	42.3731	2972.69	174.796	2953.41	146.522	2953.41	23.6471	2953.41	6.73557	2953.41	131.95
2972.98	-1.26542	2953.68	-2.01802	2953.68	-7.27442	2953.68	-4.86347	2973.67	-4.43943	2970.67	0.30805	2970.67	0.18436	2970.67	4.3398e-07	2970.67	0.47037	2973.47	73.2385	2954.07	42.4689	2954.07	0.23762	2954.07	8.6593e-20	2954.07	42.67	2973.16	189.282	2953.83	147.12	2953.83	23.6465	2953.83	6.7324	2953.83	132.552
2973.45	2.95357	2954.1	-2.03118	2954.1	-7.20651	2954.1	-4.91268	2974.16	13.2676	2971.09	0.31319	2971.09	0.18757	2971.09	4.43022e-07	2971.09	0.47808	2973.94	75.1843	2954.49	42.7669	2954.49	0.24035	2954.49	8.74928e-20	2954.49	42.9668	2973.29	180.425	2954.25	147.719	2954.25	23.6459	2954.25	6.72922	2954.25	133.163
2973.93	-1.7519	2954.52	-2.04435	2954.52	-7.13929	2954.52	-4.96257	2974.65	3.96767	2971.51	0.31843	2971.51	0.19089	2971.51	4.52062e-07	2971.51	0.48589	2974.41	74.0054	2954.91	43.0647	2954.91	0.24308	2954.91	8.83925e-20	2954.91	43.2637	2973.77	178.212	2954.67	148.318	2954.67	23.6474	2954.67	6.72612	2954.67	133.794
2974.4	-18.0027	2954.94	-2.05752	2954.94	-7.07137	2954.94	-5.01247	2975.13	9.83704	2971.93	0.32357	2971.93	0.1941	2971.93	4.61103e-07	2971.93	0.49359	2974.89	76.4956	2955.33	43.3626	2955.33	0.24582	2955.33	8.92924e-20	2955.33	43.5605	2974.24	177.827	2955.09	148.917	2955.09	23.6556	2955.09	6.72295	2955.09	134.424
2974.87	-21.2252	2955.36	-2.07138	2955.36	-7.00415	2955.36	-5.06167	2975.62	-1.81686	2972.35	0.3287	2972.35	0.19742	2972.35	4.70143e-07	2972.35	0.5013	2975.36	76.0204	2955.76	43.6605	2955.76	0.24844	2955.76	9.01922e-20	2955.76	43.8574	2974.71	162.877	2955.51	149.515	2955.51	23.6638	2955.51	6.71977	2955.51	135.055
2975.34	-38.0589	2955.78	-2.08454	2955.78	-6.93624	2955.78	-5.11157	2976.11	4.63374	2972.77	0.33395	2972.77	0.20062	2972.77	4.79183e-07	2972.77	0.509	2975.83	77.5094	2956.18	43.9584	2956.18	0.25117	2956.18	9.10919e-20	2956.18	44.1542	2975.18	156.848	2955.93	150.114	2955.93	23.6719	2955.93	6.7166	2955.93	135.685
2975.81	-41.388	2956.2	-2.09771	2956.2	-6.86902	2956.2	-5.16146	2976.6	2.24614	2973.19	0.33908	2973.19	0.20394	2973.19	4.88225e-07	2973.19	0.5167	2976.3	72.8386	2956.6	44.2562	2956.6	0.2539	2956.6	9.19918e-20	2956.6	44.4511	2975.65	156.169	2956.35	150.713	2956.35	23.6801	2956.35	6.71342	2956.35	136.316
2976.28	-36.4054	2956.62	-2.11088	2956.62	-6.8011	2956.62	-5.21136	2977.08	-8.26628	2973.62	0.34422	2973.62	0.20715	2973.62	4.97265e-07	2973.62	0.52441	2976.77	70.4109	2957.02	44.5542	2957.02	0.25664	2957.02	9.28916e-20	2957.02	44.748	2976.12	170.015	2956.77	151.312	2956.77	23.6883	2956.77	6.71025	2956.77	136.946
2976.76	-34.1815	2957.04	-2.12404	2957.04	-6.73388	2957.04	-5.26056	2977.57	-1.18385	2974.04	0.34946	2974.04	0.21036	2974.04	5.06306e-07	2974.04	0.53211	2977.25	76.057	2957.44	44.852	2957.44	0.25926	2957.44	9.37913e-20	2957.44	45.0448	2976.6	162.096	2957.2	151.91	2957.2	23.6965	2957.2	6.70708	2957.2	137.577
2977.23	-28.7345	2957.46	-2.1379	2957.46	-6.66597	2957.46	-5.31046	2978.06	-9.91269	2974.46	0.3546	2974.46	0.21368	2974.46	5.15346e-07	2974.46	0.53992	2977.72	86.7089	2957.86	45.1499	2957.86	0.26199	2957.86	9.46912e-20	2957.86	45.3418	2977.07	181.368	2957.62	152.509	2957.62	23.7046	2957.62	6.7039	2957.62	138.207
2977.7	-30.1587	2957.88	-2.15107	2957.88	-6.59875	2957.88	-5.35966	2978.55	8.88956	2974.88	0.35973	2974.88	0.21689	2974.88	5.24388e-07	2974.88	0.54977	2978.19	84.9136	2958.28	45.4478	2958.28	0.26472	2958.28	9.55909e-20	2958.28	45.6386	2977.54	173.529	2958.04	153.108	2958.04	23.7128	2958.04	6.70073	2958.04	138.838
2978.17	-27.9397	2958.3	-2.16424	2958.3	-6.53152	2958.3	-5.40956	2979.03	-0.4311	2975.3	0.36498	2975.3	0.22021	2975.3	5.33428e-07	2975.3	0.56218	2978.66	75.5359	2958.7	45.7457	2958.7	0.26746	2958.7	9.64907e-20	2958.7	45.9355	2978.01	179.716	2958.46	153.707	2958.46	23.721	2958.46	6.69755	2958.46	139.468
2978.64	-9.72002	2958.72	-2.17741	2958.72	-6.46361	2958.72	-5.45945	2979.52	-8.74265	2975.72	0.37011	2975.72	0.22342	2975.72	5.42469e-07	2975.72	0.5747	2979.13	75.6295	2959.12	46.0435	2959.12	0.27008	2959.12	9.73906e-20	2959.12	46.2324	2978.48	180.221	2958.88	154.305	2958.88	23.7292	2958.88	6.69438	2958.88	140.099
2979.11	-5.60568	2959.14	-2.19057	2959.14	-6.39639	2959.14	-5.50866	2980.01	-7.08179	2976.14	0.37525	2976.14	0.22673	2976.14	5.51509e-07	2976.14	0.58711	2979.6	86.6454	2959.55	46.3415	2959.55	0.27281	2959.55	9.82903e-20	2959.55	46.5292	2978.95	187.152	2959.3	154.904	2959.3	23.7373	2959.3	6.69121	2959.3	140.729
2979.59	-2.28482	2959.56	-2.20443	2959.56	-6.32848	2959.56	-5.55855	2980.49	-4.41846	2976.56	0.38049	2976.56	0.22994	2976.56	5.60551e-07	2976.56	0.59952	2980.07	95.5487	2959.97	46.6393	2959.97	0.27555	2959.97	9.91901e-20	2959.97	46.8261	2979.42	188.009	2959.72	155.503	2959.72	23.7455	2959.72	6.68803	2959.72	141.36
2980.06	3.01316	2959.98	-2.2176	2959.98	-6.26125	2959.98	-5.60845	2980.98	-7.58341	2976.98	0.38937	2976.98	0.23326	2976.98	5.69591e-07	2976.98	0.61193	2980.55	96.2667	2960.39	46.9371	2960.39	0.27828	2960.39	1.0009e-19	2960.39	47.123	2979.9	182.19	2960.14	156.102	2960.14	23.7537	2960.14	6.68486	2960.14	141.99
2980.53	19.4082	2960.4	-2.23077	2960.4	-6.19334	2960.4	-5.65765	2981.47	-5.07726	2977.4	0.39964	2977.4	0.23647	2977.4	5.78631e-07	2977.4	0.62434	2981.02	96.1122	2960.81	47.2351	2960.81	0.2809	2960.81	1.0099e-19	2960.81	47.4369	2980.37	186.462	2960.56	156.705	2960.56	23.7619	2960.56	6.68168	2960.56	142.621
2981	23.1157	2960.82	-2.24393	2960.82	-6.12612	2960.82	-5.70755	2981.95	-14.1411	2977.82	0.41002	2977.82	0.23979	2977.82	5.87672e-07	2977.82	0.63686	2981.49	91.0852	2961.23	47.5329	2961.23	0.28363	2961.23	1.01889e-19	2961.23	47.7689	2980.84	188.279	2960.98	157.319	2960.98	23.77	2960.98	6.67851	2960.98	143.251
2981.47	25.3181	2961.24	-2.2571	2961.24	-6.05821	2961.24	-5.75675	2982.44	-6.18867	2978.24	0.4204	2978.24	0.243	2978.24	5.96712e-07	2978.24	0.64928	2981.96	87.7104	2961.65	47.8308	2961.65	0.28724	2961.65	1.02789e-19	2961.65	48.101	2981.31	185.261	2961.4	157.933	2961.4	23.7782	2961.4	6.67534	2961.4	143.882
2981.94	1.42689	2961.66	-2.27096	2961.66	-5.99098	2961.66	-5.80665	2982.93	0.85429	2978.67	0.43078	2978.67	0.24631	2978.67	6.05754e-07	2978.67	0.66169	2982.43	91.9526	2962.07	48.1287	2962.07	0.29347	2962.07	1.03689e-19	2962.07	48.433	2981.78	179.683	2961.83	158.547	2961.83	23.7864	2961.83	6.67223	2961.83	144.512
2982.41	-5.42758	2962.08	-2.28413	2962.08	-5.92376	2962.08	-5.85654	2983.41	-8.01697	2979.09	0.44116	2979.09	0.24952	2979.09	6.14794e-07	2979.09	0.6741	2982.9	93.655	2962.49	48.4266	2962.49	0.29959	2962.49	1.04589e-19	2962.49	48.7651	2982.25	167.217	2962.25	159.16	2962.25	23.7945	2962.25	6.66906	2962.25	145.143
2982.88	-4.23562	2962.5	-2.29729	2962.5	-5.85585	2962.5	-5.90575	2983.9	-9.69452	2979.51	0.45143	2979.51	0.25284	2979.51	6.23835e-07	2979.51	0.68651	2983.37	92.7649	2962.91	48.7245	2962.91	0.30582	2962.91	1.05489e-19	2962.91	49.0971	2982.72	174.661	2962.67	159.774	2962.67	23.8027	2962.67	6.66588	2962.67	145.773
2983.35	-11.2599	2962.92	-2.31046	2962.92	-5.78863	2962.92	-5.95564	2984.39	-6.59987	2979.93	0.46181	2979.93	0.25605	2979.93	6.32875e-07	2979.93	0.69892	2983.84	88.3733	2963.33	49.0551	2963.33	0.31205	2963.33	1.06388e-19	2963.33	49.4292	2983.2	173.294	2963.09	160.388	2963.09	23.8109	2963.09	6.66271	2963.09	146.404
2983.83	-5.09078	2963.34	-2.32363	2963.34	-5.72071	2963.34	-6.00485	2984.87	4.18477	2980.35	0.47219	2980.35	0.25937	2980.35	6.41917e-07	2980.35	0.71144	2984.31	88.5279	2963.76	49.3897	2963.76	0.31817	2963.76	1.07288e-19	2963.76	49.7612	2983.67	173.629	2963.51	161.001	2963.51	23.8191	2963.51	6.65954	2963.51	147.034
2984.3	-15.2952	2963.76	-2.33749	2963.76	-5.65349	2963.76	-6.05474	2985.36	16.4386	2980.77	0.48257	2980.77	0.26258	2980.77	6.50957e-07	2980.77	0.72386	2984.78	80.0461	2964.18	49.7243	2964.18	0.3244	2964.18	1.08188e-19	2964.18	50.0933	2984.14	184.442	2963.93	161.615	2963.93	23.8272	2963.93	6.65636	2963.93	147.665
2984.77	-12.3319	2964.18	-2.35066	2964.18	-5.58558	2964.18	-6.10464	2985.45	15.9228	2981.19	0.49284	2981.19	0.26579	2981.19	6.59997e-07	2981.19	0.73627	2985.14	72.127	2964.6	50.0588	2964.6	0.33052	2964.6	1.09088e-19	2964.6	50.4253	2984.61	184.445	2964.35	162.229	2964.35	23.8354	2964.35	6.65319	2964.35	148.295
2985.12	-10.5669	2964.6	-2.36382	2964.6	-5.51836	2964.6	-6.15384	2985.94	12.6081	2981.61	0.50322	2981.61	0.2691	2981.61	6.69038e-07	2981.61	0.74868	2985.61	72.2405	2965.02	50.3934	2965.02	0.33675	2965.02	1.09987e-19	2965.02	50.7574	2985.08	187.738	2964.77	162.843	2964.77	23.8436	2964.77	6.65001	2964.77	148.926
2985.59	-19.3971	2965.02	-2.37699	2965.02	-5.45044	2965.02	-6.20374	2986.43	-5.15151	2982.03	0.5136	2982.03	0.27231	2982.03	6.78078e-07	2982.03	0.76109	2986.08	81.3924	2965.44	50.7281	2965.44	0.34298	2965.44	1.10887e-19	2965.44	51.0894	2985.55	184.748	2965.19	163.456	2965.19	23.8518	2965.19	6.64684	2965.19	149.556
2986.06	-25.5481	2965.44	-2.39016	2965.44	-5.38322	2965.44	-6.25363	2986.91	-5.59118	2982.45	0.52398	2982.45	0.27563	2982.45	6.8712e-07	2982.45	0.7735	2986.55	87.2977	2965.86	51.0627	2965.86	0.3491	2965.86	1.11788e-19	2965.86	51.4215	2986.02	183.775	2965.61	164.07	2965.61	23.8599	2965.61	6.64367	2965.61	150.186
2986.54	-15.7865	2965.86	-2.40402	2965.86	-5.31531	2965.86	-6.30284	2987.4	4.22308	2982.87	0.53436	2982.87	0.27884	2982.87	6.9616e-07	2982.87	0.78602	2987.03	88.2638	2966.28	51.3972	2966.28	0.35533	2966.28	1.12687e-19	2966.28	51.7535	2986.49	170.308	2966.04	164.684	2966.04	23.8681	2966.04	6.64049	2966.04	150.817
2987.01	-7.05058	2966.28	-2.41718	2966.28	-5.24809	2966.28	-6.35273	2987.89	7.21073	2983.29	0.54463	2983.29	0.28216	2983.29	7.05201e-07	2983.29	0.79843	2987.5	94.475	2966.7	51.7318	2966.7	0.36156	2966.7	1.13587e-19	2966.7	52.0856	2986.96	170.58	2966.46	165.298	2966.46	23.8763	2966.46	6.63732	2966.46	151.455
2987.48	-4.17186	2966.7	-2.43035	2966.7	-5.18087	2966.7	-6.40193	2988.37	3.62527	2983.71	0.55501	2983.71	0.28537	2983.71	7.14241e-07	2983.71	0.81085	2987.97	97.0148	2967.12	52.0665	2967.12	0.36769	2967.12	1.14486e-19	2967.12	52.4177	2987.43	174.272	2966.88	165.911	2966.88	23.8845	2966.88	6.63414	2966.88	152.1
2987.95	-8.25294	2967.12	-2.44352	2967.12	-5.11295	2967.12	-6.45183	2988.86	0.74932	2984.14	0.56539	2984.14	0.28869	2984.14	7.23283e-07	2984.14	0.82326	2988.44	96.0145	2967.55	52.401	2967.55	0.37392	2967.55	1.15387e-19	2967.55	52.7497	2987.9	179.577	2967.3	166.525	2967.3	23.8926	2967.3	6.63097	2967.3	152.744
2988.42	-18.4504	2967.54	-2.45669	2967.54	-5.04573	2967.54	-6.50173	2989.34	-6.36725	2984.56	0.57577	2984.56	0.2919	2984.56	7.32323e-07	2984.56	0.83567	2988.91	90.1617	2967.97	52.7356	2967.97	0.38004	2967.97	1.16286e-19	2967.97	53.0818	2988.37	180.876	2967.72	167.139	2967.72	23.9008	2967.72	6.6278	2967.72	153.389
2988.89	-7.54538	2967.96	-2.47055	2967.96	-4.97782	2967.96	-6.55093	2989.83	-9.86379	2984.98	0.58615	2984.98	0.29521	2984.98	7.41363e-07	2984.98	0.84819	2989.38	86.4661	2968.39	53.0702	2968.39	0.38627	2968.39	1.17186e-19	2968.39	53.4138	2988.84	178.923	2968.14	167.752	2968.14	23.909	2968.14	6.62462	2968.14	154.034
2989.36	-7.65419	2968.38	-2.48371	2968.38	-4.9106	2968.38	-6.60082	2990.32	-11.4771	2985.4	0.59642	2985.4	0.29842	2985.4	7.50404e-07	2985.4	0.8606	2989.85	81.9693	2968.81	53.4047	2968.81	0.3925	2968.81	1.18086e-19	2968.81	53.7459	2989.31	182.423	2968.56	168.366	2968.56	23.9172	2968.56	6.62145	2968.56	154.678
2989.83	-14.7311	2968.8	-2.49688	2968.8	-4.84268	2968.8	-6.65072	2990.8	-10.0657	2985.82	0.6068	2985.82	0.30174	2985.82	7.59445e-07	2985.82	0.87301	2990.32	91.1735	2969.23	53.7394	2969.23	0.39862	2969.23	1.18985e-19	2969.23	54.0779	2989.78	184.367	2968.98	168.98	2968.98	23.9253	2968.98	6.61834	2968.98	155.323
2990.3	-15.1074	2969.22	-2.51005	2969.22	-4.77546	2969.22	-6.69992	2991.29	8.97195	2986.24	0.61718	2986.24	0.30495	2986.24	7.68486e-07	2986.24	0.88543	2990.79	97.779	2969.65	54.074	2969.65	0.40485	2969.65	1.19886e-19	2969.65	54.41	2990.04	185.295	2969.4	169.594	2969.4	23.9336	2969.4	6.61517	2969.4	155.967
2990.77	-23.8039	2969.64	-2.52321	2969.64	-4.70755	2969.64	-6.74982	2991.77	-3.28051	2986.66	0.62755	2986.66	0.30827	2986.66	7.77526e-07	2986.66	0.89784	2991.26	96.4076	2970.07	54.4086	2970.07	0.41097	2970.07	1.20785e-19	2970.07	54.742	2990.51	182.841	2969.82	170.207	2969.82	23.9417	2969.82	6.61199	2969.82	156.612
2991.24	-13.0589	2970.06	-2.53707	2970.06	-4.64033	2970.06	-6.79902	2992.26	-4.26256	2987.08	0.63783	2987.08	0.31148	2987.08	7.86567e-07	2987.08	0.91528	2991.73	90.0531	2970.49	54.7431	2970.49	0.4172	2970.49	1.21685e-19	2970.49	55.0741	2990.98	179.255	2970.24	170.821	2970.24	23.9499	2970.24	6.60882	2970.24	157.256
2991.71	-19.9515	2970.48	-2.55024	2970.48	-4.57311	2970.48	-6.84823	2992.74	-7.40932	2987.5	0.64821	2987.5	0.31479	2987.5	7.95607e-07	2987.5	0.93486	2992.2	93.1446	2970.91	55.0777	2970.91	0.42343	2970.91	1.22584e-19	2970.91	55.4061	2991.45	182.755	2970.67	171.435	2970.67	23.958	2970.67	6.60565	2970.67	157.901
2992.18	-22.8551	2970.9	-2.56341	2970.9	-4.50519	2970.9	-6.89812	2993.23	-4.25047	2987.92	0.65858	2987.92	0.318	2987.92	8.04649e-07	2987.92	0.95433	2992.67	93.2987	2971.34	55.4124	2971.34	0.42955	2971.34	1.23485e-19	2971.34	55.7382	2991.92	186.797	2971.09	172.05	2971.09	23.9662	2971.09	6.60247	2971.09	158.546
2992.65	-20.8621	2971.32	-2.57657	2971.32	-4.43797	2971.32	-6.94733	2993.72	5.25349	2988.34	0.66896	2988.34	0.32132	2988.34	8.13689e-07	2988.34	0.97391	2993.14	88.9439	2971.76	55.7469	2971.76	0.43578	2971.76	1.24384e-19	2971.76	56.0702	2992.39	190.955	2971.51	172.666	2971.51	23.9744	2971.51	6.5993	2971.51	159.19
2993.12	-7.96396	2971.74	-2.58974	2971.74	-4.37006	2971.74	-6.99722	2994.2	-1.33868	2988.76	0.67934	2988.76	0.32581	2988.76	8.22729e-07	2988.76	0.99349	2993.61	84.6288	2972.18	56.0815	2972.18	0.44201	2972.18	1.25284e-19	2972.18	56.4023	2992.86	189.161	2971.93	173.282	2971.93	23.9826	2971.93	6.59612	2971.93	159.835
2993.59	6.20027	2972.16	-2.6036	2972.16	-4.30284	2972.16	-7.04642	2994.69	-13.9303	2989.19	0.68961	2989.19	0.33309	2989.19	8.3177e-07	2989.19	1.01308	2994.08	89.7122	2972.6	56.4161	2972.6	0.44813	2972.6	1.26184e-19	2972.6	56.7343	2993.33	191.517	2972.35	173.899	2972.35	23.9907	2972.35	6.59295	2972.35	160.479
2994.06	5.82536	2972.58	-2.61677	2972.58	-4.23492	2972.58	-7.09632	2995.17	6.22751	2989.61	0.69999	2989.61	0.34037	2989.61	8.40811e-07	2989.61	1.03255	2994.55	94.7007	2973.02	56.7507	2973.02	0.45436	2973.02	1.27084e-19	2973.02	57.093	2993.8	189.971	2972.77	174.515	2972.77	23.999	2972.77	6.58978	2972.77	161.124
2994.53	4.84892	2973	-2.62993	2973	-4.1677	2973	-7.14552	2995.66	15.5282	2990.03	0.71037	2990.03	0.34764	2990.03	8.49852e-07	2990.03	1.05213	2995.02	91.461	2973.44	57.0853	2973.44	0.46048	2973.44	1.27984e-19	2973.44	57.4566	2994.27	202.525	2973.19	175.131	2973.19	24.0071	2973.19	6.5866	2973.19	161.768
2995	5.05128	2973.42	-2.6431	2973.42	-4.09979	2973.42	-7.19542	2996.14	-6.1189	2990.45	0.72075	2990.45	0.35492	2990.45	8.58892e-07	2990.45	1.07171	2995.49	89.5451	2973.86	57.4199	2973.86	0.46671	2973.86	1.28883e-19	2973.86	57.8201	2994.74	198.91	2973.61	175.747	2973.61	24.0153	2973.61	6.58343	2973.61	162.413
2995.47	5.71794	2973.84	-2.65627	2973.84	-4.03257	2973.84	-7.24462	2996.63	-3.13125	2990.87	0.73102	2990.87	0.36219	2990.87	8.67933e-07	2990.87	1.09119	2995.96	93.2507	2974.28	57.7544	2974.28	0.47294	2974.28	1.29783e-19	2974.28	58.1838	2995.21	198.993	2974.03	176.364	2974.03	24.0235	2974.03	6.58025	2974.03	163.057
2995.94	-10.4899	2974.26	-2.67013	2974.26	-3.96465	2974.26	-7.29452	2997.11	6.27309	2991.29	0.7414	2991.29	0.36947	2991.29	8.76974e-07	2991.29	1.11077	2996.43	99.8987	2974.7	58.089	2974.7	0.47906	2974.7	1.30683e-19	2974.7	58.5474	2995.68	196.107	2974.45	176.98	2974.45	24.0317	2974.45	6.57708	2974.45	163.702
2996.41	-17.4858	2974.68	-2.6833	2974.68	-3.89743	2974.68	-7.34372	2997.6	-2.10159	2991.71	0.75178	2991.71	0.37675	2991.71	8.86015e-07	2991.71	1.13035	2996.9	97.5757	2975.12	58.4237	2975.12	0.48529	2975.12	1.31583e-19	2975.12	58.9111	2996.15	196.738	2974.88	177.596	2974.88	24.0398	2974.88	6.57391	2974.88	164.347
2996.88	-19.6951	2975.1	-2.69646	2975.1	-3.83021	2975.1	-7.39362	2998.08	1.10959	2992.13	0.76216	2992.13	0.38402	2992.13	8.95055e-07	2992.13	1.14993	2997.37	92.9733	2975.55	58.7583	2975.55	0.49141	2975.55	1.32483e-19	2975.55	59.2747	2996.62	195.839	2975.3	178.212	2975.3	24.048	2975.3	6.57073	2975.3	164.991
2997.35	-22.5835	2975.52	-2.70963	2975.52	-3.7623	2975.52	-7.44282	2998.57	5.98654	2992.55	0.77254	2992.55	0.3913	2992.55	9.04095e-07	2992.55	1.1694	2997.84	90.5946	2975.97	59.0946	2975.97	0.49764	2975.97	1.33382e-19	2975.97	59.6383	2997.09	185.203	2975.72	178.828	2975.72	24.0562	2975.72	6.56756	2975.72	165.636
2997.82	-25.1857	2975.94	-2.7228	2975.94	-3.69508	2975.94	-7.49272	2999.05	11.3377	2992.97	0.78281	2992.97	0.39857	2992.97	9.13136e-07	2992.97	1.18898	2998.3	91.6235	2976.39	59.4584	2976.39	0.50387	2976.39	1.34282e-19	2976.39	60.002	2997.56	197.37	2976.14	179.445	2976.14	24.0643	2976.14	6.56445	2976.14	166.28
2998.29	-34.9549	2976.36	-2.73666	2976.36	-3.62716	2976.36	-7.54192	2999.54	11.421	2993.39	0.79747	2993.39	0.40596	2993.39	9.22177e-07	2993.39	1.20856	2998.78	94.2297	2976.81	59.8223	2976.81	0.50999	2976.81	1.35182e-19	2976.81	60.3656	2998.02	208.578	2976.56	180.061	2976.56	24.0725	2976.56	6.56128	2976.56	166.925
2998.76	-39.4532	2976.78	-2.74982	2976.78	-3.55994	2976.78	-7.59181	3000.02	10.256	2993.81	0.81652	2993.81	0.41323	2993.81	9.31218e-07	2993.81	1.22815	2999.24	99.9494	2977.23	60.1861	2977.23	0.51622	2977.23	1.36082e-19	2977.23	60.7293	2998.49	214.739	2976.98	180.677	2976.98	24.0807	2976.98	6.55811	2976.98	167.569
2999.23	-42.9196	2977.2	-2.76299	2977.2	-3.49203	2977.2	-7.64102	3000.51	4.1546	2994.24	0.83556	2994.24	0.42051	2994.24	9.40258e-07	2994.24	1.24762	2999.71	107.169	2977.65	60.5501	2977.65	0.52234	2977.65	1.36981e-19	2977.65	61.0929	2998.96	221.599	2977.4	181.293	2977.4	24.0889	2977.4	6.55493	2977.4	168.214
2999.69	-32.8378	2977.62	-2.77616	2977.62	-3.42481	2977.62	-7.69022	3000.99	-5.75232	2994.66	0.85461	2994.66	0.42779	2994.66	9.49299e-07	2994.66	1.2672	3000.18	107.041	2978.07	60.914	2978.07	0.52857	2978.07	1.37881e-19	2978.07	61.4566	2999.43	214.12	2977.82	181.91	2977.82	24.097	2977.82	6.55176	2977.82	168.859
3000.16	-15.72	2978.04	-2.78932	2978.04	-3.35689	2978.04	-7.74012	3001.48	-8.53667	2995.08	0.87376	2995.08	0.43506	2995.08	9.5834e-07	2995.08	1.28678	3000.65	100.236	2978.49	61.2778	2978.49	0.5348	2978.49	1.38781e-19	2978.49	61.8202	2999.9	194.043	2978.24	182.526	2978.24	24.1052	2978.24	6.54858	2978.24	169.503
3000.63	-6.35342	2978.46	-2.80319	2978.46	-3.28967	2978.46	-7.78932	3001.96	-3.025	2995.5	0.89281	2995.5	0.44234	2995.5	9.67381e-07	2995.5	1.30636	3001.12	97.9128	2978.91	61.6418	2978.91	0.54093	2978.91	1.39681e-19	2978.91	62.1838	3000.37	203.532	2978.66	183.142	2978.66	24.1134	2978.66	6.54541	2978.66	170.146
3001.1	9.51835	2978.88	-2.81635	2978.88	-3.22245	2978.88	-7.83922	3002.45	1.03876	2995.92	0.91185	2995.92	0.44961	2995.92	9.76421e-07	2995.92	1.32584	3001.59	107.43	2979.34	62.0057	2979.34	0.54716	2979.34	1.40581e-19	2979.34	62.5475	3000.84	186.397	2979.08	183.758	2979.08	24.1216	2979.08	6.54224	2979.08	170.789
3001.57	16.0922	2979.3	-2.82952	2979.3	-3.15454	2979.3	-7.88842	3002.93	8.70113	2996.34	0.9309	2996.34	0.45689	2996.34	9.85461e-07	2996.34	1.34542	3002.06	116.692	2979.76	62.3695	2979.76	0.55339	2979.76	1.4148e-19	2979.76	62.9111	3001.31	190.751	2979.51	184.374	2979.51	24.1297	2979.51	6.53906	2979.51	171.431
3002.04	27.5662	2979.72	-2.84269	2979.72	-3.08731	2979.72	-7.93831	3003.32	9.847	2996.76	0.95005	2996.76	0.46417	2996.76	9.94503e-07	2996.76	1.365	3002.36	108.577	2980.18	62.7334	2980.18	0.55951	2980.18	1.42381e-19	2980.18	63.2747	3001.78	188.935	2979.93	184.991	2979.93	24.1379	2979.93	6.53589	2979.93	172.074
3002.4	27.711	2980.14	-2.85585	2980.14	-3.0194	2980.14	-7.98752	3003.81	-8.66636	2997.18	0.9691	2997.18	0.47144	2997.18	1.00354e-06	2997.18	1.38458	3002.83	95.8283	2980.6	63.0974	2980.6	0.56574	2980.6	1.4328e-19	2980.6	63.6384	3002.25	197.568	2980.35	185.607	2980.35	24.1461	2980.35	6.53271	2980.35	172.717
3002.87	34.3742	2980.56	-2.86971	2980.56	-2.95218	2980.56	-8.03741	3004.29	1.30733	2997.6	0.98814	2997.6	0.47872	2997.6	1.01258e-06	2997.6	1.40405	3003.3	90.482	2981.02	63.4612	2981.02	0.57186	2981.02	1.4418e-19	2981.02	64.002	3002.72	200.025	2980.77	186.22	2980.77	24.1632	2980.77	6.52954	2980.77	173.359
3003.34	28.255	2980.98	-2.88288	2980.98	-2.88427	2980.98	-8.08662	3004.78	2.99557	2998.02	1.00719	2998.02	0.48599	2998.02	1.02162e-06	2998.02	1.42364	3003.77	94.1118	2981.44	63.8251	2981.44	0.57809	2981.44	1.45079e-19	2981.44	64.3657	3003.19	206.948	2981.19	186.827	2981.19	24.1854	2981.19	6.52637	2981.19	174.002
3003.81	23.379	2981.4	-2.89605	2981.4	-2.81704	2981.4	-8.13582	3005.26	1.31696	2998.44	1.02624	2998.44	0.49327	2998.44	1.03066e-06	2998.44	1.44322	3004.24	98.2011	2981.86	64.1889	2981.86	0.58432	2981.86	1.4598e-19	2981.86	64.7293	3003.65	199.574	2981.61	187.434	2981.61	24.2076	2981.61	6.52319	2981.61	174.644
3004.28	4.41094	2981.82	-2.90921	2981.82	-2.74913	2981.82	-8.18572	3005.75	-3.6395	2998.86	1.04539	2998.86	0.50055	2998.86	1.03971e-06	2998.86	1.46269	3004.71	107.265	2982.28	64.5529	2982.28	0.59044	2982.28	1.4688e-19	2982.28	65.093	3004.12	197.593	2982.03	188.041	2982.03	24.2299	2982.03	6.52002	2982.03	175.287
3004.74	-7.64102	2982.24	-2.92238	2982.24	-2.68191	2982.24	-8.23492	3006.23	10.5178	2999.29	1.06444	2999.29	0.50782	2999.29	1.04875e-06	2999.29	1.49201	3005.18	108.771	2982.7	64.9168	2982.7	0.59667	2982.7	1.47779e-19	2982.7	65.4566	3004.59	209.156	2982.45	188.649	2982.45	24.2521	2982.45	6.51684	2982.45	175.93
3005.21	-33.0519	2982.66	-2.93624	2982.66	-2.61469	2982.66	-8.28412	3006.71	1.91626	2999.71	1.08348	2999.71	0.5152	2999.71	1.05779e-06	2999.71	1.52207	3005.64	102.305	2983.13	65.2806	2983.13	0.60279	2983.13	1.48679e-19	2983.13	65.8202	3005.06	208.911	2982.87	189.256	2982.87	24.2743	2982.87	6.51367	2982.87	176.572
3005.68	-44.1829	2983.08	-2.94941	2983.08	-2.54677	2983.08	-8.33332	3007.2	-2.48379	3000.13	1.10253	3000.13	0.52248	3000.13	1.06683e-06	3000.13	1.55204	3006.11	98.7294	2983.55	65.6445	2983.55	0.60902	2983.55	1.49578e-19	2983.55	66.1839	3005.53	217.138	2983.29	189.863	2983.29	24.2966	2983.29	6.51056	2983.29	177.215
3006.15	-48.3548	2983.5	-2.96258	2983.5	-2.47955	2983.5	-8.38253	3007.68	-1.69081	3000.55	1.12168	3000.55	0.52976	3000.55	1.07586e-06	3000.55	1.5821	3006.58	104.553	2983.97	66.0085	2983.97	0.61525	2983.97	1.50479e-19	2983.97	66.5475	3006	222.649	2983.72	190.47	2983.72	24.3188	2983.72	6.50739	2983.72	177.857
3006.62	-46.8558	2983.92	-2.97574	2983.92	-2.41164	2983.92	-8.43173	3008.17	-1.08316	3000.97	1.14073	3000.97	0.53703	3000.97	1.08491e-06	3000.97	1.61206	3007.05	109.326	2984.39	66.3723	2984.39	0.62137	2984.39	1.51378e-19	2984.39	66.9112	3006.47	218.026	2984.14	191.078	2984.14	24.3411	2984.14	6.50422	2984.14	178.5
3007.09	-47.2619	2984.34	-2.98891	2984.34	-2.34442	2984.34	-8.48163	3008.65	8.41962	3001.39	1.15977	3001.39	0.54431	3001.39	1.09395e-06	3001.39	1.64213	3007.52	108.316	2984.81	66.7362	2984.81	0.6276	2984.81	1.52278e-19	2984.81	67.2797	3006.78	221.098	2984.56	191.685	2984.56	24.3633	2984.56	6.50104	2984.56	179.143
3007.56	-44.0291	2984.76	-3.00277	2984.76	-2.2765	2984.76	-8.53083	3009.14	3.29196	3001.81	1.17882	3001.81	0.55158	3001.81	1.10299e-06	3001.81	1.67209	3007.99	106.266	2985.23	67.1	2985.23	0.63383	2985.23	1.53177e-19	2985.23	67.6693	3007.25	217.632	2984.98	192.292	2984.98	24.3855	2984.98	6.49787	2984.98	179.785
3008.02	-42.9715	2985.18	-3.01594	2985.18	-2.20928	2985.18	-8.58003	3009.62	-2.69875	3002.23	1.19787	3002.23	0.55886	3002.23	1.11203e-06	3002.23	1.70216	3008.46	107.346	2985.65	67.464	2985.65	0.63995	2985.65	1.54078e-19	2985.65	68.0589	3007.72	221.024	2985.4	192.899	2985.4	24.4078	2985.4	6.49469	2985.4	180.428
3008.49	-38.9916	2985.6	-3.0291	2985.6	-2.14137	2985.6	-8.62924	3010.1	-8.53978	3002.65	1.21702	3002.65	0.56614	3002.65	1.12107e-06	3002.65	1.73212	3008.92	113.358	2986.07	67.8279	2986.07	0.64618	2986.07	1.54978e-19	2986.07	68.4485	3008.18	223.763	2985.82	193.507	2985.82	24.43	2985.82	6.49152	2985.82	181.07
3008.96	-37.2668	2986.02	-3.04227	2986.02	-2.07415	2986.02	-8.67844	3010.59	-9.46233	3003.07	1.23606	3003.07	0.57341	3003.07	1.13011e-06	3003.07	1.76218	3009.39	117.137	2986.49	68.1917	2986.49	0.6523	2986.49	1.55877e-19	2986.49	68.838	3008.65	227.236	2986.24	194.114	2986.24	24.4522	2986.24	6.48835	2986.24	181.713
3009.43	-31.844	2986.44	-3.05613	2986.44	-2.00623	2986.44	-8.72764	3011.07	-6.40085	3003.49	1.25511	3003.49	0.58069	3003.49	1.13915e-06	3003.49	1.79214	3009.86	116.964	2986.91	68.5556	2986.91	0.65853	2986.91	1.56777e-19	2986.91	69.2276	3009.12	242.216	2986.66	194.721	2986.66	24.4744	2986.66	6.48517	2986.66	182.356
3009.9	-35.1095	2986.86	-3.0693	2986.86	-1.93901	2986.86	-8.77754	3011.55	-0.25787	3003.91	1.27416	3003.91	0.58796	3003.91	1.1482e-06	3003.91	1.82221	3010.33	113.179	2987.34	68.9196	2987.34	0.66476	2987.34	1.57677e-19	2987.34	69.6171	3009.59	244.209	2987.08	195.328	2987.08	24.4967	2987.08	6.482	2987.08	182.998
3010.37	-38.6812	2987.28	-3.08246	2987.28	-1.87179	2987.28	-8.82674	3012.04	-0.65602	3004.34	1.29331	3004.34	0.59524	3004.34	1.15724e-06	3004.34	1.85217	3010.8	110.58	2987.76	69.2834	2987.76	0.67263	2987.76	1.58577e-19	2987.76	70.0066	3010.06	235.639	2987.5	195.936	2987.5	24.5189	2987.5	6.47882	2987.5	183.641
3010.83	-37.6763	2987.7	-3.09563	2987.7	-1.80388	2987.7	-8.87594	3012.52	-0.55854	3004.76	1.31235	3004.76	0.60252	3004.76	1.16628e-06	3004.76	1.88224	3011.27	109.123	2988.18	69.6492	2988.18	0.68553	2988.18	1.59476e-19	2988.18	70.3963	3010.53	234.668	2987.92	196.543	2987.92	24.5412	2987.92	6.47565	2987.92	184.283
3011.3	-38.2945	2988.12	-3.1088	2988.12	-1.73666	2988.12	-8.92515	3013.01	11.5087	3005.18	1.3314	3005.18	0.60979	3005.18	1.17532e-06	3005.18	1.9122	3011.73	107.739	2988.6	70.0336	2988.6	0.69843	2988.6	1.60376e-19	2988.6	70.7858	3010.99	237.964	2988.35	197.15	2988.35	24.5634	2988.35	6.47248	2988.35	184.926
3011.77	-46.2661	2988.54	-3.12266	2988.54	-1.66874	2988.54	-8.97435	3013.49	6.39539	3005.6	1.35045	3005.6	0.61718	3005.6	1.18436e-06	3005.6	1.94226	3012.2	104.883	2989.02	70.4181	2989.02	0.71132	2989.02	1.61275e-19	2989.02	71.1754	3011.46	235.481	2988.77	197.757	2988.77	24.5857	2988.77	6.4693	2988.77	185.569
3012.24	-42.7505	2988.96	-3.13582	2988.96	-1.60152	2988.96	-9.02355	3013.97	-1.23253	3006.02	1.36949	3006.02	0.62445	3006.02	1.19339e-06	3006.02	1.97222	3012.67	101.1	2989.44	70.8025	2989.44	0.72422	2989.44	1.62176e-19	2989.44	71.5649	3011.93	234.19	2989.19	198.365	2989.19	24.6079	2989.19	6.46613	2989.19	186.211
3012.71	-49.388	2989.38	-3.14899	2989.38	-1.53361	2989.38	-9.07345	3014.46	4.43611	3006.44	1.38865	3006.44	0.63173	3006.44	1.20243e-06	3006.44	2.00229	3013.14	108.114	2989.86	71.1869	2989.86	0.73712	2989.86	1.63076e-19	2989.86	71.9545	3012.4	228.901	2989.61	198.972	2989.61	24.6301	2989.61	6.46295	2989.61	186.854
3013.17	-46.1905	2989.8	-3.16216	2989.8	-1.46639	2989.8	-9.12265	3014.94	-10.3179	3006.86	1.40769	3006.86	0.639	3006.86	1.21148e-06	3006.86	2.03225	3013.6	112.542	2990.28	71.5714	2990.28	0.75002	2990.28	1.63975e-19	2990.28	72.344	3012.87	229.554	2990.03	199.566	2990.03	24.6523	2990.03	6.45978	2990.03	187.497
3013.64	-39.6542	2990.22	-3.17533	2990.22	-1.39847	2990.22	-9.17185	3015.42	5.89377	3007.28	1.42674	3007.28	0.64628	3007.28	1.22052e-06	3007.28	2.06232	3014.07	121.909	2990.7	71.9558	2990.7	0.76291	2990.7	1.64875e-19	2990.7	72.7336	3013.33	220.842	2990.45	200.155	2990.45	24.6746	2990.45	6.45667	2990.45	188.138
3014.11	-25.5759	2990.64	-3.18919	2990.64	-1.33125	2990.64	-9.22106	3015.91	-1.01008	3007.7	1.44578	3007.7	0.65356	3007.7	1.22956e-06	3007.7	2.09228	3014.54	110.387	2991.13	72.3402	2991.13	0.77581	2991.13	1.65775e-19	2991.13	73.1232	3013.8	223.629	2990.87	200.743	2990.87	24.6968	2990.87	6.4535	2990.87	188.761
3014.58	-16.544	2991.06	-3.20235	2991.06	-1.26403	2991.06	-9.27026	3016.39	-6.3053	3008.12	1.46483	3008.12	0.66083	3008.12	1.2386e-06	3008.12	2.12234	3015.01	101.569	2991.55	72.7246	2991.55	0.78871	2991.55	1.66675e-19	2991.55	73.5128	3014.27	212.583	2991.29	201.331	2991.29	24.719	2991.29	6.45033	2991.29	189.384
3015.05	-3.97228	2991.48	-3.21552	2991.48	-1.19612	2991.48	-9.31946	3016.87	6.21488	3008.54	1.48398	3008.54	0.66811	3008.54	1.24764e-06	3008.54	2.1523	3015.48	91.2182	2991.97	73.109	2991.97	0.80161	2991.97	1.67574e-19	2991.97	73.9023	3014.74	217.487	2991.71	201.92	2991.71	24.7413	2991.71	6.44715	2991.71	190.008
3015.51	8.78447	2991.9	-3.22869	2991.9	-1.1289	2991.9	-9.36936	3017.35	-3.55293	3008.96	1.50356	3008.96	0.67538	3008.96	1.25668e-06	3008.96	2.18237	3015.94	104.565	2992.39	73.4935	2992.39	0.8145	2992.39	1.68474e-19	2992.39	74.2919	3015.21	214.705	2992.13	202.508	2992.13	24.7635	2992.13	6.44398	2992.13	190.631
3015.98	5.84545	2992.32	-3.24185	2992.32	-1.06098	2992.32	-9.41856	3017.84	-11.6253	3009.39	1.53609	3009.39	0.68266	3009.39	1.26572e-06	3009.39	2.21233	3016.41	111.812	2992.81	73.8779	2992.81	0.8274	2992.81	1.69375e-19	2992.81	74.6814	3015.67	224.816	2992.56	203.096	2992.56	24.7858	2992.56	6.44081	2992.56	191.254
3016.45	-3.90921	2992.74	-3.25571	2992.74	-0.99376	2992.74	-9.46777	3018.32	-6.76379	3009.81	1.56862	3009.81	0.68994	3009.81	1.27477e-06	3009.81	2.2424	3016.88	114.14	2993.23	74.2623	2993.23	0.8403	2993.23	1.70274e-19	2993.23	75.071	3016.14	236.76	2992.98	203.684	2992.98	24.808	2992.98	6.43763	2992.98	191.877
3016.92	-8.49964	2993.16	-3.26888	2993.16	-0.92585	2993.16	-9.50034	3018.8	2.54895	3010.23	1.60115	3010.23	0.69721	3010.23	1.28381e-06	3010.23	2.27236	3017.35	109.538	2993.65	74.6468	2993.65	0.8532	2993.65	1.71174e-19	2993.65	75.4605	3016.61	234.32	2993.4	204.273	2993.4	24.8302	2993.4	6.43446	2993.4	192.5
3017.38	-9.00554	2993.58	-3.28205	2993.58	-0.85863	2993.58	-9.41025	3019.29	1.9734	3010.65	1.63357	3010.65	0.70449	3010.65	1.29285e-06	3010.65	2.30243	3017.81	108.821	2994.07	75.0312	2994.07	0.86609	2994.07	1.72073e-19	2994.07	75.8502	3017.08	240.598	2993.82	204.861	2993.82	24.8525	2993.82	6.43128	2993.82	193.123
3017.85	-18.44	2994	-3.29521	2994	-0.79071	2994	-9.32016	3019.77	2.22335	3011.07	1.6661	3011.07	0.71176	3011.07	1.30189e-06	3011.07	2.33485	3018.28	117.105	2994.49	75.4157	2994.49	0.87899	2994.49	1.63881e-16	2994.49	76.2397	3017.54	244.759	2994.24	205.449	2994.24	24.8747	2994.24	6.42811	2994.24	193.747
3018.32	-29.6937	2994.42	-3.30838	2994.42	-0.72349	2994.42	-9.23007	3020.25	5.0091	3011.49	1.69862	3011.49	0.71904	3011.49	1.31092e-06	3011.49	2.37979	3018.75	120.395	2994.92	75.8001	2994.92	0.89189	2994.92	6.8338e-16	2994.92	76.6292	3018.01	243.921	2994.66	206.038	2994.66	24.8969	2994.66	6.42494	2994.66	194.37
3018.78	-33.5107	2994.84	-3.32224	2994.84	-0.65558	2994.84	-9.13998	3020.73	-1.19316	3011.91	1.73115	3011.91	0.72642	3011.91	1.31996e-06	3011.91	2.42462	3019.22	118.706	2995.34	76.1845	2995.34	0.90479	2995.34	1.20288e-15	2995.34	77.0188	3018.48	243.793	2995.08	206.626	2995.08	24.9191	2995.08	6.42176	2995.08	194.993
3019.25	-32.7352	2995.26	-3.33541	2995.26	-0.58836	2995.26	-9.04989	3020.79	-0.78474	3012.33	1.76368	3012.33	0.7337	3012.33	1.329e-06	3012.33	2.46956	3019.58	114.248	2995.76	76.5689	2995.76	0.91768	2995.76	1.72237e-15	2995.76	77.4083	3018.95	243.614	2995.5	207.214	2995.5	24.9414	2995.5	6.41859	2995.5	195.616
3019.56	-38.3652	2995.68	-3.34858	2995.68	-0.52114	2995.68	-8.96049	3021.27	-0.24599	3012.75	1.79621	3012.75	0.7413	3012.75	1.33805e-06	3012.75	2.5145	3020.05	112.394	2996.18	76.9533	2996.18	0.93058	2996.18	2.24187e-15	2996.18	77.7979	3019.41	238.381	2995.92	207.802	2995.92	24.9637	2995.92	6.41541	2995.92	196.239
3020.02	-49.6992	2996.1	-3.36174	2996.1	-0.45322	2996.1	-8.8704	3021.75	-8.40635	3013.17	1.82874	3013.17	0.75617	3013.17	1.34709e-06	3013.17	2.55944	3020.51	108.884	2996.6	77.3378	2996.6	0.94348	2996.6	2.76137e-15	2996.6	78.1875	3019.88	227.447	2996.34	208.391	2996.34	24.9859	2996.34	6.41224	2996.34	196.863
3020.49	-42.0305	2996.52	-3.37491	2996.52	-0.386	2996.52	-8.78031	3022.24	1.33301	3013.59	1.86126	3013.59	0.77104	3013.59	1.35613e-06	3013.59	2.60438	3020.98	109.34	2997.02	77.7223	2997.02	0.95637	2997.02	3.28087e-15	2997.02	78.587	3020.35	241.477	2996.76	208.979	2996.76	25.0081	2996.76	6.40907	2996.76	197.486
3020.96	-28.4941	2996.94	-3.38877	2996.94	-0.31809	2996.94	-8.69022	3022.72	12.4113	3014.01	1.89379	3014.01	0.78591	3014.01	1.36517e-06	3014.01	2.64932	3021.45	109.919	2997.44	78.1067	2997.44	0.96927	2997.44	3.80036e-15	2997.44	78.9948	3020.81	230.182	2997.19	209.567	2997.19	25.0304	2997.19	6.40589	2997.19	198.109
3021.43	-26.6632	2997.36	-3.40194	2997.36	-0.25087	2997.36	-8.60013	3023.2	4.8929	3014.43	1.92632	3014.43	0.80068	3014.43	1.37421e-06	3014.43	2.69426	3021.92	116.072	2997.86	78.4911	2997.86	0.98217	2997.86	4.31986e-15	2997.86	79.4026	3021.28	225.017	2997.61	210.155	2997.61	25.0526	2997.61	6.40279	2997.61	198.732
3021.89	-29.9355	2997.78	-3.4151	2997.78	-0.18295	2997.78	-8.51004	3023.68	-9.91216	3014.86	1.95885	3014.86	0.81555	3014.86	1.38325e-06	3014.86	2.7392	3022.38	118.338	2998.28	78.8755	2998.28	0.99507	2998.28	4.83937e-15	2998.28	79.8105	3021.75	231.956	2998.03	210.744	2998.03	25.0748	2998.03	6.39961	2998.03	199.355
3022.36	-35.0055	2998.2	-3.42827	2998.2	-0.11573	2998.2	-8.41995	3024.17	-7.05291	3015.28	1.99138	3015.28	0.83043	3015.28	1.39229e-06	3015.28	2.78403	3022.85	125.841	2998.7	79.26	2998.7	1.00796	2998.7	5.35886e-15	2998.7	80.2183	3022.22	233.224	2998.45	211.321	2998.45	25.097	2998.45	6.39644	2998.45	199.979
3022.83	-33.8489	2998.62	-3.44144	2998.62	-0.04812	2998.62	-8.33055	3024.65	-5.34786	3015.7	2.02391	3015.7	0.8453	3015.7	1.40134e-06	3015.7	2.82897	3023.32	124.698	2999.13	79.6444	2999.13	1.02086	2999.13	5.87836e-15	2999.13	80.6261	3022.68	237.134	2998.87	211.882	2998.87	25.1193	2998.87	6.39326	2998.87	200.602
3023.29	-38.6389	2999.04	-3.4553	2999.04	0.01941	2999.04	-8.24046	3025.13	-4.95891	3016.12	2.05643	3016.12	0.86007	3016.12	1.41038e-06	3016.12	2.87391	3023.78	125.887	2999.55	80.0288	2999.55	1.03376	2999.55	6.39785e-15	2999.55	81.0339	3023.15	246.841	2999.29	212.443	2999.29	25.1415	2999.29	6.39009	2999.29	201.225
3023.76	-33.7948	2999.46	-3.46846	2999.46	0.08662	2999.46	-8.15037	3025.61	4.63203	3016.54	2.08885	3016.54	0.87494	3016.54	1.41942e-06	3016.54	2.91885	3024.25	124.639	2999.97	80.4237	2999.97	1.04666	2999.97	6.91736e-15	2999.97	81.4418	3023.47	250.732	2999.71	213.004	2999.71	25.1638	2999.71	6.38692	2999.71	201.848
3024.23	-14.8434	2999.88	-3.48163	2999.88	0.15454	2999.88	-8.06028	3026.1	-4.96352	3016.96	2.12138	3016.96	0.88981	3016.96	1.42845e-06	3016.96	2.96379	3024.72	127.901	3000.39	80.8194	3000.39	1.05944	3000.39	7.43685e-15	3000.39	81.8496	3023.93	253.036	3000.13	213.565	3000.13	25.186	3000.13	6.38374	3000.13	202.471
3024.69	-14.2093	3000.3	-3.4948	3000.3	0.22176	3000.3	-7.97019	3026.58	-3.66507	3017.38	2.15391	3017.38	0.90468	3017.38	1.43749e-06	3017.38	3.00873	3025.18	122.328	3000.81	81.2151	3000.81	1.07234	3000.81	7.95635e-15	3000.81	82.2574	3024.4	249.571	3000.55	214.126	3000.55	25.2082	3000.55	6.38057	3000.55	203.095
3025.16	0.90367	3000.73	-3.50797	3000.73	0.28967	3000.73	-7.8801	3027.06	-5.53383	3017.8	2.18644	3017.8	0.91956	3017.8	1.44653e-06	3017.8	3.05367	3025.65	121.224	3001.23	81.6108	3001.23	1.08524	3001.23	8.47584e-15	3001.23	82.6652	3024.87	247.374	3000.97	214.688	3000.97	25.2305	3000.97	6.37739	3000.97	203.718
3025.63	2.1379	3001.15	-3.52183	3001.15	0.35689	3001.15	-7.79001	3027.54	-4.92018	3018.22	2.21897	3018.22	0.93432	3018.22	1.45557e-06	3018.22	3.09861	3026.12	123.022	3001.65	82.0065	3001.65	1.09814	3001.65	8.99535e-15	3001.65	83.0731	3025.33	248.615	3001.4	215.249	3001.4	25.2527	3001.4	6.37422	3001.4	204.341
3026.09	-10.0166	3001.57	-3.53499	3001.57	0.42481	3001.57	-7.70062	3028.02	3.80406	3018.64	2.25149	3018.64	0.9492	3018.64	1.46462e-06	3018.64	3.14345	3026.58	117.081	3002.07	82.4021	3002.07	1.11103	3002.07	9.51484e-15	3002.07	83.4809	3025.8	249.553	3001.82	215.81	3001.82	25.275	3001.82	6.37105	3001.82	204.964
3026.56	-10.7928	3001.99	-3.54816	3001.99	0.49203	3001.99	-7.61053	3028.51	12.6981	3019.06	2.28402	3019.06	0.96407	3019.06	1.47366e-06	3019.06	3.18839	3027.05	111.463	3002.49	82.7978	3002.49	1.12393	3002.49	1.00343e-14	3002.49	83.8887	3026.27	245.177	3002.24	216.371	3002.24	25.2972	3002.24	6.36787	3002.24	205.587
3027.03	-5.30838	3002.41	-3.56133	3002.41	0.55994	3002.41	-7.52044	3028.99	1.95906	3019.48	2.31655	3019.48	0.97894	3019.48	1.4827e-06	3019.48	3.23333	3027.52	116.35	3002.92	83.1935	3002.92	1.13683	3002.92	1.05538e-14	3002.92	84.2966	3026.73	256.191	3002.66	216.932	3002.66	25.3194	3002.66	6.3647	3002.66	206.199
3027.49	-11.6757	3002.83	-3.57449	3002.83	0.62716	3002.83	-7.43035	3029.47	-0.18789	3019.91	2.34908	3019.91	0.99371	3019.91	1.49174e-06	3019.91	3.27827	3027.98	125.441	3003.34	83.5891	3003.34	1.14973	3003.34	1.10733e-14	3003.34	84.7044	3027.2	255.894	3003.08	217.493	3003.08	25.3416	3003.08	6.36152	3003.08	206.785
3027.96	-9.90505	3003.25	-3.58835	3003.25	0.69508	3003.25	-7.34026	3029.95	1.95585	3020.33	2.38161	3020.33	1.00858	3020.33	1.50078e-06	3020.33	3.32321	3028.45	124.79	3003.76	83.9848	3003.76	1.16262	3003.76	1.15928e-14	3003.76	85.1122	3027.67	255.76	3003.5	218.054	3003.5	25.3639	3003.5	6.35835	3003.5	207.371
3028.43	-3.52113	3003.67	-3.60152	3003.67	0.7623	3003.67	-7.25017	3030.43	-2.3311	3020.75	2.41413	3020.75	1.02346	3020.75	1.50982e-06	3020.75	3.36815	3028.91	124.02	3004.18	84.3805	3004.18	1.17552	3004.18	1.21123e-14	3004.18	85.52	3028.13	257.747	3003.92	218.615	3003.92	25.3861	3003.92	6.35518	3003.92	207.956
3028.89	11.3624	3004.09	-3.61469	3004.09	0.82952	3004.09	-7.16008	3030.92	-17.3408	3021.17	2.44666	3021.17	1.03833	3021.17	1.51886e-06	3021.17	3.41309	3029.38	124.248	3004.6	84.7761	3004.6	1.18842	3004.6	1.26318e-14	3004.6	85.9279	3028.6	273.722	3004.34	219.176	3004.34	25.4083	3004.34	6.35207	3004.34	208.542
3029.36	20.596	3004.51	-3.62785	3004.51	0.89743	3004.51	-7.07068	3031.4	-13.025	3021.59	2.47919	3021.59	1.0532	3021.59	1.52791e-06	3021.59	3.45803	3029.85	128.948	3005.02	85.1718	3005.02	1.20132	3005.02	1.31513e-14	3005.02	86.3357	3029.06	273.292	3004.76	219.737	3004.76	25.4306	3004.76	6.3489	3004.76	209.128
3029.83	20.6362	3004.93	-3.64102	3004.93	0.96466	3004.93	-6.98059	3031.88	-8.04576	3022.01	2.51172	3022.01	1.06797	3022.01	1.53695e-06	3022.01	3.50286	3030.31	126.999	3005.44	85.5675	3005.44	1.21421	3005.44	1.36708e-14	3005.44	86.7435	3029.53	260.225	3005.18	220.299	3005.18	25.4529	3005.18	6.34572	3005.18	209.714
3030.29	24.7401	3005.35	-3.65488	3005.35	1.03257	3005.35	-6.88981	3032.36	-9.60421	3022.43	2.54414	3022.43	1.08284	3022.43	1.54598e-06	3022.43	3.5478	3030.78	120.201	3005.86	85.9631	3005.86	1.22711	3005.86	1.41903e-14	3005.86	87.1513	3030	255.817	3005.6	220.86	3005.6	25.4898	3005.6	6.34255	3005.6	210.3
3030.76	31.3146	3005.77	-3.66805	3005.77	1.09979	3005.77	-6.79764	3032.84	0.80004	3022.85	2.57667	3022.85	1.09771	3022.85	1.55502e-06	3022.85	3.59274	3031.25	117.299	3006.28	86.3588	3006.28	1.24001	3006.28	1.47098e-14	3006.28	87.5593	3030.46	253.604	3006.03	221.421	3006.03	25.5328	3006.03	6.33938	3006.03	210.886
3031.22	17.0755	3006.19	-3.68122	3006.19	1.16771	3006.19	-6.70477	3033.32	3.43598	3023.27	2.6092	3023.27	1.11259	3023.27	1.56406e-06	3023.27	3.64581	3031.71	121.688	3006.71	86.7545	3006.71	1.25291	3006.71	1.52293e-14	3006.71	87.967	3030.93	249.972	3006.45	221.964	3006.45	25.5759	3006.45	6.3362	3006.45	211.472
3031.69	13.2862	3006.61	-3.69438	3006.61	1.23493	3006.61	-6.61261	3033.8	8.28683	3023.69	2.64172	3023.69	1.12746	3023.69	1.5731e-06	3023.69	3.71129	3032.18	119.8	3007.13	87.1501	3007.13	1.2658	3007.13	1.57488e-14	3007.13	88.3748	3031.4	247.819	3006.87	222.491	3006.87	25.619	3006.87	6.33303	3006.87	212.057
3032.16	-0.50104	3007.03	-3.70755	3007.03	1.30284	3007.03	-6.52044	3034.29	-4.51882	3024.11	2.68056	3024.11	1.14222	3024.11	1.58214e-06	3024.11	3.77689	3032.64	117.903	3007.55	87.5458	3007.55	1.2787	3007.55	1.62683e-14	3007.55	88.7826	3031.86	242.527	3007.29	223.019	3007.29	25.6621	3007.29	6.32985	3007.29	212.643
3032.62	-11.5384	3007.45	-3.72141	3007.45	1.37006	3007.45	-6.42827	3034.77	7.26573	3024.53	2.73235	3024.53	1.1571	3024.53	1.59119e-06	3024.53	3.84237	3033.11	124.655	3007.97	87.9415	3007.97	1.2916	3007.97	1.67878e-14	3007.97	89.1906	3032.33	246.497	3007.71	223.546	3007.71	25.7052	3007.71	6.32668	3007.71	213.229
3033.09	-18.4962	3007.87	-3.73458	3007.87	1.43728	3007.87	-6.33541	3035.25	-4.21163	3024.96	2.78403	3024.96	1.17197	3024.96	1.60023e-06	3024.96	3.90785	3033.57	130.505	3008.39	88.3372	3008.39	1.3045	3008.39	1.73073e-14	3008.39	89.5983	3032.79	244.527	3008.13	224.074	3008.13	25.7482	3008.13	6.3235	3008.13	213.815
3033.55	-27.711	3008.29	-3.74774	3008.29	1.5052	3008.29	-6.24324	3035.73	-7.34298	3025.38	2.83571	3025.38	1.18684	3025.38	1.60927e-06	3025.38	3.97344	3034.04	130.692	3008.81	88.7329	3008.81	1.31739	3008.81	1.78268e-14	3008.81	90.0062	3033.26	263.91	3008.55	224.601	3008.55	25.7913	3008.55	6.32033	3008.55	214.401
3034.02	-27.2252	3008.71	-3.76091	3008.71	1.57242	3008.71	-6.15107	3036.21	-17.2581	3025.8	2.88739	3025.8	1.20161	3025.8	1.61831e-06	3025.8	4.03893	3034.51	129.448	3009.23	89.1286	3009.23	1.33029	3009.23	1.83463e-14	3009.23	90.4219	3033.72	264.655	3008.97	225.129	3008.97	25.8344	3008.97	6.31716	3008.97	214.987
3034.48	-12.9432	3009.13	-3.77408	3009.13	1.64033	3009.13	-6.0589	3036.69	-5.51649	3026.22	2.93918	3026.22	1.21648	3026.22	1.62735e-06	3026.22	4.10452	3034.97	131.321	3009.65	89.5242	3009.65	1.34319	3009.65	1.88658e-14	3009.65	90.8387	3034.19	263.563	3009.39	225.657	3009.39	25.8775	3009.39	6.31398	3009.39	215.573
3034.95	-7.99861	3009.55	-3.78794	3009.55	1.70755	3009.55	-5.96604	3037.17	-4.39984	3026.64	2.99086	3026.64	1.23136	3026.64	1.63639e-06	3026.64	4.17	3035.44	130.953	3010.07	89.9199	3010.07	1.35609	3010.07	1.93853e-14	3010.07	91.2553	3034.66	262.117	3009.81	226.184	3009.81	25.9206	3009.81	6.31081	3009.81	216.159
3035.42	-11.9931	3009.97	-3.80111	3009.97	1.77547	3009.97	-5.87387	3037.65	-13.3841	3027.06	3.04254	3027.06	1.24623	3027.06	1.64544e-06	3027.06	4.23559	3035.9	129.688	3010.49	90.3167	3010.49	1.36898	3010.49	1.99048e-14	3010.49	91.6721	3035.12	263.654	3010.24	226.712	3010.24	25.9637	3010.24	6.30764	3010.24	216.744
3035.88	-11.1718	3010.39	-3.81427	3010.39	1.84269	3010.39	-5.7817	3037.91	-18.1734	3027.48	3.09423	3027.48	1.2611	3027.48	1.65448e-06	3027.48	4.30108	3036.37	129.006	3010.92	90.7145	3010.92	1.38188	3010.92	2.04243e-14	3010.92	92.0888	3035.59	274.894	3010.66	227.239	3010.66	26.0067	3010.66	6.30446	3010.66	217.33
3036.35	-6.67428	3010.81	-3.82744	3010.81	1.9106	3010.81	-5.68884	3038.39	-19.6891	3027.9	3.14601	3027.9	1.27587	3027.9	1.66351e-06	3027.9	4.36656	3036.56	125.401	3011.34	91.1123	3011.34	1.39478	3011.34	2.09438e-14	3011.34	92.5054	3036.05	275.304	3011.08	227.767	3011.08	26.0498	3011.08	6.30129	3011.08	217.916
3036.6	-8.26333	3011.23	-3.84061	3011.23	1.97782	3011.23	-5.59667	3038.87	-6.53503	3028.32	3.1977	3028.32	1.29074	3028.32	1.67255e-06	3028.32	4.43215	3037.03	124.98	3011.76	91.5101	3011.76	1.40767	3011.76	2.14632e-14	3011.76	92.9222	3036.52	275.248	3011.5	228.294	3011.5	26.0929	3011.5	6.29818	3011.5	218.502
3037.06	-10.0048	3011.65	-3.85447	3011.65	2.04504	3011.65	-5.5045	3039.35	2.21062	3028.74	3.24938	3028.74	1.30561	3028.74	1.68159e-06	3028.74	4.49764	3037.49	128.712	3012.18	91.9079	3012.18	1.42057	3012.18	2.19827e-14	3012.18	93.3388	3036.98	274.811	3011.92	228.822	3011.92	26.136	3011.92	6.29501	3011.92	219.088
3037.53	-16.5828	3012.07	-3.86763	3012.07	2.11296	3012.07	-5.41233	3039.83	-10.8288	3029.16	3.30106	3029.16	1.32049	3029.16	1.69063e-06	3029.16	4.56323	3037.96	136.85	3012.6	92.3057	3012.6	1.43347	3012.6	2.25022e-14	3012.6	93.7556	3037.45	276.284	3012.34	229.349	3012.34	26.1791	3012.34	6.29183	3012.34	219.674
3037.99	-20.0492	3012.49	-3.8808	3012.49	2.18018	3012.49	-5.31947	3040.31	-0.45678	3029.58	3.35274	3029.58	1.33525	3029.58	1.69967e-06	3029.58	4.62871	3038.43	138.745	3013.02	92.7035	3013.02	1.45762	3013.02	2.30217e-14	3013.02	94.1722	3037.91	278.619	3012.76	229.877	3012.76	26.2221	3012.76	6.28866	3012.76	220.26
3038.46	-20.7838	3012.91	-3.89397	3012.91	2.24809	3012.91	-5.2273	3040.8	-0.80764	3030.01	3.40453	3030.01	1.35013	3030.01	1.70872e-06	3030.01	4.6942	3038.89	135.405	3013.44	93.1013	3013.44	1.48222	3013.44	2.35413e-14	3013.44	94.5889	3038.38	280.709	3013.18	230.404	3013.18	26.2653	3013.18	6.28549	3013.18	220.845
3038.92	-17.1698	3013.33	-3.90713	3013.33	2.31531	3013.33	-5.13513	3041.28	-4.77359	3030.43	3.45621	3030.43	1.365	3030.43	1.71776e-06	3030.43	4.75979	3039.36	133.175	3013.86	93.499	3013.86	1.50692	3013.86	2.40608e-14	3013.86	95.0056	3038.84	272.678	3013.6	230.931	3013.6	26.3083	3013.6	6.28231	3013.6	221.431
3039.39	-15.5066	3013.75	-3.92099	3013.75	2.38323	3013.75	-5.04296	3041.76	-6.68504	3030.85	3.50789	3030.85	1.37987	3030.85	1.7268e-06	3030.85	4.82527	3039.82	135.431	3014.28	93.8969	3014.28	1.53151	3014.28	2.45803e-14	3014.28	95.4223	3039.31	265.205	3014.02	231.421	3014.02	26.3514	3014.02	6.27914	3014.02	222.017
3039.86	-23.0118	3014.17	-3.93416	3014.17	2.45045	3014.17	-4.9501	3042.24	-11.3786	3031.27	3.55957	3031.27	1.39474	3031.27	1.73584e-06	3031.27	4.89086	3040.29	137.978	3014.71	94.2946	3014.71	1.55621	3014.71	2.50998e-14	3014.71	95.8389	3039.77	262.497	3014.44	231.91	3014.44	26.3945	3014.44	6.27596	3014.44	222.603
3040.32	-24.8129	3014.59	-3.94733	3014.59	2.51836	3014.59	-4.85793	3042.72	5.49905	3031.69	3.61136	3031.69	1.40951	3031.69	1.74488e-06	3031.69	4.95635	3040.75	133.853	3015.13	94.6925	3015.13	1.58081	3015.13	2.56193e-14	3015.13	96.2557	3040.09	261.395	3014.87	232.4	3014.87	26.4376	3014.87	6.27279	3014.87	223.158
3040.79	-20.1677	3015.01	-3.96049	3015.01	2.58558	3015.01	-4.76576	3043.2	3.0953	3032.11	3.66304	3032.11	1.42438	3032.11	1.75392e-06	3032.11	5.02194	3041.22	130.345	3015.55	95.0902	3015.55	1.60551	3015.55	2.61388e-14	3015.55	96.6723	3040.56	279.532	3015.29	232.889	3015.29	26.4806	3015.29	6.26962	3015.29	223.689
3041.25	-28.1649	3015.43	-3.97366	3015.43	2.6535	3015.43	-4.6729	3043.68	7.53954	3032.53	3.71472	3032.53	1.43926	3032.53	1.76296e-06	3032.53	5.08742	3041.68	130.492	3015.97	95.4881	3015.97	1.6301	3015.97	2.66583e-14	3015.97	97.0891	3041.02	275.012	3015.71	233.379	3015.71	26.5237	3015.71	6.26644	3015.71	224.22
3041.72	-27.7671	3015.85	-3.98752	3015.85	2.72072	3015.85	-4.58073	3044.16	4.79349	3032.95	3.7664	3032.95	1.45413	3032.95	1.77201e-06	3032.95	5.15291	3042.15	137.871	3016.39	95.8858	3016.39	1.6548	3016.39	2.71778e-14	3016.39	97.5058	3041.49	279.963	3016.13	233.868	3016.13	26.5668	3016.13	6.26327	3016.13	224.752
3042.18	1.90367	3016.27	-4.00069	3016.27	2.78794	3016.27	-4.48856	3044.64	-0.49926	3033.37	3.81808	3033.37	1.469	3033.37	1.78104e-06	3033.37	5.2185	3042.61	144.062	3016.81	96.2837	3016.81	1.6795	3016.81	2.76973e-14	3016.81	97.9224	3041.95	291.615	3016.55	234.357	3016.55	26.6099	3016.55	6.26009	3016.55	225.283
3042.65	17.0228	3016.69	-4.01386	3016.69	2.85585	3016.69	-4.39639	3045.12	-1.36222	3033.79	3.86987	3033.79	1.48377	3033.79	1.79008e-06	3033.79	5.28398	3043.08	144.397	3017.23	96.6814	3017.23	1.7041	3017.23	2.82168e-14	3017.23	98.3392	3042.42	283.905	3016.97	234.847	3016.97	26.653	3016.97	6.25692	3016.97	225.814
3043.11	13.3049	3017.11	-4.02702	3017.11	2.92307	3017.11	-4.30353	3045.6	5.36113	3034.21	3.92155	3034.21	1.49864	3034.21	1.79912e-06	3034.21	5.34957	3043.54	141.127	3017.65	97.0792	3017.65	1.7288	3017.65	2.87363e-14	3017.65	98.7558	3042.88	285.469	3017.39	235.336	3017.39	26.696	3017.39	6.25375	3017.39	226.345
3043.58	16.5024	3017.53	-4.04019	3017.53	2.99099	3017.53	-4.21067	3046.08	-0.85183	3034.63	3.97323	3034.63	1.51351	3034.63	1.80816e-06	3034.63	5.41506	3044.01	134.685	3018.07	97.477	3018.07	1.75339	3018.07	2.92558e-14	3018.07	99.1725	3043.35	290.876	3017.81	235.826	3017.81	26.7392	3017.81	6.25057	3017.81	226.876
3044.04	26.1933	3017.95	-4.05405	3017.95	3.05821	3017.95	-4.11711	3046.56	4.06332	3035.06	4.02491	3035.06	1.52839	3035.06	1.8172e-06	3035.06	5.48054	3044.47	137.667	3018.5	97.8748	3018.5	1.77809	3018.5	2.97753e-14	3018.5	99.5892	3043.81	285.057	3018.23	236.315	3018.23	26.7822	3018.23	6.2474	3018.23	227.408
3044.5	31.7553	3018.37	-4.05197	3018.37	3.12612	3018.37	-4.04643	3047.04	-3.01633	3035.48	4.0767	3035.48	1.54315	3035.48	1.82624e-06	3035.48	5.56336	3044.94	141.194	3018.92	98.2726	3018.92	1.80268	3018.92	3.02948e-14	3018.92	100.006	3044.28	276.591	3018.65	236.805	3018.65	26.8253	3018.65	6.24429	3018.65	227.939
3044.97	31.9993	3018.79	-4.02356	3018.79	3.19334	3018.79	-4.01801	3047.52	-15.9917	3035.9	4.12838	3035.9	1.56156	3035.9	1.83529e-06	3035.9	5.65645	3045.4	145.009	3019.34	98.6704	3019.34	1.82739	3019.34	3.08143e-14	3019.34	100.423	3044.74	274.993	3019.08	237.294	3019.08	26.8684	3019.08	6.24112	3019.08	228.47
3045.43	20.9023	3019.21	-3.99584	3019.21	3.26126	3019.21	-3.9896	3048	0.85386	3036.32	4.18006	3036.32	1.58948	3036.32	1.84433e-06	3036.32	5.74954	3045.86	137.017	3019.76	99.0682	3019.76	1.85198	3019.76	3.13338e-14	3019.76	100.839	3045.21	285.741	3019.5	237.784	3019.5	26.9114	3019.5	6.23795	3019.5	229.001
3045.9	11.1282	3019.63	-3.96743	3019.63	3.32848	3019.63	-3.96049	3048.48	-3.73269	3036.74	4.23174	3036.74	1.61731	3036.74	1.85337e-06	3036.74	5.84263	3046.33	132.506	3020.18	99.466	3020.18	1.87668	3020.18	3.18533e-14	3020.18	101.256	3045.67	282.62	3019.92	238.273	3019.92	26.9545	3019.92	6.23477	3019.92	229.532
3046.36	-9.17393	3020.05	-3.93901	3020.05	3.3957	3020.05	-3.93208	3048.96	-8.14794	3037.16	4.28342	3037.16	1.64512	3037.16	1.86241e-06	3037.16	5.93572	3046.79	130.279	3020.6	99.8587	3020.6	1.90127	3020.6	3.23727e-14	3020.6	101.673	3046.14	297.307	3020.34	238.762	3020.34	26.9976	3020.34	6.2316	3020.34	230.064
3046.83	-20.4518	3020.47	-3.9106	3020.47	3.46361	3020.47	-3.90367	3049.44	7.2638	3037.58	4.33521	3037.58	1.67294	3037.58	1.87145e-06	3037.58	6.02881	3047.26	132.743	3021.02	100.25	3021.02	1.92598	3021.02	3.28922e-14	3021.02	102.089	3046.6	294.829	3020.76	239.219	3020.76	27.0407	3020.76	6.22842	3020.76	230.595
3047.29	-24.4012	3020.89	-3.88219	3020.89	3.53084	3020.89	-3.87526	3049.92	-0.39365	3038	4.38689	3038	1.70077	3038	1.88049e-06	3038	6.12179	3047.72	132.256	3021.44	100.642	3021.44	1.95057	3021.44	3.34117e-14	3021.44	102.504	3047.07	291.399	3021.18	239.668	3021.18	27.0838	3021.18	6.22525	3021.18	231.126
3047.76	-31.8295	3021.31	-3.85377	3021.31	3.59875	3021.31	-3.84615	3050.4	-10.6726	3038.42	4.44681	3038.42	1.72869	3038.42	1.88953e-06	3038.42	6.21488	3048.19	137.339	3021.86	101.033	3021.86	1.97527	3021.86	3.39312e-14	3021.86	102.919	3047.53	292.321	3021.6	240.116	3021.6	27.1269	3021.6	6.22208	3021.6	231.657
3048.22	-17.5142	3021.73	-3.82536	3021.73	3.66597	3021.73	-3.81774	3050.88	-10.2195	3038.84	4.52396	3038.84	1.75651	3038.84	1.89857e-06	3038.84	6.30797	3048.65	142.214	3022.28	101.425	3022.28	1.99986	3022.28	3.44507e-14	3022.28	103.334	3047.99	297.034	3022.02	240.565	3022.02	27.1699	3022.02	6.2189	3022.02	232.189
3048.68	-6.50242	3022.15	-3.79695	3022.15	3.73388	3022.15	-3.78932	3051.36	-12.4947	3039.26	4.601	3039.26	1.78433	3039.26	1.90761e-06	3039.26	6.40106	3049.12	141.027	3022.71	101.817	3022.71	2.02456	3022.71	3.49702e-14	3022.71	103.748	3048.46	294.319	3022.44	241.013	3022.44	27.213	3022.44	6.21573	3022.44	232.72
3049.15	-13.6535	3022.57	-3.76923	3022.57	3.80111	3022.57	-3.76022	3051.84	2.70303	3039.68	4.67815	3039.68	1.81215	3039.68	1.91665e-06	3039.68	6.49415	3049.58	133.789	3023.13	102.208	3023.13	2.04916	3023.13	3.54897e-14	3023.13	104.163	3048.92	294.172	3022.86	241.462	3022.86	27.2561	3022.86	6.21255	3022.86	233.251
3049.61	-16.6722	3022.99	-3.74081	3022.99	3.86902	3022.99	-3.73181	3052.32	3.83028	3040.11	4.75529	3040.11	1.83997	3040.11	1.92569e-06	3040.11	6.58724	3050.04	131.65	3023.55	102.6	3023.55	2.07386	3023.55	3.60092e-14	3023.55	104.578	3049.39	294.353	3023.28	241.91	3023.28	27.2992	3023.28	6.20938	3023.28	233.782
3050.08	-1.17463	3023.41	-3.7124	3023.41	3.93624	3023.41	-3.70339	3052.79	3.73922	3040.53	4.83244	3040.53	1.8679	3040.53	1.93473e-06	3040.53	6.68033	3050.51	135.406	3023.97	102.991	3023.97	2.09845	3023.97	3.65287e-14	3023.97	104.993	3049.85	281.392	3023.71	242.359	3023.71	27.3423	3023.71	6.2062	3023.71	234.313
3050.54	14.5634	3023.83	-3.68399	3023.83	4.00415	3023.83	-3.67498	3053.27	7.77687	3040.95	4.90948	3040.95	1.89572	3040.95	1.94377e-06	3040.95	6.77342	3050.97	136.489	3024.39	103.383	3024.39	2.12315	3024.39	3.70482e-14	3024.39	105.408	3050.32	291.899	3024.13	242.807	3024.13	27.3853	3024.13	6.20303	3024.13	234.845
3051.01	11.5114	3024.25	-3.65557	3024.25	4.07137	3024.25	-3.64587	3053.75	-5.84049	3041.37	4.98663	3041.37	1.92354	3041.37	1.95281e-06	3041.37	6.86651	3051.43	132.502	3024.81	103.774	3024.81	2.14785	3024.81	3.75677e-14	3024.81	105.823	3050.78	298.291	3024.55	243.256	3024.55	27.4284	3024.55	6.19986	3024.55	235.376
3051.47	7.77407	3024.67	-3.62716	3024.67	4.1386	3024.67	-3.61746	3053.88	-7.66805	3041.79	5.06377	3041.79	1.95136	3041.79	1.96186e-06	3041.79	6.95949	3051.9	135.803	3025.23	104.166	3025.23	2.17245	3025.23	3.80872e-14	3025.23	106.238	3051.24	295.27	3024.97	243.704	3024.97	27.4715	3024.97	6.19668	3024.97	235.907
3051.93	12.7886	3025.09	-3.59875	3025.09	4.20651	3025.09	-3.58905	3054.36	0.7567	3042.21	5.14092	3042.21	1.97918	3042.21	1.9709e-06	3042.21	7.05258	3052.36	137.17	3025.65	104.557	3025.65	2.19715	3025.65	3.86067e-14	3025.65	106.653	3051.71	291.045	3025.39	244.153	3025.39	27.5146	3025.39	6.19351	3025.39	236.438
3052.4	15.0388	3025.51	-3.57034	3025.51	4.27373	3025.51	-3.55994	3054.84	0.95305	3042.63	5.21796	3042.63	2.00711	3042.63	1.97994e-06	3042.63	7.14567	3052.83	143.972	3026.07	104.949	3026.07	2.22174	3026.07	3.91262e-14	3026.07	107.067	3052.17	286.567	3025.81	244.601	3025.81	27.5577	3025.81	6.1904	3025.81	236.969
3052.86	7.33887	3025.93	-3.54262	3025.93	4.34164	3025.93	-3.53153	3055.32	5.42939	3043.05	5.29511	3043.05	2.03493	3043.05	1.98898e-06	3043.05	7.23876	3053.29	144.547	3026.5	105.341	3026.5	2.24644	3026.5	3.96457e-14	3026.5	107.482	3052.64	289.05	3026.23	245.05	3026.23	27.6008	3026.23	6.18723	3026.23	237.501
3053.32	4.12474	3026.35	-3.5142	3026.35	4.40887	3026.35	-3.50311	3055.8	-2.93426	3043.47	5.37226	3043.47	2.06275	3043.47	1.99802e-06	3043.47	7.33185	3053.49	141.504	3026.92	105.732	3026.92	2.27104	3026.92	4.01652e-14	3026.92	107.897	3053.1	282.769	3026.65	245.498	3026.65	27.6438	3026.65	6.18406	3026.65	238.032
3053.47	6.95079	3026.77	-3.4851	3026.77	4.47678	3026.77	-3.4747	3056.28	10.2305	3043.89	5.4494	3043.89	2.09057	3043.89	2.00706e-06	3043.89	7.42494	3053.95	134.938	3027.34	106.124	3027.34	2.29574	3027.34	4.06847e-14	3027.34	108.312	3053.56	289.372	3027.07	245.912	3027.07	27.6869	3027.07	6.18088	3027.07	238.506
3053.93	8.44213	3027.19	-3.45599	3027.19	4.544	3027.19	-3.44767	3056.76	7.58074	3044.31	5.52644	3044.31	2.11839	3044.31	2.01609e-06	3044.31	7.51803	3054.42	138.094	3027.76	106.515	3027.76	2.32033	3027.76	4.12042e-14	3027.76	108.727	3054.03	288.629	3027.49	246.318	3027.49	27.73	3027.49	6.17771	3027.49	238.967
3054.39	4.05266	3027.61	-3.42689	3027.61	4.61191	3027.61	-3.42065	3057.24	3.85018	3044.73	5.60359	3044.73	2.14631	3044.73	2.02514e-06	3044.73	7.61112	3054.88	145.363	3028.18	106.907	3028.18	2.34503	3028.18	4.17237e-14	3028.18	109.142	3054.49	278.207	3027.92	246.724	3027.92	27.7731	3027.92	6.17453	3027.92	239.428
3054.86	-0.90159	3028.03	-3.39778	3028.03	4.67914	3028.03	-3.39362	3057.72	9.20393	3045.15	5.68074	3045.15	2.17413	3045.15	2.03418e-06	3045.15	7.70411	3055.34	144.513	3028.6	107.298	3028.6	2.36962	3028.6	4.22432e-14	3028.6	109.557	3054.95	276.266	3028.34	247.13	3028.34	27.8162	3028.34	6.17136	3028.34	239.889
3055.32	-3.15731	3028.45	-3.36867	3028.45	4.74636	3028.45	-3.3659	3058.2	-0.62563	3045.58	5.75788	3045.58	2.20195	3045.58	2.04322e-06	3045.58	7.7972	3055.81	141.655	3029.02	107.69	3029.02	2.39433	3029.02	4.27628e-14	3029.02	109.971	3055.42	291.734	3028.76	247.536	3028.76	27.8592	3028.76	6.16819	3028.76	240.35
3055.78	-8.16908	3028.87	-3.33887	3028.87	4.81427	3028.87	-3.33887	3058.68	5.17752	3046	5.83492	3046	2.22977	3046	2.05226e-06	3046	7.89029	3056.27	138.874	3029.44	108.082	3029.44	2.41892	3029.44	4.32823e-14	3029.44	110.386	3055.88	288.409	3029.18	247.943	3029.18	27.9137	3029.18	6.16501	3029.18	240.811
3056.25	-6.94317	3029.29	-3.30977	3029.29	4.88149	3029.29	-3.31185	3059.15	2.10116	3046.42	5.91207	3046.42	2.2577	3046.42	2.0613e-06	3046.42	7.98338	3056.73	144.235	3029.86	108.463	3029.86	2.44362	3029.86	4.38016e-14	3029.86	110.801	3056.34	290.922	3029.6	248.349	3029.6	27.9856	3029.6	6.16184	3029.6	241.272
3056.71	-15.9009	3029.71	-3.28066	3029.71	4.94941	3029.71	-3.28274	3059.63	-12.0511	3046.84	5.98922	3046.84	2.28552	3046.84	2.07034e-06	3046.84	8.07647	3057.2	142.675	3030.29	108.841	3030.29	2.46821	3030.29	4.43211e-14	3030.29	111.216	3056.61	286.344	3030.02	248.755	3030.02	28.0575	3030.02	6.15866	3030.02	241.733
3057.17	-25.5835	3030.13	-3.25156	3030.13	5.01663	3030.13	-3.25363	3060.11	-2.44944	3047.26	6.06636	3047.26	2.31334	3047.26	2.07938e-06	3047.26	8.16956	3057.66	134.275	3030.71	109.219	3030.71	2.49291	3030.71	4.48407e-14	3030.71	111.631	3057.07	296.424	3030.44	249.161	3030.44	28.1294	3030.44	6.15549	3030.44	242.194
3057.64	-1.10395	3030.55	-3.22245	3030.55	5.08454	3030.55	-3.22384	3060.59	-11.4872	3047.68	6.14341	3047.68	2.34116	3047.68	2.08843e-06	3047.68	8.29314	3058.13	131.443	3031.13	109.598	3031.13	2.51751	3031.13	4.53602e-14	3031.13	112.046	3057.54	297.967	3030.86	249.567	3030.86	28.2013	3030.86	6.15232	3030.86	242.655
3058.1	12.8052	3030.97	-3.19334	3030.97	5.15176	3030.97	-3.19404	3061.07	-8.62698	3048.1	6.22055	3048.1	2.36898	3048.1	2.09747e-06	3048.1	8.42186	3058.59	145.503	3031.55	109.976	3031.55	2.54221	3031.55	4.58797e-14	3031.55	112.461	3058	297.4	3031.28	249.973	3031.28	28.2732	3031.28	6.14914	3031.28	243.116
3058.56	11.5994	3031.39	-3.16355	3031.39	5.21968	3031.39	-3.16493	3061.55	-13.9539	3048.52	6.2977	3048.52	2.39691	3048.52	2.10651e-06	3048.52	8.55058	3059.05	151.842	3031.97	110.354	3031.97	2.5668	3031.97	4.63992e-14	3031.97	112.876	3058.46	305.424	3031.7	250.379	3031.7	28.3451	3031.7	6.14597	3031.7	243.577
3059.03	14.1233	3031.81	-3.13444	3031.81	5.2869	3031.81	-3.13513	3062.03	0.43923	3048.94	6.37474	3048.94	2.42473	3048.94	2.11555e-06	3048.94	8.6792	3059.51	151.156	3032.39	110.732	3032.39	2.5915	3032.39	4.69187e-14	3032.39	113.29	3058.93	314.826	3032.12	250.785	3032.12	28.417	3032.12	6.14279	3032.12	244.038
3059.49	13.6459	3032.23	-3.10533	3032.23	5.35481	3032.23	-3.10533	3062.5	-14.003	3049.36	6.45189	3049.36	2.45255	3049.36	2.12459e-06	3049.36	8.80792	3059.98	143.484	3032.81	111.11	3032.81	2.6161	3032.81	4.74382e-14	3032.81	113.705	3059.39	313.244	3032.55	251.19	3032.55	28.4889	3032.55	6.13962	3032.55	244.499
3059.95	14.7852	3032.65	-3.07623	3032.65	5.42203	3032.65	-3.07553	3062.98	-1.71767	3049.78	6.52903	3049.78	2.48037	3049.78	2.13362e-06	3049.78	8.93653	3060.44	148.213	3033.23	111.488	3033.23	2.6408	3033.23	4.79577e-14	3033.23	114.112	3059.85	315.598	3032.97	251.553	3032.97	28.5608	3032.97	6.13652	3032.97	244.96
3060.42	13.9383	3033.07	-3.04712	3033.07	5.48925	3033.07	-3.04643	3063.46	7.36823	3050.2	6.60618	3050.2	2.50819	3050.2	2.14266e-06	3050.2	9.06525	3060.9	152.134	3033.65	111.866	3033.65	2.6655	3033.65	4.84772e-14	3033.65	114.514	3060.32	311.109	3033.39	251.917	3033.39	28.6327	3033.39	6.13334	3033.39	245.421
3060.88	5.04573	3033.49	-3.01732	3033.49	5.55717	3033.49	-3.01663	3063.94	7.51975	3050.63	6.68322	3050.63	2.53611	3050.63	2.15171e-06	3050.63	9.19397	3061.37	150.38	3034.07	112.245	3034.07	2.69009	3034.07	4.89967e-14	3034.07	114.916	3060.78	317.625	3033.81	252.281	3033.81	28.7045	3033.81	6.13017	3033.81	245.882
3061.34	5.58904	3033.91	-2.98822	3033.91	5.62439	3033.91	-2.98683	3064.42	3.12365	3051.05	6.76037	3051.05	2.56393	3051.05	2.16075e-06	3051.05	9.32259	3061.83	146.65	3034.5	112.623	3034.5	2.71479	3034.5	4.95162e-14	3034.5	115.317	3061.24	311.369	3034.23	252.644	3034.23	28.7764	3034.23	6.12699	3034.23	246.343
3061.81	2.03742	3034.33	-2.95911	3034.33	5.6923	3034.33	-2.95703	3064.9	10.7759	3051.47	6.83751	3051.47	2.59175	3051.47	2.16979e-06	3051.47	9.45131	3062.29	147.763	3034.92	113.001	3034.92	2.73939	3034.92	5.00357e-14	3034.92	115.719	3061.7	299.626	3034.65	253.008	3034.65	28.8483	3034.65	6.12382	3034.65	246.804
3062.27	-14.8136	3034.75	-2.93	3034.75	5.75952	3034.75	-2.92793	3065.37	5.76024	3051.89	6.91466	3051.89	2.61957	3051.89	2.17883e-06	3051.89	9.58003	3062.76	156.184	3035.34	113.379	3035.34	2.76409	3035.34	5.05552e-14	3035.34	116.121	3062.17	297.703	3035.07	253.372	3035.07	28.9202	3035.07	6.12065	3035.07	247.265
3062.73	-18.501	3035.17	-2.9009	3035.17	5.82744	3035.17	-2.89813	3065.85	2.60545	3052.31	7.02241	3052.31	2.64739	3052.31	2.18787e-06	3052.31	9.70864	3063.22	156.46	3035.76	113.757	3035.76	2.78868	3035.76	5.10747e-14	3035.76	116.522	3062.63	292.846	3035.49	253.735	3035.49	28.9921	3035.49	6.11747	3035.49	247.726
3063.19	-27.4989	3035.59	-2.87179	3035.59	5.89466	3035.59	-2.86833	3066.33	18.2077	3052.73	7.13091	3052.73	2.67532	3052.73	2.19691e-06	3052.73	9.83737	3063.68	147.499	3036.18	114.135	3036.18	2.81338	3036.18	5.15942e-14	3036.18	116.924	3063.09	291.638	3035.91	254.099	3035.91	29.064	3035.91	6.1143	3035.91	248.187
3063.66	-17.0332	3036.01	-2.84199	3036.01	5.96257	3036.01	-2.83922	3066.81	28.0288	3053.15	7.23941	3053.15	2.70314	3053.15	2.20595e-06	3053.15	9.96598	3064.14	134.934	3036.6	114.513	3036.6	2.84355	3036.6	5.21137e-14	3036.6	117.326	3063.55	310.163	3036.33	254.462	3036.33	29.1359	3036.33	6.11112	3036.33	248.648
3064.12	-2.65073	3036.43	-2.81289	3036.43	6.02979	3036.43	-2.80942	3067.28	5.52195	3053.57	7.3479	3053.57	2.73096	3053.57	2.215e-06	3053.57	10.0947	3064.61	139.9	3037.02	114.891	3037.02	2.88705	3037.02	5.26332e-14	3037.02	117.728	3064.02	312.528	3036.76	254.826	3036.76	29.2077	3036.76	6.10795	3036.76	249.109
3064.58	-3.53776	3036.85	-2.78378	3036.85	6.09701	3036.85	-2.77962	3067.76	10.8949	3053.99	7.45651	3053.99	2.75878	3053.99	2.22404e-06	3053.99	10.2234	3065.07	149.139	3037.44	115.27	3037.44	2.93055	3037.44	5.31527e-14	3037.44	118.129	3064.48	296.338	3037.18	255.19	3037.18	29.2796	3037.18	6.10478	3037.18	249.57
3065.04	-15.7061	3037.27	-2.75467	3037.27	6.16493	3037.27	-2.74982	3068.24	8.70317	3054.41	7.56501	3054.41	2.7866	3054.41	2.23308e-06	3054.41	10.352	3065.53	152.208	3037.86	115.648	3037.86	2.97416	3037.86	5.36722e-14	3037.86	118.531	3064.94	302.063	3037.6	255.553	3037.6	29.3515	3037.6	6.1016	3037.6	250.031
3065.51	-20.1358	3037.69	-2.72557	3037.69	6.23215	3037.69	-2.72072	3068.72	-0.59353	3054.83	7.6735	3054.83	2.81453	3054.83	2.24212e-06	3054.83	10.4808	3065.99	149.178	3038.29	116.021	3038.29	3.01766	3038.29	5.41917e-14	3038.29	118.933	3065.41	312.589	3038.02	255.9	3038.02	29.4234	3038.02	6.09843	3038.02	250.492
3065.97	-19.9847	3038.11	-2.69646	3038.11	6.30006	3038.11	-2.69092	3069.2	-3.52362	3055.25	7.78211	3055.25	2.84235	3055.25	2.25115e-06	3055.25	10.6094	3066.46	153.75	3038.71	116.38	3038.71	3.06127	3038.71	5.47111e-14	3038.71	119.334	3065.87	301.359	3038.44	256.222	3038.44	29.4953	3038.44	6.09525	3038.44	250.953
3066.43	-17.2862	3038.53	-2.66666	3038.53	6.36728	3038.53	-2.66112	3069.67	1.63646	3055.68	7.89061	3055.68	2.87017	3055.68	2.26019e-06	3055.68	10.7381	3066.92	157.678	3039.13	116.739	3039.13	3.10478	3039.13	5.52306e-14	3039.13	119.736	3066.33	307.825	3038.86	256.544	3038.86	29.5672	3038.86	6.09208	3038.86	251.408
3066.89	-3.00138	3038.95	-2.63756	3038.95	6.4352	3038.95	-2.63132	3070.15	13.6115	3056.1	7.99911	3056.1	2.89799	3056.1	2.26923e-06	3056.1	10.8668	3067.38	158.186	3039.55	117.098	3039.55	3.14839	3039.55	5.57501e-14	3039.55	120.138	3066.79	303.975	3039.28	256.866	3039.28	29.6391	3039.28	6.08891	3039.28	251.786
3067.36	3.13444	3039.37	-2.60845	3039.37	6.50242	3039.37	-2.60221	3070.58	17.0094	3056.52	8.1076	3056.52	2.92581	3056.52	2.27828e-06	3056.52	10.9954	3067.84	149.925	3039.97	117.457	3039.97	3.19189	3039.97	5.62696e-14	3039.97	120.539	3067.26	294.831	3039.7	257.188	3039.7	29.711	3039.7	6.08573	3039.7	252.165
3067.82	3.54331	3039.79	-2.57935	3039.79	6.57033	3039.79	-2.57242	3071.05	19.4207	3056.94	8.21621	3056.94	2.95374	3056.94	2.28732e-06	3056.94	11.1242	3068.3	143.824	3040.39	117.816	3040.39	3.23539	3040.39	5.67891e-14	3040.39	120.941	3067.72	301.585	3040.12	257.51	3040.12	29.7828	3040.12	6.08263	3040.12	252.543
3068.28	4.19404	3040.21	-2.55024	3040.21	6.63755	3040.21	-2.54262	3071.53	19.4587	3057.36	8.32471	3057.36	2.98155	3057.36	2.29636e-06	3057.36	11.2528	3068.77	151.22	3040.81	118.175	3040.81	3.279	3040.81	5.73086e-14	3040.81	121.343	3068.18	310.092	3040.54	257.831	3040.54	29.8547	3040.54	6.07945	3040.54	252.921
3068.74	3.04574	3040.63	-2.52044	3040.63	6.70477	3040.63	-2.51351	3072.01	10.7035	3057.78	8.4332	3057.78	3.00937	3057.78	2.3054e-06	3057.78	11.3815	3069.23	154.718	3041.23	118.534	3041.23	3.3225	3041.23	5.78281e-14	3041.23	121.745	3068.64	305.803	3040.96	258.153	3040.96	29.9266	3040.96	6.07628	3040.96	253.299
3069.21	11.413	3041.05	-2.49134	3041.05	6.77269	3041.05	-2.48371	3072.49	4.45634	3058.2	8.54181	3058.2	3.05635	3058.2	2.31444e-06	3058.2	11.5102	3069.69	147.041	3041.65	118.892	3041.65	3.36611	3041.65	5.83476e-14	3041.65	122.146	3069.1	303.44	3041.39	258.475	3041.39	29.9985	3041.39	6.0731	3041.39	253.677
3069.67	16.3666	3041.47	-2.46223	3041.47	6.83991	3041.47	-2.45391	3072.96	8.57862	3058.62	8.65031	3058.62	3.10471	3058.62	2.32348e-06	3058.62	11.6388	3070.15	142.129	3042.08	119.251	3042.08	3.40961	3042.08	5.88671e-14	3042.08	122.548	3069.57	309.832	3041.81	258.797	3041.81	30.0704	3041.81	6.06993	3041.81	254.055
3070.13	28.0887	3041.89	-2.43312	3041.89	6.90782	3041.89	-2.42134	3073.44	36.5072	3059.04	8.75881	3059.04	3.15297	3059.04	2.33253e-06	3059.04	11.7675	3070.19	143.769	3042.5	119.61	3042.5	3.45322	3042.5	5.93866e-14	3042.5	122.95	3070.03	297.756	3042.23	259.119	3042.23	30.1423	3042.23	6.06676	3042.23	254.433
3070.16	31.8496	3042.31	-2.40402	3042.31	6.97504	3042.31	-2.38808	3073.92	10.7754	3059.46	8.86741	3059.46	3.20133	3059.46	2.34157e-06	3059.46	11.9002	3070.65	143.289	3042.92	119.969	3042.92	3.49673	3042.92	5.99061e-14	3042.92	123.351	3070.49	307.596	3042.65	259.441	3042.65	30.2142	3042.65	6.06358	3042.65	254.811
3070.62	38.2252	3042.73	-2.37491	3042.73	7.04296	3042.73	-2.35412	3074.4	-2.09495	3059.88	8.97591	3059.88	3.2497	3059.88	2.35061e-06	3059.88	12.0733	3071.11	135.726	3043.34	120.328	3043.34	3.54023	3043.34	6.04256e-14	3043.34	123.753	3070.95	312.728	3043.07	259.728	3043.07	30.286	3043.07	6.06041	3043.07	255.19
3071.09	33.3416	3043.15	-2.32779	3043.15	7.11018	3043.15	-2.34788	3074.87	5.44052	3060.3	9.08441	3060.3	3.29806	3060.3	2.35965e-06	3060.3	12.2464	3071.57	137.943	3043.76	120.687	3043.76	3.58384	3043.76	6.09451e-14	3043.76	124.155	3071.41	314.313	3043.49	260.01	3043.49	30.3579	3043.49	6.05723	3043.49	255.568
3071.55	35.4913	3043.57	-2.27443	3043.57	7.17809	3043.57	-2.35204	3075.35	7.27193	3060.73	9.1929	3060.73	3.34632	3060.73	2.36868e-06	3060.73	12.4194	3072.03	147.455	3044.18	121.046	3044.18	3.62734	3044.18	6.14646e-14	3044.18	124.557	3071.88	307.272	3043.91	260.292	3043.91	30.4298	3043.91	6.05406	3043.91	255.946
3072.01	33.799	3043.99	-2.22106	3043.99	7.24531	3043.99	-2.3562	3075.83	4.63064	3061.15	9.30151	3061.15	3.39468	3061.15	2.37772e-06	3061.15	12.5925	3072.5	153.904	3044.6	121.405	3044.6	3.67095	3044.6	6.19841e-14	3044.6	124.958	3072.34	316.62	3044.33	260.574	3044.33	30.5017	3044.33	6.05089	3044.33	256.324
3072.47	37.0311	3044.41	-2.1677	3044.41	7.31323	3044.41	-2.35966	3076.3	8.61382	3061.57	9.41001	3061.57	3.44305	3061.57	2.38676e-06	3061.57	12.7655	3072.96	161.398	3045.02	121.764	3045.02	3.71445	3045.02	6.25036e-14	3045.02	125.36	3072.8	309.276	3044.75	260.856	3044.75	30.5736	3044.75	6.04771	3044.75	256.702
3072.93	32.5059	3044.83	-2.11434	3044.83	7.38045	3044.83	-2.36382	3076.78	2.93373	3061.99	9.51851	3061.99	3.49141	3061.99	2.3958e-06	3061.99	12.9385	3073.42	150.538	3045.44	122.123	3045.44	3.75806	3045.44	6.30231e-14	3045.44	125.738	3072.95	309.371	3045.17	261.138	3045.17	30.6455	3045.17	6.04454	3045.17	257.08
3073.4	18.2418	3045.25	-2.06098	3045.25	7.44767	3045.25	-2.36798	3077.26	17.1729	3062.41	9.62711	3062.41	3.53977	3062.41	2.40485e-06	3062.41	13.1117	3073.88	155.517	3045.86	122.481	3045.86	3.80156	3045.86	6.35426e-14	3045.86	126.116	3073.42	303.65	3045.6	261.42	3045.6	30.7174	3045.6	6.04136	3045.6	257.458
3073.86	13.5579	3045.67	-2.00831	3045.67	7.51558	3045.67	-2.37214	3077.73	31.2718	3062.83	9.73561	3062.83	3.58803	3062.83	2.41389e-06	3062.83	13.2847	3074.34	157.991	3046.29	122.834	3046.29	3.84506	3046.29	6.40622e-14	3046.29	126.493	3073.88	301.856	3046.02	261.701	3046.02	30.7892	3046.02	6.03819	3046.02	257.836
3074.32	15.097	3046.09	-1.95495	3046.09	7.58281	3046.09	-2.3756	3078.21	12.2488	3063.25	9.84411	3063.25	3.63639	3063.25	2.42293e-06	3063.25	13.4578	3074.81	164.6	3046.71	123.169	3046.71	3.88868	3046.71	6.45817e-14	3046.71	126.87	3074.34	297.026	3046.44	261.983	3046.44	30.8611	3046.44	6.03502	3046.44	258.215
3074.78	16.6826	3046.51	-1.90159	3046.51	7.65072	3046.51	-2.37976	3078.69	13.6287	3063.67	9.95261	3063.67	3.68476	3063.67	2.43197e-06	3063.67	13.6308	3075.27	152.794	3047.13	123.505	3047.13	3.93218	3047.13	6.51012e-14	3047.13	127.248	3074.8	295.017	3046.86	262.265	3046.86	30.9331	3046.86	6.03184	3046.86	258.593
3075.24	15.7505	3046.93	-1.84823	3046.93	7.71794	3046.93	-2.38392	3079.16	12.3281	3064.09	10.0612	3064.09	3.73312	3064.09	2.44101e-06	3064.09	13.8039	3075.73	152.927	3047.55	123.84	3047.55	3.97579	3047.55	6.56207e-14	3047.55	127.625	3075.26	306.39	3047.28	262.532	3047.28	31.0049	3047.28	6.02874	3047.28	258.971
3075.7	9.88634	3047.35	-1.79487	3047.35	7.78585	3047.35	-2.38808	3079.64	20.571	3064.51	10.1697	3064.51	3.78138	3064.51	2.45005e-06	3064.51	13.977	3076.19	157.345	3047.97	124.175	3047.97	4.01929	3047.97	6.61401e-14	3047.97	128.002	3075.72	297.871	3047.7	262.776	3047.7	31.0768	3047.7	6.02556	3047.7	259.349
3076.16	6.66458	3047.77	-1.74151	3047.77	7.85308	3047.77	-2.39154	3080.12	11.5182	3064.93	10.2871	3064.93	3.82974	3064.93	2.4591e-06	3064.93	14.15	3076.65	151.679	3048.39	124.511	3048.39	4.0629	3048.39	6.66596e-14	3048.39	128.38	3076.19	305.427	3048.12	263.021	3048.12	31.1487	3048.12	6.02239	3048.12	259.727
3076.63	13.0721	3048.19	-1.68815	3048.19	7.92099	3048.19	-2.3957	3080.59	-6.65829	3065.35	10.432	3065.35	3.87811	3065.35	2.46814e-06	3065.35	14.3231	3077.11	146.259	3048.81	124.846	3048.81	4.1064	3048.81	6.71791e-14	3048.81	128.757	3076.65	299.897	3048.54	263.265	3048.54	31.2206	3048.54	6.01922	3048.54	260.105
3077.09	23.5343	3048.61	-1.63479	3048.61	7.98821	3048.61	-2.39986	3081.07	5.41302	3065.78	10.5768	3065.78	3.92647	3065.78	2.47718e-06	3065.78	14.4962	3077.57	144.988	3049.23	125.181	3049.23	4.1499	3049.23	6.76986e-14	3049.23	129.134	3077.11	306.927	3048.96	263.509	3048.96	31.2925	3048.96	6.01604	3048.96	260.483
3077.55	18.8392	3049.03	-1.58143	3049.03	8.05543	3049.03	-2.40402	3081.55	3.98083	3066.2	10.7217	3066.2	3.97484	3066.2	2.48621e-06	3066.2	14.6692	3078.04	153.375	3049.65	125.517	3049.65	4.19351	3049.65	6.82181e-14	3049.65	129.512	3077.57	299.333	3049.38	263.753	3049.38	31.3644	3049.38	6.01287	3049.38	260.861
3078.01	8.6327	3049.45	-1.52807	3049.45	8.12335	3049.45	-2.40748	3082.02	17.2912	3066.62	10.8666	3066.62	4.02309	3066.62	2.49525e-06	3066.62	14.8423	3078.5	153.942	3050.08	125.852	3050.08	4.23701	3050.08	6.87376e-14	3050.08	129.889	3078.03	299.934	3049.8	263.997	3049.8	31.4363	3049.8	6.00969	3049.8	261.24
3078.47	10.5877	3049.87	-1.4747	3049.87	8.19057	3049.87	-2.41164	3082.5	28.4754	3067.04	11.0115	3067.04	4.07146	3067.04	2.50429e-06	3067.04	15.0153	3078.96	157.971	3050.5	126.187	3050.5	4.28063	3050.5	6.92571e-14	3050.5	130.266	3078.49	298.319	3050.23	264.241	3050.23	31.5082	3050.23	6.00652	3050.23	261.618
3078.93	6.15453	3050.29	-1.42204	3050.29	8.25848	3050.29	-2.4158	3082.98	18.0007	3067.46	11.1564	3067.46	4.11982	3067.46	2.51333e-06	3067.46	15.1883	3079.42	153.147	3050.92	126.522	3050.92	4.32413	3050.92	6.97766e-14	3050.92	130.644	3078.95	288.598	3050.65	264.485	3050.65	31.5801	3050.65	6.00335	3050.65	261.996
3079.39	-1.76854	3050.71	-1.36867	3050.71	8.3257	3050.71	-2.41996	3083.45	27.3542	3067.88	11.3012	3067.88	4.16818	3067.88	2.52238e-06	3067.88	15.3614	3079.88	153.086	3051.34	126.858	3051.34	4.36774	3051.34	7.02961e-14	3051.34	131.021	3079.41	288.213	3051.07	264.729	3051.07	31.652	3051.07	6.00017	3051.07	262.344
3079.85	10.9931	3051.13	-1.31531	3051.13	8.39362	3051.13	-2.42342	3083.93	21.6238	3068.3	11.4461	3068.3	4.21644	3068.3	2.53142e-06	3068.3	15.5345	3080.34	156.697	3051.76	127.193	3051.76	4.41124	3051.76	7.08156e-14	3051.76	131.398	3079.88	293.367	3051.49	264.941	3051.49	31.7238	3051.49	5.997	3051.49	262.631
3080.31	16.8163	3051.55	-1.26195	3051.55	8.46084	3051.55	-2.42758	3084.4	7.065	3068.72	11.591	3068.72	4.26481	3068.72	2.54046e-06	3068.72	15.7076	3080.8	166.152	3052.18	127.528	3052.18	4.45474	3052.18	7.13351e-14	3052.18	131.776	3080.34	298.559	3051.91	265.15	3051.91	31.8198	3051.91	5.99382	3051.91	262.917
3080.78	17.1767	3051.97	-1.20859	3051.97	8.52875	3051.97	-2.43174	3084.88	12.7633	3069.14	11.7359	3069.14	4.31317	3069.14	2.5495e-06	3069.14	15.8806	3081.26	165.026	3052.6	127.864	3052.6	4.49835	3052.6	7.18546e-14	3052.6	132.153	3080.8	308.547	3052.33	265.359	3052.33	31.929	3052.33	5.99065	3052.33	263.203
3081.24	26.0526	3052.39	-1.15523	3052.39	8.59597	3052.39	-2.43589	3085.36	12.6173	3069.56	11.8807	3069.56	4.36153	3069.56	2.55854e-06	3069.56	16.0536	3081.72	166.068	3053.02	128.199	3053.02	4.54185	3053.02	7.23741e-14	3053.02	132.53	3081.26	317.665	3052.75	265.568	3052.75	32.0381	3052.75	5.98748	3052.75	263.49
3081.7	14.5911	3052.81	-1.10187	3052.81	8.66389	3052.81	-2.43936	3085.83	8.02329	3069.98	12.0256	3069.98	4.4099	3069.98	2.56758e-06	3069.98	16.2268	3082.18	162.028	3053.44	128.534	3053.44	4.58546	3053.44	7.28936e-14	3053.44	132.908	3081.72	319.607	3053.17	265.777	3053.17	32.1472	3053.17	5.9843	3053.17	263.776
3082.16	17.4303	3053.23	-1.04851	3053.23	8.73111	3053.23	-2.44352	3086.31	14.9768	3070.4	12.1705	3070.4	4.45815	3070.4	2.57662e-06	3070.4	16.3998	3082.65	158.372	3053.87	128.85	3053.87	4.62896	3053.87	7.34131e-14	3053.87	133.285	3082.18	321.378	3053.59	265.986	3053.59	32.2564	3053.59	5.98113	3053.59	264.063
3082.62	32.8115	3053.65	-0.99515	3053.65	8.79833	3053.65	-2.44768	3086.78	38.2692	3070.82	12.3154	3070.82	4.50652	3070.82	2.58567e-06	3070.82	16.5729	3083.11	155.561	3054.29	129.159	3054.29	4.67258	3054.29	7.39326e-14	3054.29	133.662	3082.64	316.995	3054.01	266.194	3054.01	32.3655	3054.01	5.97795	3054.01	264.349
3083.08	46.379	3054.07	-0.94179	3054.07	8.86624	3054.07	-2.26265	3086.97	41.0071	3071.25	12.4603	3071.25	4.55488	3071.25	2.59471e-06	3071.25	16.7459	3083.57	154.464	3054.71	129.467	3054.71	4.71608	3054.71	7.44521e-14	3054.71	134.04	3083.1	320.224	3054.44	266.403	3054.44	32.4747	3054.44	5.97485	3054.44	264.635
3083.54	62.4525	3054.49	-0.88843	3054.49	8.93346	3054.49	-2.05128	3087.44	21.8697	3071.67	12.6051	3071.67	4.60325	3071.67	2.60374e-06	3071.67	16.9362	3084.03	149.901	3055.13	129.776	3055.13	4.75958	3055.13	7.49716e-14	3055.13	134.417	3083.56	302.811	3054.86	266.6	3054.86	32.5839	3054.86	5.97167	3054.86	264.922
3084	59.6853	3054.91	-0.83576	3054.91	9.00138	3054.91	-1.83992	3087.92	22.1955	3072.09	12.75	3072.09	4.6515	3072.09	2.61278e-06	3072.09	17.1625	3084.49	148.992	3055.55	130.085	3055.55	4.80319	3055.55	7.54911e-14	3055.55	134.794	3084.02	297.373	3055.28	266.777	3055.28	32.693	3055.28	5.9685	3055.28	265.208
3084.46	63.0907	3055.33	-0.7824	3055.33	9.0686	3055.33	-1.62855	3088.4	24.3437	3072.51	12.8949	3072.51	4.69987	3072.51	2.62182e-06	3072.51	17.3889	3084.95	158.213	3055.97	130.393	3055.97	4.84669	3055.97	7.60106e-14	3055.97	135.172	3084.48	294.938	3055.7	266.953	3055.7	32.8022	3055.7	5.96533	3055.7	265.495
3084.92	61.0796	3055.75	-0.72904	3055.75	9.13651	3055.75	-1.41718	3088.87	28.2561	3072.93	13.0398	3072.93	4.74823	3072.93	2.63086e-06	3072.93	17.6152	3085.41	160.763	3056.39	130.702	3056.39	4.8903	3056.39	7.65301e-14	3056.39	135.549	3084.94	298.115	3056.12	267.13	3056.12	32.9113	3056.12	5.96215	3056.12	265.781
3085.38	45.7463	3056.17	-0.67568	3056.17	9.20373	3056.17	-1.20582	3089.35	30.0886	3073.35	13.1846	3073.35	4.7966	3073.35	2.6399e-06	3073.35	17.8415	3085.87	158.901	3056.81	131.011	3056.81	4.9338	3056.81	7.70495e-14	3056.81	135.926	3085.4	301.742	3056.54	267.306	3056.54	33.0205	3056.54	5.95898	3056.54	266.067
3085.84	31.5793	3056.59	-0.62231	3056.59	9.27165	3056.59	-0.99515	3089.82	25.9418	3073.77	13.3295	3073.77	4.84496	3073.77	2.64895e-06	3073.77	18.0678	3086.33	152.758	3057.23	131.32	3057.23	4.97741	3057.23	7.7569e-14	3057.23	136.293	3085.86	311.384	3056.96	267.483	3056.96	33.1297	3056.96	5.9558	3056.96	266.354
3086.3	34.3104	3057.01	-0.56895	3057.01	9.33887	3057.01	-0.78378	3090.3	13.7851	3074.19	13.4744	3074.19	4.89322	3074.19	2.65799e-06	3074.19	18.2941	3086.79	150.876	3057.65	131.628	3057.65	5.02091	3057.65	7.80885e-14	3057.65	136.635	3086.33	303.9	3057.38	267.659	3057.38	33.2388	3057.38	5.95263	3057.38	266.64
3086.76	21.9168	3057.43	-0.51559	3057.43	9.40609	3057.43	-0.57242	3090.77	42.9893	3074.61	13.6193	3074.61	4.94158	3074.61	2.66703e-06	3074.61	18.5204	3087.17	149.762	3058.08	131.937	3058.08	5.06442	3058.08	7.8608e-14	3058.08	136.978	3086.79	304.215	3057.8	267.835	3057.8	33.348	3057.8	5.94946	3057.8	266.926
3087.15	14.1157	3057.85	-0.46223	3057.85	9.474	3057.85	-0.36105	3091.25	32.2502	3075.03	13.7642	3075.03	4.98994	3075.03	2.67607e-06	3075.03	18.7467	3087.63	157.557	3058.5	132.246	3058.5	5.10803	3058.5	7.91275e-14	3058.5	137.321	3087.25	306.161	3058.22	267.99	3058.22	33.4571	3058.22	5.94628	3058.22	267.213
3087.61	6.89674	3058.27	-0.40887	3058.27	9.54122	3058.27	-0.14969	3091.72	25.4692	3075.45	13.909	3075.45	5.03831	3075.45	2.68511e-06	3075.45	18.973	3088.09	164.73	3058.92	132.554	3058.92	5.15153	3058.92	7.9647e-14	3058.92	137.664	3087.71	302.117	3058.64	268.138	3058.64	33.5663	3058.64	5.94311	3058.64	267.499
3088.07	-13.0028	3058.69	-0.30145	3058.69	9.60914	3058.69	-0.02373	3092.2	19.6928	3075.87	14.0539	3075.87	5.08657	3075.87	2.69415e-06	3075.87	19.1994	3088.56	168.278	3059.34	132.863	3059.34	5.2006	3059.34	8.01665e-14	3059.34	138.007	3088.17	299.762	3059.07	268.285	3059.07	33.6754	3059.07	5.93993	3059.07	267.786
3088.53	7.45599	3059.11	-0.18018	3059.11	9.67636	3059.11	0.08108	3092.68	18.8738	3076.3	14.1988	3076.3	5.13493	3076.3	2.70319e-06	3076.3	19.4257	3089.01	169.718	3059.76	133.172	3059.76	5.27219	3059.76	8.0686e-14	3059.76	138.349	3088.63	287.367	3059.49	268.432	3059.49	33.7846	3059.49	5.93676	3059.49	268.072
3088.99	10.4539	3059.53	-0.05875	3059.53	9.74427	3059.53	0.18572	3093.15	36.2342	3076.72	14.3437	3076.72	5.18329	3076.72	2.71224e-06	3076.72	19.652	3089.48	168.001	3060.18	133.481	3060.18	5.34379	3060.18	8.12055e-14	3060.18	138.692	3089.09	283.966	3059.91	268.579	3059.91	33.8938	3059.91	5.93359	3059.91	268.358
3089.45	10.3104	3059.95	0.06256	3059.95	9.81149	3059.95	0.29106	3093.63	35.5103	3077.14	14.492	3077.14	5.23166	3077.14	2.72127e-06	3077.14	19.8784	3089.94	165.923	3060.6	133.772	3060.6	5.41538	3060.6	8.1725e-14	3060.6	139.035	3089.19	288.061	3060.33	268.726	3060.33	34.0029	3060.33	5.93041	3060.33	268.645
3089.91	24.8239	3060.37	0.18365	3060.37	9.87941	3060.37	0.3957	3094.1	33.5689	3077.56	14.6763	3077.56	5.28002	3077.56	2.73031e-06	3077.56	20.1047	3090.4	160.326	3061.02	134.052	3061.02	5.48697	3061.02	8.22445e-14	3061.02	139.378	3089.65	290.889	3060.75	268.873	3060.75	34.1121	3060.75	5.92724	3060.75	268.931
3090.37	29.51	3060.79	0.30492	3060.79	9.94663	3060.79	0.50035	3094.58	25.4503	3077.98	14.8607	3077.98	5.32828	3077.98	2.73935e-06	3077.98	20.331	3090.86	160.05	3061.44	134.333	3061.44	5.55856	3061.44	8.2764e-14	3061.44	139.72	3090.11	297.383	3061.17	268.995	3061.17	34.2212	3061.17	5.92406	3061.17	269.218
3090.83	36.4227	3061.21	0.42619	3061.21	10.0145	3061.21	0.60568	3095.05	36.641	3078.4	15.0451	3078.4	5.37664	3078.4	2.74839e-06	3078.4	20.5573	3091.31	163.366	3061.87	134.613	3061.87	5.63004	3061.87	8.32835e-14	3061.87	140.063	3090.57	292.939	3061.59	269.116	3061.59	34.3304	3061.59	5.92096	3061.59	269.504
3091.29	33.1892	3061.63	0.54747	3061.63	10.0818	3061.63	0.71032	3095.53	20.6225	3078.82	15.2294	3078.82	5.42501	3078.82	2.75743e-06	3078.82	20.7837	3091.77	168.312	3062.29	134.894	3062.29	5.70163	3062.29	8.3803e-14	3062.29	140.406	3091.03	295.865	3062.01	269.236	3062.01	34.4396	3062.01	5.91779	3062.01	269.79
3091.75	24.5599	3062.05	0.66944	3062.05	10.149	3062.05	0.81497	3096	27.7986	3079.24	15.4138	3079.24	5.50226	3079.24	2.76647e-06	3079.24	21.01	3092.24	166.647	3062.71	135.174	3062.71	5.77323	3062.71	8.43225e-14	3062.71	140.749	3091.49	286.807	3062.43	269.357	3062.43	34.5487	3062.43	5.91461	3062.43	270.077
3092.21	18.0277	3062.47	0.79071	3062.47	10.2169	3062.47	0.9203	3096.48	25.8904	3079.66	15.5981	3079.66	5.58058	3079.66	2.77552e-06	3079.66	21.2363	3092.7	161.267	3063.13	135.455	3063.13	5.84482	3063.13	8.4842e-14	3063.13	141.091	3091.95	277.026	3062.85	269.478	3062.85	34.6579	3062.85	5.91144	3062.85	270.363
3092.67	25.5467	3062.89	0.91199	3062.89	10.2841	3062.89	1.02495	3096.95	36.9451	3080.08	15.7825	3080.08	5.6588	3080.08	2.78456e-06	3080.08	21.4626	3093.15	163.703	3063.55	135.735	3063.55	5.91641	3063.55	8.53616e-14	3063.55	141.434	3092.41	280.737	3063.28	269.598	3063.28	34.767	3063.28	5.90826	3063.28	270.594
3093.13	23.6992	3063.31	1.03326	3063.31	10.352	3063.31	1.12959	3097.43	32.7502	3080.5	15.9669	3080.5	5.73702	3080.5	2.7936e-06	3080.5	21.6889	3093.61	167.124	3063.97	136.015	3063.97	5.988	3063.97	8.58811e-14	3063.97	141.777	3092.87	272.149	3063.7	269.697	3063.7	34.8762	3063.7	5.90509	3063.7	270.785
3093.59	25.7041	3063.73	1.15454	3063.73	10.4193	3063.73	1.23493	3097.9	22.7302	3080.92	16.1512	3080.92	5.81524	3080.92	2.80264e-06	3080.92	21.9152	3094.07	172.712	3064.39	136.296	3064.39	6.05959	3064.39	8.64006e-14	3064.39	142.12	3093.33	274.675	3064.12	269.794	3064.12	34.9853	3064.12	5.90192	3064.12	270.975
3094.05	17.5544	3064.15	1.27581	3064.15	10.4872	3064.15	1.33957	3098.37	31.1978	3081.35	16.3356	3081.35	5.89345	3081.35	2.81168e-06	3081.35	22.1415	3094.53	167.947	3064.81	136.576	3064.81	6.13107	3064.81	8.69201e-14	3064.81	142.462	3093.79	280.508	3064.54	269.891	3064.54	35.0945	3064.54	5.89874	3064.54	271.165
3094.51	15.7193	3064.57	1.39709	3064.57	10.5544	3064.57	1.4449	3098.85	31.7388	3081.77	16.5199	3081.77	5.97167	3081.77	2.82072e-06	3081.77	22.3679	3094.99	162.55	3065.23	136.857	3065.23	6.20267	3065.23	8.74396e-14	3065.23	142.805	3094.25	281.923	3064.96	269.988	3064.96	35.2037	3064.96	5.89557	3064.96	271.356
3094.97	24.6549	3064.99	1.51836	3064.99	10.6223	3064.99	1.54955	3099.32	51.8018	3082.19	16.7043	3082.19	6.04989	3082.19	2.82976e-06	3082.19	22.5942	3095.45	159.34	3065.66	137.137	3065.66	6.27426	3065.66	8.79591e-14	3065.66	143.148	3094.71	293.466	3065.38	270.085	3065.38	35.3128	3065.38	5.89239	3065.38	271.546
3095.42	24.0395	3065.41	1.63964	3065.41	10.6895	3065.41	1.65419	3099.8	39.3487	3082.61	16.8887	3082.61	6.12821	3082.61	2.8388e-06	3082.61	22.8205	3095.91	163.503	3066.08	137.418	3066.08	6.34585	3066.08	8.84785e-14	3066.08	143.491	3095.17	295.373	3065.8	270.168	3065.8	35.422	3065.8	5.88922	3065.8	271.736
3095.88	32.6438	3065.83	1.76091	3065.83	10.7568	3065.83	1.76022	3100.27	37.6587	3083.03	17.073	3083.03	6.20643	3083.03	2.84784e-06	3083.03	23.0468	3096.37	161.753	3066.5	137.698	3066.5	6.41744	3066.5	8.8998e-14	3066.5	143.833	3095.63	290.065	3066.22	270.245	3066.22	35.5311	3066.22	5.88605	3066.22	271.927
3096.34	50.623	3066.25	1.88219	3066.25	10.8247	3066.25	1.88773	3100.75	37.4111	3083.45	17.2574	3083.45	6.28465	3083.45	2.85688e-06	3083.45	23.2731	3096.83	161.121	3066.92	137.954	3066.92	6.48903	3066.92	8.95175e-14	3066.92	144.176	3096.09	305.99	3066.64	270.322	3066.64	35.6403	3066.64	5.88287	3066.64	272.117
3096.8	61.9604	3066.67	2.00346	3066.67	10.8919	3066.67	2.01594	3101.22	32.372	3083.87	17.4417	3083.87	6.36286	3083.87	2.86592e-06	3083.87	23.5336	3097.29	164.54	3067.34	138.206	3067.34	6.56062	3067.34	9.0037e-14	3067.34	144.519	3096.55	289.746	3067.06	270.398	3067.06	35.7495	3067.06	5.8797	3067.06	272.307
3097.26	70.2979	3067.09	2.12474	3067.09	10.9598	3067.09	2.14414	3101.69	37.4037	3084.29	17.6261	3084.29	6.44108	3084.29	2.87496e-06	3084.29	23.8212	3097.75	166.25	3067.76	138.457	3067.76	6.63211	3067.76	9.05565e-14	3067.76	144.862	3097	286.201	3067.48	270.472	3067.48	35.8586	3067.48	5.87652	3067.48	272.498
3097.72	61.3645	3067.51	2.24601	3067.51	11.027	3067.51	2.27165	3102.17	30.1893	3084.71	17.8105	3084.71	6.5193	3084.71	2.884e-06	3084.71	24.1089	3098.21	160.937	3068.18	138.709	3068.18	6.7037	3068.18	9.1076e-14	3068.18	145.204	3097.46	291.875	3067.91	270.531	3067.91	35.9678	3067.91	5.87335	3067.91	272.688
3098.18	49.2134	3067.93	2.36729	3067.93	11.0949	3067.93	2.39986	3102.64	29.4451	3085.13	17.9948	3085.13	6.59751	3085.13	2.89304e-06	3085.13	24.3966	3098.67	161.392	3068.6	138.96	3068.6	6.77529	3068.6	9.15955e-14	3068.6	145.547	3097.92	290.019	3068.33	270.59	3068.33	36.0769	3068.33	5.87018	3068.33	272.879
3098.64	44.6341	3068.35	2.48856	3068.35	11.1622	3068.35	2.52806	3103.12	23.5383	3085.55	18.1792	3085.55	6.67584	3085.55	2.90209e-06	3085.55	24.6843	3099.13	162.88	3069.02	139.212	3069.02	6.84688	3069.02	9.2115e-14	3069.02	145.89	3098.38	284.908	3068.75	270.648	3068.75	36.1861	3068.75	5.86707	3068.75	273.069
3099.1	40.0415	3068.77	2.60984	3068.77	11.2301	3068.77	2.65627	3103.59	24.6571	3085.97	18.3635	3085.97	6.75405	3085.97	2.91113e-06	3085.97	24.972	3099.58	159.95	3069.44	139.464	3069.44	6.91847	3069.44	9.26345e-14	3069.44	146.204	3098.84	284.037	3069.17	270.703	3069.17	36.2952	3069.17	5.8639	3069.17	273.259
3099.56	36.8447	3069.19	2.73111	3069.19	11.2973	3069.19	2.78378	3103.9	41.8367	3086.4	18.5478	3086.4	6.83227	3086.4	2.92017e-06	3086.4	25.2596	3100.04	156.572	3069.87	139.715	3069.87	6.99006	3069.87	9.3154e-14	3069.87	146.504	3099.3	283.695	3069.59	270.747	3069.59	36.4044	3069.59	5.86072	3069.59	273.45
3100.02	29.519	3069.61	2.85239	3069.61	11.3645	3069.61	2.91199	3104.37	58.7785	3086.82	18.7322	3086.82	6.91049	3086.82	2.92921e-06	3086.82	25.5473	3100.5	160.823	3070.29	139.967	3070.29	7.06165	3070.29	9.36735e-14	3070.29	146.804	3099.76	279.833	3070.01	270.791	3070.01	36.5136	3070.01	5.85755	3070.01	273.64
3100.48	13.6313	3070.03	2.97366	3070.03	11.4324	3070.03	3.04019	3104.84	54.2081	3087.24	18.9165	3087.24	6.9887	3087.24	2.93825e-06	3087.24	25.8349	3100.96	162.254	3070.71	140.218	3070.71	7.13314	3070.71	9.4193e-14	3070.71	147.104	3100.22	279.894	3070.43	270.834	3070.43	36.6227	3070.43	5.85465	3070.43	273.83
3100.94	8.93623	3070.45	3.09494	3070.45	11.4996	3070.45	3.1677	3105.32	39.5829	3087.66	19.1009	3087.66	7.06692	3087.66	2.94729e-06	3087.66	26.1227	3101.42	159.308	3071.13	140.47	3071.13	7.20473	3071.13	9.47125e-14	3071.13	147.404	3100.68	278.335	3070.85	270.865	3070.85	36.7319	3070.85	5.85168	3070.85	274.019
3101.39	2.78101	3070.87	3.21621	3070.87	11.5676	3070.87	3.29591	3105.79	36.0632	3088.08	19.2853	3088.08	7.14514	3088.08	2.95632e-06	3088.08	26.4103	3101.88	156.358	3071.55	140.721	3071.55	7.27632	3071.55	9.5232e-14	3071.55	147.703	3101.14	274.335	3071.27	270.896	3071.27	36.841	3071.27	5.84872	3071.27	274.209
3101.85	5.75814	3071.29	3.33818	3071.29	11.6348	3071.29	3.42411	3106.27	51.2343	3088.5	19.4696	3088.5	7.22346	3088.5	2.96537e-06	3088.5	26.698	3102.34	160.071	3071.97	140.973	3071.97	7.34791	3071.97	9.57515e-14	3071.97	148.003	3101.59	263.317	3071.69	270.925	3071.69	36.9502	3071.69	5.84575	3071.69	274.399
3102.31	11.9203	3071.71	3.45946	3071.71	11.7027	3071.71	3.55232	3106.74	46.7087	3088.92	19.6728	3088.92	7.30168	3088.92	2.97441e-06	3088.92	26.9857	3102.8	160.019	3072.39	141.214	3072.39	7.4195	3072.39	9.6271e-14	3072.39	148.303	3102.05	259.217	3072.12	270.945	3072.12	37.0594	3072.12	5.84278	3072.12	274.589
3102.77	24.2418	3072.13	3.58073	3072.13	11.7699	3072.13	3.67983	3107.21	37.4389	3089.34	19.8974	3089.34	7.3799	3089.34	2.98345e-06	3089.34	27.2733	3103.25	153.486	3072.81	141.437	3072.81	7.49109	3072.81	9.67905e-14	3072.81	148.603	3102.51	253.548	3072.54	270.965	3072.54	37.1685	3072.54	5.83982	3072.54	274.779
3103.23	27.0041	3072.55	3.70201	3072.55	11.8378	3072.55	3.80803	3107.69	47.5082	3089.76	20.1221	3089.76	7.45811	3089.76	2.99249e-06	3089.76	27.5611	3103.47	153.809	3073.23	141.66	3073.23	7.56269	3073.23	9.731e-14	3073.23	148.903	3102.97	243.368	3072.96	270.977	3072.96	37.2777	3072.96	5.83685	3072.96	274.969
3103.45	24.449	3072.97	3.82328	3072.97	11.905	3072.97	3.93624	3108.16	48.6911	3090.18	20.3467	3090.18	7.53633	3090.18	3.00153e-06	3090.18	27.8487	3103.93	169.428	3073.66	141.883	3073.66	7.63417	3073.66	9.78295e-14	3073.66	149.203	3103.43	241.372	3073.38	270.987	3073.38	37.4047	3073.38	5.83388	3073.38	275.159
3103.91	18.1407	3073.39	3.93555	3073.39	11.973	3073.39	4.07761	3108.63	58.4929	3090.6	20.5714	3090.6	7.61455	3090.6	3.01057e-06	3090.6	28.1364	3104.39	179.467	3074.08	142.106	3074.08	7.70576	3074.08	9.8349e-14	3074.08	149.502	3103.89	245.836	3073.8	270.992	3073.8	37.5592	3073.8	5.83091	3073.8	275.349
3104.36	16.2744	3073.81	4.04088	3073.81	12.0402	3073.81	4.23146	3109.11	54.7421	3091.02	20.796	3091.02	7.69287	3091.02	3.01961e-06	3091.02	28.424	3104.85	174.88	3074.5	142.329	3074.5	7.77735	3074.5	9.88685e-14	3074.5	149.802	3104.35	249.193	3074.22	270.993	3074.22	37.7137	3074.22	5.82802	3074.22	275.538
3104.82	6.00623	3074.23	4.14553	3074.23	12.1074	3074.23	4.38461	3109.58	57.2668	3091.45	21.0207	3091.45	7.77109	3091.45	3.02866e-06	3091.45	28.7117	3105.31	168.085	3074.92	142.552	3074.92	7.84894	3074.92	9.93879e-14	3074.92	150.102	3104.8	254.417	3074.64	270.989	3074.64	37.8681	3074.64	5.82505	3074.64	275.728
3105.28	-1.52529	3074.65	4.25086	3074.65	12.1753	3074.65	4.53776	3110.05	44.4992	3091.87	21.2453	3091.87	7.84931	3091.87	3.0377e-06	3091.87	28.9993	3105.77	168.64	3075.34	142.774	3075.34	7.92053	3075.34	1.35072e-11	3075.34	150.402	3105.26	264.307	3075.06	270.981	3075.06	38.0226	3075.06	5.82208	3075.06	275.918
3105.74	-11.9577	3075.07	4.3562	3075.07	12.2425	3075.07	4.69092	3110.53	52.7034	3092.29	21.47	3092.29	7.92752	3092.29	3.04674e-06	3092.29	29.2871	3106.23	164.515	3075.76	142.997	3075.76	7.99213	3075.76	4.7544e-11	3075.76	150.702	3105.71	262.037	3075.48	270.969	3075.48	38.177	3075.48	5.81912	3075.48	276.029
3106.2	-20.9224	3075.49	4.46153	3075.49	12.3104	3075.49	4.84407	3111	65.7249	3092.71	21.6946	3092.71	8.00574	3092.71	3.05578e-06	3092.71	29.5748	3106.68	159.208	3076.18	143.22	3076.18	8.06372	3076.18	8.15809e-11	3076.18	151.002	3106.17	277.7	3075.9	270.953	3075.9	38.3315	3075.9	5.81615	3075.9	276.124
3106.66	-22.835	3075.91	4.56618	3075.91	12.3777	3075.91	4.99792	3111.48	56.8198	3093.13	21.9193	3093.13	8.08396	3093.13	3.06482e-06	3093.13	29.8624	3107.14	160.103	3076.6	143.443	3076.6	8.1352	3076.6	1.15618e-10	3076.6	151.302	3106.63	277.199	3076.32	270.932	3076.32	38.486	3076.32	5.81318	3076.32	276.218
3107.11	-16.4144	3076.33	4.67151	3076.33	12.4456	3076.33	5.15107	3111.95	60.0047	3093.55	22.1439	3093.55	8.16217	3093.55	3.07385e-06	3093.55	30.1501	3107.6	161.07	3077.02	143.666	3077.02	8.20679	3077.02	1.49655e-10	3077.02	151.601	3107.09	279.215	3076.75	270.906	3076.75	38.6404	3076.75	5.81021	3076.75	276.313
3107.57	-8.69576	3076.75	4.77685	3076.75	12.5128	3076.75	5.30422	3112.42	51.1822	3093.97	22.3686	3093.97	8.2405	3093.97	3.08289e-06	3093.97	30.4378	3108.06	156.789	3077.45	143.887	3077.45	8.27838	3077.45	1.83692e-10	3077.45	151.901	3107.55	282.829	3077.17	270.877	3077.17	38.7949	3077.17	5.80725	3077.17	276.407
3108.03	-1.40818	3077.17	4.88149	3077.17	12.5807	3077.17	5.45737	3112.89	43.7869	3094.39	22.5932	3094.39	8.31871	3094.39	3.09194e-06	3094.39	30.7255	3108.52	155.173	3077.87	144.082	3077.87	8.34997	3077.87	2.17728e-10	3077.87	152.201	3108.01	281.497	3077.59	270.843	3077.59	38.9494	3077.59	5.80435	3077.59	276.502
3108.49	12.8517	3077.59	4.98683	3077.59	12.6479	3077.59	5.61053	3113.37	55.045	3094.81	22.8179	3094.81	8.39693	3094.81	3.10098e-06	3094.81	31.0131	3108.97	156.393	3078.29	144.277	3078.29	8.42156	3078.29	2.51765e-10	3078.29	152.501	3108.47	284.257	3078.01	270.805	3078.01	39.1038	3078.01	5.80138	3078.01	276.596
3108.95	23.4962	3078.01	5.09216	3078.01	12.7152	3078.01	5.7422	3113.84	72.5218	3095.23	23.0426	3095.23	8.47515	3095.23	6.14783e-06	3095.23	31.3008	3109.43	157.542	3078.71	144.472	3078.71	8.49316	3078.71	2.85802e-10	3078.71	152.801	3108.92	279.355	3078.43	270.763	3078.43	39.2583	3078.43	5.79842	3078.43	276.691
3109.41	21.4754	3078.43	5.1975	3078.43	12.7831	3078.43	5.77546	3114.31	48.7834	3095.65	23.2672	3095.65	8.55337	3095.65	5.5367e-05	3095.65	31.5885	3109.89	162.553	3079.13	144.668	3079.13	8.56475	3079.13	3.19838e-10	3079.13	153.101	3109.38	278.207	3078.85	270.717	3078.85	39.4127	3078.85	5.79545	3078.85	276.785
3109.86	13.5475	3078.85	5.30214	3078.85	12.8503	3078.85	5.80873	3114.79	60.9735	3096.07	23.4918	3096.07	8.63158	3096.07	0.000104586	3096.07	31.9294	3110.35	175.379	3079.55	144.863	3079.55	8.63623	3079.55	3.53875e-10	3079.55	153.4	3109.84	284.056	3079.27	270.664	3079.27	39.5672	3079.27	5.79248	3079.27	276.88
3110.32	14.7858	3079.27	5.40748	3079.27	12.9182	3079.27	5.84199	3115.26	48.3823	3096.5	23.7164	3096.5	8.7098	3096.5	0.000153805	3096.5	32.2847	3110.81	181.489	3079.97	145.058	3079.97	8.70782	3079.97	3.87912e-10	3079.97	153.7	3110.3	283.868	3079.69	270.611	3079.69	39.7217	3079.69	5.78951	3079.69	276.974
3110.78	4.40401	3079.69	5.51281	3079.69	13.052	3079.69	5.87525	3115.73	48.8034	3096.92	23.9411	3096.92	8.78812	3096.92	0.000203025	3096.92	32.64	3111.27	179.085	3080.39	145.253	3080.39	8.77941	3080.39	4.21949e-10	3080.39	154	3110.76	281.934	3080.11	270.552	3080.11	39.8761	3080.11	5.78655	3080.11	277.069
3111.24	4.00207	3080.11	5.61815	3080.11	13.2003	3080.11	5.90852	3116.2	54.5329	3097.34	24.1657	3097.34	8.86634	3097.34	0.000252244	3097.34	32.9953	3111.72	170.417	3080.81	145.448	3080.81	8.851	3080.81	4.55985e-10	3080.81	154.3	3111.21	281.699	3080.53	270.485	3080.53	40.0306	3080.53	5.78358	3080.53	277.163
3111.69	11.6563	3080.53	5.72279	3080.53	13.3479	3080.53	5.94178	3116.68	61.7431	3097.76	24.3904	3097.76	8.94456	3097.76	0.000301463	3097.76	33.3506	3112.18	164.953	3081.23	145.643	3081.23	8.94642	3081.23	4.90023e-10	3081.23	154.599	3111.67	290.311	3080.96	270.419	3080.96	40.185	3080.96	5.78068	3080.96	277.258
3112.15	17.1642	3080.95	5.82813	3080.95	13.4962	3080.95	5.97435	3117.15	63.6355	3098.18	24.615	3098.18	9.02277	3098.18	0.000350682	3098.18	33.7059	3112.64	161.05	3081.66	145.838	3081.66	9.0566	3081.66	5.2406e-10	3081.66	154.85	3112.13	279.593	3081.38	270.352	3081.38	40.3395	3081.38	5.77772	3081.38	277.352
3112.61	28.4587	3081.37	5.93347	3081.37	13.6445	3081.37	6.00762	3117.62	68.2766	3098.6	24.8397	3098.6	9.10099	3098.6	0.000399901	3098.6	34.0611	3113.1	167.494	3082.08	146.034	3082.08	9.16677	3082.08	5.58097e-10	3082.08	155.102	3112.59	273.963	3081.8	270.27	3081.8	40.494	3081.8	5.77475	3081.8	277.447
3113.07	43.7643	3081.79	6.03811	3081.79	13.7928	3081.79	6.04088	3118.1	55.8117	3099.02	25.0643	3099.02	9.19258	3099.02	0.000449121	3099.02	34.4164	3113.55	170.841	3082.5	146.203	3082.5	9.27684	3082.5	5.92133e-10	3082.5	155.353	3113.04	272.927	3082.22	270.188	3082.22	40.6484	3082.22	5.77178	3082.22	277.541
3113.53	51.7574	3082.21	6.14344	3082.21	13.9404	3082.21	6.07415	3118.57	70.6576	3099.44	25.289	3099.44	9.31135	3099.44	0.00049834	3099.44	34.7717	3114.01	174.05	3082.92	146.372	3082.92	9.38701	3082.92	6.2617e-10	3082.92	155.604	3113.5	264.323	3082.64	270.106	3082.64	40.8029	3082.64	5.76881	3082.64	277.636
3113.98	56.8059	3082.63	6.24878	3082.63	14.0887	3082.63	6.10741	3119.04	71.3525	3099.86	25.5267	3099.86	9.43012	3099.86	0.000547559	3099.86	35.127	3114.47	167.187	3083.34	146.541	3083.34	9.49719	3083.34	6.60207e-10	3083.34	155.855	3113.96	265.923	3083.06	270.023	3083.06	40.9574	3083.06	5.76585	3083.06	277.73
3114.44	52.9826	3083.05	6.35412	3083.05	14.237	3083.05	6.14067	3119.51	63.9905	3100.28	25.7899	3100.28	9.54879	3100.28	0.000596778	3100.28	35.4823	3114.93	164.982	3083.76	146.71	3083.76	9.60725	3083.76	6.94244e-10	3083.76	156.107	3114.42	264.666	3083.48	269.922	3083.48	41.1119	3083.48	5.76288	3083.48	277.825
3114.9	53.1954	3083.47	6.45876	3083.47	14.3853	3083.47	6.17394	3119.99	55.2513	3100.7	26.0531	3100.7	9.66756	3100.7	0.000645998	3100.7	35.8376	3115.38	165.539	3084.18	146.879	3084.18	9.71743	3084.18	7.2828e-10	3084.18	156.358	3114.87	267.343	3083.9	269.822	3083.9	41.2664	3083.9	5.75991	3083.9	277.919
3115.36	49.3617	3083.89	6.5641	3083.89	14.5329	3083.89	6.2072	3120.46	52.7631	3101.12	26.3163	3101.12	9.78633	3101.12	0.000695216	3101.12	36.1929	3115.84	171.304	3084.6	147.048	3084.6	9.82749	3084.6	7.62317e-10	3084.6	156.609	3115.33	276.663	3084.32	269.722	3084.32	41.4208	3084.32	5.75695	3084.32	278.014
3115.81	37.7761	3084.31	6.66943	3084.31	14.6812	3084.31	6.24047	3120.47	54.5029	3101.54	26.5796	3101.54	9.90499	3101.54	0.000744435	3101.54	36.5481	3116.3	171.859	3085.02	147.217	3085.02	9.93767	3085.02	7.96354e-10	3085.02	156.861	3115.79	272.27	3084.74	269.621	3084.74	41.5753	3084.74	5.75405	3084.74	278.108
3116.27	25.3084	3084.73	6.77477	3084.73	14.8295	3084.73	6.27373	3120.94	60.2923	3101.97	26.8428	3101.97	10.0238	3101.97	0.000793654	3101.97	36.9034	3116.76	170.127	3085.45	147.386	3085.45	10.0478	3085.45	8.3039e-10	3085.45	157.112	3116.25	286.057	3085.16	269.513	3085.16	41.7297	3085.16	5.75108	3085.16	278.203
3116.73	24.6362	3085.15	6.87941	3085.15	14.9771	3085.15	6.30699	3121.41	69.635	3102.39	27.106	3102.39	10.1425	3102.39	0.000842873	3102.39	37.2587	3117.21	169.5	3085.87	147.554	3085.87	10.1579	3085.87	8.64427e-10	3085.87	157.363	3116.7	279.501	3085.59	269.392	3085.59	41.8842	3085.59	5.74811	3085.59	278.297
3117.18	18.8905	3085.57	6.98475	3085.57	15.1254	3085.57	6.34026	3121.88	75.5013	3102.81	27.3692	3102.81	10.2612	3102.81	0.000892093	3102.81	37.614	3117.67	175.507	3086.29	147.723	3086.29	10.2681	3086.29	8.98465e-10	3086.29	157.615	3117.16	279.418	3086.01	269.27	3086.01	42.0387	3086.01	5.74515	3086.01	278.392
3117.64	18.957	3085.99	7.09008	3085.99	15.2737	3085.99	6.37352	3122.35	82.2943	3103.23	27.6324	3103.23	10.38	3103.23	0.000941312	3103.23	37.9693	3118.13	170.157	3086.71	147.868	3086.71	10.3782	3086.71	9.32502e-10	3086.71	157.866	3117.62	284.399	3086.43	269.149	3086.43	42.1931	3086.43	5.74218	3086.43	278.486
3118.1	22.3728	3086.41	7.19473	3086.41	15.422	3086.41	6.40679	3122.83	83.291	3103.65	27.8956	3103.65	10.4987	3103.65	0.000990531	3103.65	38.3245	3118.58	169.88	3087.13	148.013	3087.13	10.4883	3087.13	9.66538e-10	3087.13	158.117	3118.07	275.144	3086.85	269.027	3086.85	42.3476	3086.85	5.73921	3086.85	278.581
3118.56	15.4518	3086.83	7.30006	3086.83	15.5696	3086.83	6.43936	3123.3	71.8823	3104.07	28.159	3104.07	10.6174	3104.07	0.00104	3104.07	38.6799	3119.04	169.265	3087.55	148.157	3087.55	10.5985	3087.55	1.00057e-09	3087.55	158.368	3118.53	273.946	3087.27	268.906	3087.27	42.502	3087.27	5.73625	3087.27	278.668
3119.01	6.62854	3087.25	7.4054	3087.25	15.7179	3087.25	6.47262	3123.77	72.7078	3104.49	28.4222	3104.49	10.7362	3104.49	0.00109	3104.49	39.0351	3119.5	172.785	3087.97	148.302	3087.97	10.7087	3087.97	1.03461e-09	3087.97	158.62	3118.99	274.882	3087.69	268.761	3087.69	42.6565	3087.69	5.73328	3087.69	278.673
3119.47	-8.01662	3087.67	7.42688	3087.67	15.8662	3087.67	6.63686	3124.24	66.4361	3104.91	28.6854	3104.91	10.8549	3104.91	0.00114	3104.91	39.3905	3119.55	166.259	3088.39	148.446	3088.39	10.8187	3088.39	1.06865e-09	3088.39	158.871	3119.45	270.819	3088.11	268.615	3088.11	42.811	3088.11	5.73038	3088.11	278.678
3119.58	-22.1476	3088.09	7.44282	3088.09	16.0145	3088.09	6.80942	3124.71	74.6875	3105.33	28.9486	3105.33	10.9737	3105.33	0.00119	3105.33	39.7457	3120.01	163.262	3088.81	148.591	3088.81	10.9289	3088.81	1.10268e-09	3088.81	159.122	3119.9	262.802	3088.53	268.47	3088.53	42.9654	3088.53	5.72741	3088.53	278.683
3120.04	-31.5724	3088.51	7.45876	3088.51	16.1622	3088.51	6.98198	3125.19	72.8027	3105.75	29.2119	3105.75	11.0924	3105.75	0.00124	3105.75	40.101	3120.47	166.55	3089.24	148.735	3089.24	11.039	3089.24	1.13672e-09	3089.24	159.374	3120.36	255.958	3088.95	268.324	3088.95	43.1199	3088.95	5.72445	3088.95	278.688
3120.49	-33.1677	3088.93	7.4747	3088.93	16.3104	3088.93	7.15522	3125.66	67.8674	3106.17	29.4751	3106.17	11.2111	3106.17	0.00129	3106.17	40.4563	3120.92	172.061	3089.66	148.88	3089.66	11.1492	3089.66	1.17076e-09	3089.66	159.625	3120.82	259.149	3089.37	268.178	3089.37	43.2743	3089.37	5.72148	3089.37	278.693
3120.95	-26.8413	3089.35	7.49064	3089.35	16.4587	3089.35	7.32778	3126.13	71.2053	3106.59	29.7383	3106.59	11.3299	3106.59	0.00134	3106.59	40.8115	3121.38	174.744	3090.08	149.023	3090.08	11.2593	3090.08	1.20479e-09	3090.08	159.876	3121.27	256.776	3089.8	268.033	3089.8	43.4288	3089.8	5.71851	3089.8	278.698
3121.41	-14.1892	3089.77	7.50658	3089.77	16.5267	3089.77	7.50034	3126.6	69.6491	3107.02	30.0015	3107.02	11.4486	3107.02	0.00138	3107.02	41.1669	3121.84	167.242	3090.5	149.145	3090.5	11.3694	3090.5	1.23883e-09	3090.5	160.128	3121.56	259.958	3090.22	267.866	3090.22	43.5833	3090.22	5.71555	3090.22	278.702
3121.86	-2.44698	3090.19	7.52251	3090.19	16.517	3090.19	7.62369	3127.07	70.7689	3107.44	30.2647	3107.44	11.5673	3107.44	0.00143	3107.44	41.5221	3122.29	164.021	3090.92	149.267	3090.92	11.4796	3090.92	1.27286e-09	3090.92	160.379	3122.02	264.769	3090.64	267.693	3090.64	43.7377	3090.64	5.71258	3090.64	278.707
3122.32	6.48163	3090.61	7.53845	3090.61	16.5073	3090.61	7.64795	3127.55	66.0026	3107.86	30.528	3107.86	11.6861	3107.86	0.00148	3107.86	41.8788	3122.75	161.937	3091.34	149.389	3091.34	11.5897	3091.34	1.30691e-09	3091.34	160.63	3122.47	270.037	3091.06	267.52	3091.06	43.8922	3091.06	5.70961	3091.06	278.712
3122.78	22.6396	3091.03	7.55439	3091.03	16.4976	3091.03	7.67151	3128.02	74.8671	3108.28	30.7912	3108.28	11.8048	3108.28	0.00153	3108.28	42.305	3123.21	160.077	3091.76	149.511	3091.76	11.6998	3091.76	1.34095e-09	3091.76	160.882	3122.93	269.588	3091.48	267.347	3091.48	44.0467	3091.48	5.70665	3091.48	278.717
3123.23	43.2959	3091.45	7.57033	3091.45	16.4879	3091.45	7.69576	3128.49	63.56	3108.7	31.0545	3108.7	11.9235	3108.7	0.00158	3108.7	42.7312	3123.66	154.819	3092.18	149.633	3092.18	11.81	3092.18	1.37498e-09	3092.18	161.133	3123.39	271.325	3091.9	267.174	3091.9	44.2011	3091.9	5.70375	3091.9	278.722
3123.69	55.5072	3091.87	7.58627	3091.87	16.4775	3091.87	7.72002	3128.96	85.4046	3109.12	31.3177	3109.12	12.0423	3109.12	0.00163	3109.12	43.1574	3124.12	152.198	3092.6	149.755	3092.6	11.9201	3092.6	1.40902e-09	3092.6	161.384	3123.84	266.321	3092.32	267.002	3092.32	44.3556	3092.32	5.70078	3092.32	278.727
3124.15	60.8967	3092.29	7.60221	3092.29	16.4678	3092.29	7.74358	3129.43	73.7455	3109.54	31.5809	3109.54	12.1611	3109.54	0.00168	3109.54	43.5836	3124.58	149.889	3093.02	149.878	3093.02	12.0302	3093.02	1.44306e-09	3093.02	161.635	3124.3	281.022	3092.74	266.829	3092.74	44.51	3092.74	5.69781	3092.74	278.732
3124.6	53.7075	3092.71	7.61815	3092.71	16.4581	3092.71	7.76784	3129.9	79.5315	3109.96	31.8442	3109.96	12.2797	3109.96	0.00173	3109.96	44.0097	3125.03	157.06	3093.45	149.998	3093.45	12.1404	3093.45	1.47709e-09	3093.45	161.868	3124.76	278.081	3093.16	266.632	3093.16	44.6645	3093.16	5.69485	3093.16	278.737
3125.06	44.2945	3093.13	7.63409	3093.13	16.4484	3093.13	7.79209	3130.37	76.2184	3110.38	32.1301	3110.38	12.3985	3110.38	0.00178	3110.38	44.4359	3125.49	167.343	3093.87	150.1	3093.87	12.2505	3093.87	1.51113e-09	3093.87	162.068	3125.21	264.809	3093.58	266.429	3093.58	44.819	3093.58	5.69188	3093.58	278.742
3125.52	40.6264	3093.55	7.65003	3093.55	16.4386	3093.55	7.81635	3130.85	71.2702	3110.8	32.4278	3110.8	12.5173	3110.8	0.00183	3110.8	44.8621	3125.95	171.843	3094.29	150.201	3094.29	12.3606	3094.29	1.54516e-09	3094.29	162.269	3125.67	271.732	3094	266.226	3094	45.0038	3094	5.68891	3094	278.747
3125.97	33.2238	3093.97	7.66597	3093.97	16.4283	3093.97	7.83991	3131.32	69.7653	3111.22	32.7255	3111.22	12.6359	3111.22	0.00188	3111.22	45.2883	3126.4	174.305	3094.71	150.303	3094.71	12.4708	3094.71	1.5792e-09	3094.71	162.469	3126.13	285.813	3094.43	266.023	3094.43	45.2102	3094.43	5.68595	3094.43	278.751
3126.43	24.7179	3094.39	7.6819	3094.39	16.4186	3094.39	7.86416	3131.79	73.314	3111.64	33.0232	3111.64	12.7547	3111.64	0.00193	3111.64	45.7145	3126.86	179.584	3095.13	150.405	3095.13	12.5809	3095.13	1.61324e-09	3095.13	162.67	3126.58	281.837	3094.85	265.82	3094.85	45.4166	3094.85	5.68298	3094.85	278.756
3126.89	11.5024	3094.81	7.69784	3094.81	16.4089	3094.81	7.88842	3132.26	77.171	3112.07	33.321	3112.07	12.8735	3112.07	0.00197	3112.07	46.1407	3127.31	178.852	3095.55	150.507	3095.55	12.691	3095.55	1.64727e-09	3095.55	162.87	3127.04	279.025	3095.27	265.617	3095.27	45.6229	3095.27	5.68008	3095.27	278.761
3127.34	6.29729	3095.23	7.71378	3095.23	16.3991	3095.23	7.91267	3132.73	84.21	3112.49	33.6187	3112.49	12.9922	3112.49	0.00202	3112.49	46.5668	3127.77	174.87	3095.97	150.608	3095.97	12.8012	3095.97	1.68131e-09	3095.97	163.07	3127.5	273.079	3095.69	265.414	3095.69	45.8293	3095.69	5.67711	3095.69	278.766
3127.8	-0.65627	3095.65	7.72972	3095.65	16.3895	3095.65	7.93624	3133.2	82.4269	3112.91	33.9164	3112.91	13.1109	3112.91	0.00207	3112.91	46.993	3128.23	173.978	3096.39	150.709	3096.39	12.9113	3096.39	1.71534e-09	3096.39	163.271	3127.95	266.389	3096.11	265.211	3096.11	46.0357	3096.11	5.67415	3096.11	278.771
3128.25	-8.76991	3096.07	7.74566	3096.07	16.3791	3096.07	7.96049	3133.67	85.3239	3113.33	34.2141	3113.33	13.2297	3113.33	0.00212	3113.33	47.4192	3128.68	171.075	3096.81	150.793	3096.81	13.0215	3096.81	1.74939e-09	3096.81	163.471	3128.41	267.638	3096.53	264.977	3096.53	46.2421	3096.53	5.67118	3096.53	278.776
3128.71	-17.3063	3096.49	7.7616	3096.49	16.3694	3096.49	7.98475	3134.14	73.1608	3113.75	34.5119	3113.75	13.3484	3113.75	0.00217	3113.75	47.8454	3129.14	162.01	3097.24	150.876	3097.24	13.1316	3097.24	1.78343e-09	3097.24	163.672	3128.86	264.746	3096.95	264.741	3096.95	46.4485	3096.95	5.66821	3096.95	278.781
3129.17	-18.6015	3096.91	7.77754	3096.91	16.3596	3096.91	8.00831	3134.61	78.779	3114.17	34.8096	3114.17	13.4671	3114.17	0.00222	3114.17	48.2715	3129.6	161.002	3097.66	150.96	3097.66	13.2417	3097.66	1.81746e-09	3097.66	163.872	3129.32	258.554	3097.37	264.505	3097.37	46.6548	3097.37	5.66524	3097.37	278.786
3129.62	-18.1642	3097.33	7.79348	3097.33	16.3499	3097.33	8.03256	3135.08	80.2764	3114.59	35.1073	3114.59	13.5859	3114.59	0.00227	3114.59	48.6977	3130.05	162.363	3098.08	151.044	3098.08	13.3519	3098.08	1.8515e-09	3098.08	164.073	3129.77	261.592	3097.79	264.268	3097.79	46.8612	3097.79	5.66228	3097.79	278.791
3130.08	-28.1594	3097.75	7.80942	3097.75	16.3403	3097.75	8.05682	3135.56	92.3392	3115.01	35.405	3115.01	13.7047	3115.01	0.00232	3115.01	49.1239	3130.51	162.783	3098.5	151.127	3098.5	13.4619	3098.5	1.88553e-09	3098.5	164.273	3130.23	255.798	3098.21	264.032	3098.21	47.0676	3098.21	5.65931	3098.21	278.796
3130.53	-31.1081	3098.17	7.82536	3098.17	16.3299	3098.17	8.08107	3136.03	92.3773	3115.43	35.7027	3115.43	13.8233	3115.43	0.00237	3115.43	49.5501	3130.96	164.538	3098.92	151.211	3098.92	13.5721	3098.92	1.91957e-09	3098.92	164.473	3130.69	260.934	3098.64	263.796	3098.64	47.274	3098.64	5.65641	3098.64	278.8
3130.99	-24.6847	3098.59	7.84129	3098.59	16.3202	3098.59	8.10464	3136.5	75.5735	3115.85	36.0005	3115.85	13.9421	3115.85	0.00242	3115.85	49.9763	3131.42	172.534	3099.34	151.28	3099.34	13.6823	3099.34	1.95361e-09	3099.34	164.674	3131.14	261.85	3099.06	263.559	3099.06	47.4804	3099.06	5.65345	3099.06	278.805
3131.44	-17.4012	3099.01	7.85723	3099.01	16.3104	3099.01	8.12889	3136.97	68.9048	3116.27	36.2981	3116.27	14.0609	3116.27	0.00247	3116.27	50.4025	3131.87	179.078	3099.76	151.348	3099.76	13.7924	3099.76	1.98764e-09	3099.76	164.874	3131.6	261.078	3099.48	263.323	3099.48	47.6867	3099.48	5.65048	3099.48	278.784
3131.9	-2.96604	3099.43	7.87317	3099.43	16.3008	3099.43	8.15315	3137.44	71.0047	3116.69	36.5959	3116.69	14.1795	3116.69	0.00252	3116.69	50.8286	3132.33	178.238	3100.18	151.416	3100.18	13.9025	3100.18	2.02168e-09	3100.18	165.075	3132.05	268.163	3099.9	263.082	3099.9	47.8931	3099.9	5.64751	3099.9	278.71
3132.36	5.43104	3099.85	7.88911	3099.85	16.291	3099.85	8.1774	3137.45	72.7134	3117.12	36.8936	3117.12	14.2983	3117.12	0.00257	3117.12	51.2548	3132.79	180.369	3100.6	151.483	3100.6	14.0127	3100.6	2.05571e-09	3100.6	165.275	3132.51	266.129	3100.32	262.81	3100.32	48.0995	3100.32	5.64455	3100.32	278.635
3132.81	21.9106	3100.27	7.90505	3100.27	16.2807	3100.27	8.20096	3137.92	75.3677	3117.54	37.1914	3117.54	14.4171	3117.54	0.00261	3117.54	51.681	3133.24	173.953	3101.03	151.551	3101.03	14.1228	3101.03	2.08975e-09	3101.03	165.476	3132.96	281.339	3100.74	262.538	3100.74	48.3059	3100.74	5.64158	3100.74	278.561
3133.27	26.9459	3100.69	7.92099	3100.69	16.2709	3100.69	8.22522	3138.39	78.8908	3117.96	37.489	3117.96	14.5357	3117.96	0.00266	3117.96	52.1072	3133.7	165.162	3101.45	151.611	3101.45	14.2329	3101.45	2.12379e-09	3101.45	165.676	3133.42	260.567	3101.16	262.265	3101.16	48.5122	3101.16	5.63861	3101.16	278.487
3133.72	37.7948	3101.11	7.94732	3101.11	16.2612	3101.11	8.23284	3138.86	103.85	3118.38	37.7867	3118.38	14.7036	3118.38	0.00271	3118.38	52.5334	3134.15	161.735	3101.87	151.665	3101.87	14.3676	3101.87	2.15782e-09	3101.87	165.877	3133.88	257.795	3101.58	261.993	3101.58	48.7186	3101.58	5.63564	3101.58	278.413
3134.18	40.5523	3101.53	7.97504	3101.53	16.2515	3101.53	8.23908	3139.33	96.9086	3118.8	38.0845	3118.8	14.8735	3118.8	0.00276	3118.8	52.9595	3134.61	171.026	3102.29	151.718	3102.29	14.5272	3102.29	2.19186e-09	3102.29	166.077	3134.33	282.034	3102	261.721	3102	48.925	3102	5.63268	3102	278.338
3134.63	37.5551	3101.95	8.00207	3101.95	16.2418	3101.95	8.24601	3139.8	85.7224	3119.22	38.3822	3119.22	15.0436	3119.22	0.00281	3119.22	53.3857	3135.06	180.052	3102.71	151.772	3102.71	14.6867	3102.71	2.22591e-09	3102.71	166.277	3134.79	266.23	3102.42	261.448	3102.42	49.1314	3102.42	5.62978	3102.42	278.264
3135.09	41.8413	3102.37	8.0291	3102.37	16.2314	3102.37	8.2668	3140.27	95.0277	3119.64	38.68	3119.64	15.2135	3119.64	0.00286	3119.64	53.8119	3135.52	181.459	3103.13	151.826	3103.13	14.8463	3103.13	2.25994e-09	3103.13	166.478	3135.24	264.25	3102.84	261.176	3102.84	49.3378	3102.84	5.62681	3102.84	278.19
3135.54	35.3472	3102.79	8.05682	3102.79	16.2217	3102.79	8.30353	3140.74	71.7847	3120.06	38.9888	3120.06	15.3835	3120.06	0.00291	3120.06	54.2559	3135.87	175.315	3103.55	151.868	3103.55	15.0059	3103.55	2.29398e-09	3103.55	166.678	3135.7	258.66	3103.27	260.903	3103.27	49.5441	3103.27	5.62385	3103.27	278.116
3135.89	23.3631	3103.21	8.08385	3103.21	16.212	3103.21	8.34095	3141.21	77.5044	3120.48	39.3149	3120.48	15.5534	3120.48	0.00296	3120.48	54.7522	3136.32	171.501	3103.97	151.91	3103.97	15.1655	3103.97	2.32801e-09	3103.97	166.879	3136.15	245.352	3103.69	260.631	3103.69	49.7505	3103.69	5.62088	3103.69	278.041
3136.34	15.6077	3103.63	8.11087	3103.63	16.2023	3103.63	8.37768	3141.68	79.9189	3120.9	39.641	3120.9	15.7234	3120.9	0.00301	3120.9	55.2486	3136.78	175.056	3104.39	151.952	3104.39	15.3251	3104.39	2.36205e-09	3104.39	167.079	3136.61	255.607	3104.11	260.345	3104.11	49.9569	3104.11	5.61791	3104.11	277.967
3136.8	4.24601	3104.05	8.13859	3104.05	16.1926	3104.05	8.41441	3142.15	88.027	3121.32	39.9673	3121.32	15.8933	3121.32	0.00306	3121.32	55.7451	3137.23	178.678	3104.82	151.992	3104.82	15.4846	3104.82	2.39609e-09	3104.82	167.28	3137.06	260.123	3104.53	260.034	3104.53	50.1633	3104.53	5.61494	3104.53	277.893
3137.26	0.42065	3104.47	8.16562	3104.47	16.1822	3104.47	8.45114	3142.62	96.1135	3121.74	40.2934	3121.74	16.0634	3121.74	0.00311	3121.74	56.2415	3137.69	171.213	3105.24	152.025	3105.24	15.6442	3105.24	2.43012e-09	3105.24	167.48	3137.24	259.49	3104.95	259.723	3104.95	50.3697	3104.95	5.61198	3104.95	277.818
3137.71	2.57519	3104.89	8.19265	3104.89	16.1725	3104.89	8.48856	3143.09	93.3942	3122.17	40.6195	3122.17	16.2333	3122.17	0.00316	3122.17	56.7378	3138.14	169.17	3105.66	152.057	3105.66	15.8038	3105.66	2.46416e-09	3105.66	167.644	3137.7	275.214	3105.37	259.412	3105.37	50.576	3105.37	5.60901	3105.37	277.744
3138.17	10.0333	3105.31	8.22037	3105.31	16.1628	3105.31	8.52529	3143.56	88.9468	3122.59	40.9457	3122.59	16.4033	3122.59	0.00321	3122.59	57.2342	3138.6	176.636	3106.08	152.089	3106.08	15.9634	3106.08	2.49819e-09	3106.08	167.795	3138.15	283.534	3105.79	259.101	3105.79	50.7824	3105.79	5.60611	3105.79	277.67
3138.62	19.9321	3105.73	8.24739	3105.73	16.1531	3105.73	8.56201	3144.03	85.2035	3123.01	41.2718	3123.01	16.5732	3123.01	0.00325	3123.01	57.7306	3139.05	182.972	3106.5	152.113	3106.5	16.1229	3106.5	2.53223e-09	3106.5	167.946	3138.61	290.146	3106.21	258.79	3106.21	50.9888	3106.21	5.60315	3106.21	277.596
3139.08	28.7394	3106.15	8.27511	3106.15	16.1434	3106.15	8.59944	3144.5	95.7286	3123.43	41.5981	3123.43	16.7432	3123.43	0.0033	3123.43	58.227	3139.51	182.102	3106.92	152.137	3106.92	16.2825	3106.92	2.56627e-09	3106.92	168.097	3139.06	295.212	3106.63	258.479	3106.63	51.1952	3106.63	5.60018	3106.63	277.521
3139.53	35.8156	3106.57	8.30214	3106.57	16.133	3106.57	8.63617	3144.97	94.1371	3123.85	41.9242	3123.85	16.9132	3123.85	0.00335	3123.85	58.7234	3139.96	174.582	3107.34	152.159	3107.34	16.4421	3107.34	2.6003e-09	3107.34	168.248	3139.52	292.569	3107.05	258.168	3107.05	51.4016	3107.05	5.59721	3107.05	277.447
3139.99	47.7456	3106.99	8.32917	3106.99	16.1233	3106.99	8.6729	3145.44	97.9415	3124.27	42.2503	3124.27	17.0831	3124.27	0.0034	3124.27	59.2198	3140.42	176.478	3107.76	152.176	3107.76	16.6017	3107.76	2.63434e-09	3107.76	168.399	3139.97	287.939	3107.48	257.856	3107.48	51.6079	3107.48	5.59424	3107.48	277.373
3140.44	52.009	3107.41	8.35689	3107.41	16.1136	3107.41	8.70962	3145.91	97.1878	3124.69	42.5765	3124.69	17.2531	3124.69	0.00345	3124.69	59.7162	3140.87	175.796	3108.18	152.192	3108.18	16.7613	3108.18	2.66837e-09	3108.18	168.55	3140.43	281.737	3107.9	257.545	3107.9	51.8143	3107.9	5.59128	3107.9	277.299
3140.9	44.0249	3107.83	8.38391	3107.83	16.1039	3107.83	8.74705	3146.38	97.0225	3125.11	42.9027	3125.11	17.423	3125.11	0.0035	3125.11	60.2125	3141.33	176.666	3108.6	152.203	3108.6	16.9208	3108.6	2.70242e-09	3108.6	168.701	3140.88	278.139	3108.32	257.234	3108.32	52.0207	3108.32	5.58831	3108.32	277.224
3141.35	40.677	3108.25	8.41094	3108.25	16.0942	3108.25	8.78378	3146.85	85.053	3125.53	43.2289	3125.53	17.5931	3125.53	0.00355	3125.53	60.709	3141.78	171.168	3109.03	152.213	3109.03	17.0804	3109.03	2.73646e-09	3109.03	168.852	3141.34	280.77	3108.74	256.901	3108.74	52.2271	3108.74	5.58534	3108.74	277.15
3141.81	30.607	3108.67	8.43866	3108.67	16.0838	3108.67	8.8205	3147.32	103.175	3125.95	43.555	3125.95	17.763	3125.95	0.0036	3125.95	61.2054	3142.23	174.658	3109.45	152.22	3109.45	17.24	3109.45	2.77049e-09	3109.45	169.003	3141.79	272.08	3109.16	256.549	3109.16	52.4335	3109.16	5.58245	3109.16	277.076
3142.26	25.6382	3109.09	8.46569	3109.09	16.0741	3109.09	8.85793	3147.79	108.352	3126.37	43.8811	3126.37	17.933	3126.37	0.00365	3126.37	61.7018	3142.69	176.688	3109.87	152.223	3109.87	17.3996	3109.87	2.80453e-09	3109.87	169.154	3142.25	270.204	3109.58	256.197	3109.58	52.6398	3109.58	5.57948	3109.58	277.002
3142.71	24.8087	3109.51	8.49272	3109.51	16.0672	3109.51	8.89465	3148.26	89.2985	3126.79	44.2074	3126.79	18.1029	3126.79	0.0037	3126.79	62.1981	3143.14	181.035	3110.29	152.224	3110.29	17.5591	3110.29	2.83856e-09	3110.29	169.305	3142.7	264.987	3110	255.845	3110	52.8462	3110	5.57651	3110	276.927
3143.17	9.2564	3109.93	8.52043	3109.93	16.0623	3109.93	8.93138	3148.73	81.8337	3127.22	44.5335	3127.22	18.2729	3127.22	0.00375	3127.22	62.6945	3143.6	182.225	3110.71	152.222	3110.71	17.7187	3110.71	2.8726e-09	3110.71	169.456	3143.16	262.614	3110.42	255.493	3110.42	53.0526	3110.42	5.57354	3110.42	276.853
3143.62	6.9598	3110.35	8.54746	3110.35	16.0582	3110.35	8.96811	3149.2	106.988	3127.64	44.8596	3127.64	18.4428	3127.64	0.0038	3127.64	63.191	3144.05	177.487	3111.13	152.217	3111.13	17.8783	3111.13	2.90664e-09	3111.13	169.606	3143.61	265.232	3110.84	255.141	3110.84	53.259	3110.84	5.57058	3110.84	276.779
3144.08	9.009	3110.77	8.57449	3110.77	16.054	3110.77	9.00554	3149.67	96.969	3128.06	45.1858	3128.06	18.6129	3128.06	0.00385	3128.06	63.6874	3144.51	171.136	3111.55	152.209	3111.55	18.0379	3111.55	2.94067e-09	3111.55	169.757	3144.06	260.171	3111.26	254.789	3111.26	53.4653	3111.26	5.56761	3111.26	276.705
3144.53	10.5156	3111.19	8.60221	3111.19	16.0499	3111.19	9.04226	3150.14	96.5555	3128.48	45.512	3128.48	18.7828	3128.48	0.00389	3128.48	64.1837	3144.96	174.193	3111.97	152.199	3111.97	18.1975	3111.97	2.97471e-09	3111.97	169.908	3144.52	260.82	3111.68	254.437	3111.68	53.6717	3111.68	5.56464	3111.68	276.592
3144.99	18.7082	3111.61	8.62924	3111.61	16.0457	3111.61	9.07899	3150.61	100.523	3128.9	45.8382	3128.9	18.9528	3128.9	0.00394	3128.9	64.6801	3145.42	180.104	3112.39	152.185	3112.39	18.357	3112.39	3.00874e-09	3112.39	170.059	3144.97	272.277	3112.11	254.086	3112.11	53.8781	3112.11	5.56168	3112.11	276.454
3145.44	25.3215	3112.03	8.65626	3112.03	16.0416	3112.03	9.11641	3151.08	99.7239	3129.32	46.1746	3129.32	19.1227	3129.32	0.00399	3129.32	65.1765	3145.87	177.08	3112.82	152.168	3112.82	18.5166	3112.82	3.04278e-09	3112.82	170.21	3145.43	267.906	3112.53	253.734	3112.53	54.0845	3112.53	5.55871	3112.53	276.315
3145.9	41.4497	3112.45	8.68398	3112.45	16.0374	3112.45	9.15314	3151.54	96.8548	3129.74	46.5218	3129.74	19.2927	3129.74	0.00404	3129.74	65.673	3146.33	170.547	3113.24	152.149	3113.24	18.6762	3113.24	3.07682e-09	3113.24	170.361	3145.88	260.802	3112.95	253.382	3112.95	54.2909	3112.95	5.55581	3112.95	276.176
3146.35	49.8447	3112.87	8.71101	3112.87	16.0332	3112.87	9.18987	3152.01	86.0355	3130.16	46.869	3130.16	19.4627	3130.16	0.00409	3130.16	66.1693	3146.78	168.473	3113.66	152.128	3113.66	18.8358	3113.66	3.11085e-09	3113.66	170.512	3146.34	260.829	3113.37	253.03	3113.37	54.5059	3113.37	5.55284	3113.37	276.037
3146.8	44.0395	3113.29	8.73804	3113.29	16.0291	3113.29	9.2266	3152.48	95.9422	3130.58	47.2162	3130.58	19.6326	3130.58	0.00414	3130.58	66.6657	3147.23	176.019	3114.08	152.101	3114.08	18.9954	3114.08	3.1449e-09	3114.08	170.663	3146.79	254.441	3113.79	252.65	3113.79	54.7685	3113.79	5.54988	3113.79	275.898
3147.26	41.8717	3113.71	8.77199	3113.71	16.0249	3113.71	9.25294	3152.95	104.463	3131	47.5634	3131	19.8026	3131	0.00419	3131	67.1621	3147.69	178.129	3114.5	152.075	3114.5	19.1549	3114.5	3.17894e-09	3114.5	170.814	3147.24	250.235	3114.21	252.255	3114.21	55.031	3114.21	5.54691	3114.21	275.759
3147.71	41.2626	3114.13	8.81357	3114.13	16.0201	3114.13	9.26749	3153.42	86.1614	3131.42	47.9106	3131.42	19.9725	3131.42	0.00424	3131.42	67.6586	3148.14	174.39	3114.92	152.044	3114.92	19.3145	3114.92	3.21297e-09	3114.92	170.965	3147.7	253.814	3114.63	251.861	3114.63	55.2936	3114.63	5.54394	3114.63	275.62
3148.17	40.2862	3114.55	8.85515	3114.55	16.0159	3114.55	9.30838	3153.89	104.977	3131.84	48.2578	3131.84	20.1425	3131.84	0.00429	3131.84	68.1549	3148.6	170.059	3115.34	152.009	3115.34	19.4741	3115.34	3.24701e-09	3115.34	171.116	3148.15	257.579	3115.05	251.467	3115.05	55.5562	3115.05	5.54098	3115.05	275.481
3148.62	47.0062	3114.97	8.89673	3114.97	16.0118	3114.97	9.36312	3154.36	98.6303	3132.26	48.605	3132.26	20.3124	3132.26	0.00434	3132.26	68.6828	3149.05	172.431	3115.76	151.974	3115.76	19.6337	3115.76	3.28104e-09	3115.76	171.267	3148.61	257.444	3115.47	251.073	3115.47	55.8187	3115.47	5.53801	3115.47	275.342
3149.07	38.7172	3115.39	8.93831	3115.39	16.0076	3115.39	9.41787	3154.43	100.704	3132.69	48.9522	3132.69	20.4825	3132.69	0.00439	3132.69	69.244	3149.5	174.815	3116.18	151.936	3116.18	19.7933	3116.18	3.31508e-09	3116.18	171.418	3149.06	255.98	3115.89	250.678	3115.89	56.0813	3115.89	5.53504	3115.89	275.203
3149.53	15.5281	3115.81	8.97989	3115.81	16.0035	3115.81	9.47331	3154.9	106.082	3133.11	49.2994	3133.11	20.6524	3133.11	0.00444	3133.11	69.8053	3149.96	176.477	3116.61	151.891	3116.61	19.9528	3116.61	3.34912e-09	3116.61	171.569	3149.51	260.04	3116.32	250.284	3116.32	56.3438	3116.32	5.53214	3116.32	275.064
3149.98	3.98406	3116.23	9.02147	3116.23	15.9993	3116.23	9.52806	3155.37	106.039	3133.53	49.6466	3133.53	20.8224	3133.53	0.00449	3133.53	70.3665	3150.41	179.236	3117.03	151.847	3117.03	20.1124	3117.03	3.38315e-09	3117.03	171.72	3149.97	248.988	3116.74	249.89	3116.74	56.6064	3116.74	5.52918	3116.74	274.926
3150.44	4.6431	3116.65	9.06305	3116.65	15.9951	3116.65	9.5835	3155.84	110.629	3133.95	49.9938	3133.95	20.9923	3133.95	0.00453	3133.95	70.9278	3150.86	174.948	3117.45	151.802	3117.45	20.272	3117.45	3.41719e-09	3117.45	171.867	3150.42	247.48	3117.16	249.496	3117.16	56.869	3117.16	5.52621	3117.16	274.787
3150.89	6.03326	3117.07	9.10463	3117.07	15.991	3117.07	9.63824	3156.31	100.577	3134.37	50.3409	3134.37	21.1623	3134.37	0.00458	3134.37	71.4891	3151.32	179.574	3117.87	151.751	3117.87	20.4316	3117.87	3.45122e-09	3117.87	171.973	3150.88	247.915	3117.58	249.101	3117.58	57.1315	3117.58	5.52324	3117.58	274.648
3151.34	14.6694	3117.49	9.14621	3117.49	15.9868	3117.49	9.69299	3156.78	105.648	3134.79	50.6882	3134.79	21.3323	3134.79	0.00463	3134.79	72.0504	3151.5	185.854	3118.29	151.695	3118.29	20.5911	3118.29	3.48526e-09	3118.29	172.08	3151.33	252.17	3118	248.707	3118	57.3941	3118	5.52028	3118	274.509
3151.52	19.1822	3117.91	9.18779	3117.91	15.9827	3117.91	9.74843	3157.24	105.99	3135.21	51.0354	3135.21	21.5023	3135.21	0.00468	3135.21	72.6116	3151.96	185.809	3118.71	151.639	3118.71	20.7507	3118.71	3.5193e-09	3118.71	172.187	3151.78	254.863	3118.42	248.313	3118.42	57.6566	3118.42	5.51731	3118.42	274.37
3151.98	28.9549	3118.33	9.22937	3118.33	15.9778	3118.33	9.80318	3157.71	117.679	3135.63	51.3826	3135.63	21.6722	3135.63	0.00473	3135.63	73.1729	3152.41	175.146	3119.13	151.583	3119.13	20.9103	3119.13	3.55333e-09	3119.13	172.293	3152.24	264.975	3118.84	247.919	3118.84	57.9192	3118.84	5.51434	3118.84	274.231
3152.43	26.4567	3118.75	9.27095	3118.75	15.9736	3118.75	9.85792	3158.18	99.7243	3136.05	51.7298	3136.05	21.8422	3136.05	0.00478	3136.05	73.7341	3152.86	172.555	3119.55	151.524	3119.55	21.0699	3119.55	3.58737e-09	3119.55	172.4	3152.69	272.199	3119.26	247.496	3119.26	58.1818	3119.26	5.51138	3119.26	274.092
3152.89	14.587	3119.17	9.31253	3119.17	15.9695	3119.17	9.91337	3158.65	104.847	3136.47	52.077	3136.47	22.0607	3136.47	0.00483	3136.47	74.2955	3153.32	171.421	3119.97	151.455	3119.97	21.2294	3119.97	3.62142e-09	3119.97	172.507	3152.71	276.816	3119.68	247.059	3119.68	58.4443	3119.68	5.50848	3119.68	273.953
3153.34	14.7886	3119.59	9.35411	3119.59	15.9653	3119.59	9.96811	3159.12	108.345	3136.89	52.4241	3136.89	22.2914	3136.89	0.00488	3136.89	74.8567	3153.77	178.098	3120.39	151.386	3120.39	21.389	3120.39	3.65545e-09	3120.39	172.613	3153.16	268.7	3120.1	246.622	3120.1	58.7069	3120.1	5.50551	3120.1	273.814
3153.79	14.2488	3120.01	9.39569	3120.01	15.9612	3120.01	10.0236	3159.59	115.149	3137.31	52.7713	3137.31	22.5221	3137.31	0.00493	3137.31	75.418	3154.22	183.341	3120.82	151.317	3120.82	21.5486	3120.82	3.68949e-09	3120.82	172.72	3153.61	262.583	3120.52	246.184	3120.52	58.9694	3120.52	5.50254	3120.52	273.675
3154.25	12.9799	3120.43	9.43658	3120.43	15.957	3120.43	10.0783	3160.05	101.23	3137.74	53.1185	3137.74	22.7527	3137.74	0.00498	3137.74	75.9792	3154.68	189.329	3121.24	151.248	3121.24	21.7082	3121.24	3.72352e-09	3121.24	172.826	3154.07	262.924	3120.95	245.747	3120.95	59.232	3120.95	5.49958	3120.95	273.536
3154.7	13.7505	3120.85	9.47816	3120.85	15.9529	3120.85	10.1331	3160.52	111.399	3138.16	53.4776	3138.16	22.9834	3138.16	0.00503	3138.16	76.5405	3155.13	186.631	3121.66	151.175	3121.66	21.9135	3121.66	3.75756e-09	3121.66	172.933	3154.52	253.693	3121.37	245.31	3121.37	59.4946	3121.37	5.49661	3121.37	273.397
3155.15	4.04435	3121.27	9.51974	3121.27	15.9487	3121.27	10.1885	3160.99	105.172	3138.58	53.8378	3138.58	23.2141	3138.58	0.00508	3138.58	77.1017	3155.58	185.069	3122.08	151.091	3122.08	22.1324	3122.08	3.7916e-09	3122.08	173.04	3154.97	255.361	3121.79	244.873	3121.79	59.7571	3121.79	5.49364	3121.79	273.259
3155.61	-1.74289	3121.69	9.56132	3121.69	15.9445	3121.69	10.2432	3161.46	115.885	3139	54.198	3139	23.4448	3139	0.00512	3139	77.6631	3156.04	178.173	3122.5	151.007	3122.5	22.3513	3122.5	3.82563e-09	3122.5	173.146	3155.43	266.083	3122.21	244.436	3122.21	60.0196	3122.21	5.49068	3122.21	273.12
3156.06	9.14691	3122.11	9.6029	3122.11	15.9404	3122.11	10.2987	3161.93	117.921	3139.42	54.558	3139.42	23.6755	3139.42	0.00517	3139.42	78.2243	3156.49	176.262	3122.92	150.923	3122.92	22.5701	3122.92	3.85967e-09	3122.92	173.253	3155.88	274.401	3122.63	243.998	3122.63	60.2822	3122.63	5.48771	3122.63	272.981
3156.51	17.7172	3122.53	9.64448	3122.53	15.9355	3122.53	10.3534	3162.39	108.226	3139.84	54.9182	3139.84	23.9062	3139.84	0.00522	3139.84	78.7856	3156.94	182.296	3123.34	150.839	3123.34	22.789	3123.34	3.8937e-09	3123.34	173.359	3156.33	272.366	3123.05	243.561	3123.05	60.5448	3123.05	5.48474	3123.05	272.842
3156.97	29.8759	3122.95	9.68606	3122.95	15.9314	3122.95	10.4082	3162.86	108.162	3140.26	55.2783	3140.26	24.1367	3140.26	0.00527	3140.26	79.3468	3157.4	192.424	3123.76	150.755	3123.76	23.008	3123.76	3.92774e-09	3123.76	173.466	3156.79	285.378	3123.47	243.124	3123.47	60.8073	3123.47	5.48184	3123.47	272.703
3157.42	28.6237	3123.37	9.72764	3123.37	15.9272	3123.37	10.4636	3163.33	108.615	3140.68	55.6385	3140.68	24.3674	3140.68	0.00532	3140.68	79.908	3157.85	192.847	3124.18	150.663	3124.18	23.2269	3124.18	3.96178e-09	3124.18	173.572	3157.24	281.48	3123.89	242.687	3123.89	61.0699	3123.89	5.47888	3123.89	272.525
3157.87	23.3444	3123.79	9.76922	3123.79	15.9231	3123.79	10.5183	3163.8	102.05	3141.1	55.9987	3141.1	24.5981	3141.1	0.00537	3141.1	80.4694	3158.3	189.511	3124.61	150.562	3124.61	23.4458	3124.61	3.99581e-09	3124.61	173.679	3157.69	275.115	3124.31	242.249	3124.31	61.3324	3124.31	5.47591	3124.31	272.339
3158.33	19.1746	3124.21	9.8108	3124.21	15.9189	3124.21	10.5731	3164.27	119.112	3141.52	56.3588	3141.52	24.8288	3141.52	0.00542	3141.52	81.0306	3158.75	187.497	3125.03	150.461	3125.03	23.6647	3125.03	4.02985e-09	3125.03	173.786	3158.15	270.941	3124.73	241.812	3124.73	61.595	3124.73	5.47294	3124.73	272.153
3158.78	9.08176	3124.63	9.85238	3124.63	15.9147	3124.63	10.6285	3164.74	113.904	3141.94	56.7189	3141.94	25.0595	3141.94	0.00547	3141.94	81.5919	3159.21	180.561	3125.45	150.361	3125.45	23.8836	3125.45	4.06388e-09	3125.45	173.892	3158.6	274.319	3125.16	241.355	3125.16	61.8576	3125.16	5.46997	3125.16	271.967
3159.23	-4.60706	3125.05	9.89396	3125.05	15.9106	3125.05	10.6833	3165.2	115.222	3142.36	57.079	3142.36	25.2901	3142.36	0.00552	3142.36	82.1531	3159.66	180.859	3125.87	150.26	3125.87	24.1025	3125.87	4.09793e-09	3125.87	173.999	3159.05	268.925	3125.58	240.875	3125.58	62.1202	3125.58	5.46701	3125.58	271.781
3159.68	3.05474	3125.47	9.93554	3125.47	15.9064	3125.47	10.7387	3165.67	111.052	3142.79	57.4392	3142.79	25.5208	3142.79	0.00557	3142.79	82.7144	3160.11	181.276	3126.29	150.159	3126.29	24.3214	3126.29	4.13197e-09	3126.29	174.105	3159.5	269.016	3126	240.396	3126	62.3827	3126	5.46404	3126	271.595
3160.14	2.34026	3125.89	9.98613	3125.89	15.9023	3125.89	10.7789	3166.14	122.981	3143.21	57.7994	3143.21	25.7515	3143.21	0.00562	3143.21	83.2756	3160.57	184.038	3126.71	150.058	3126.71	24.5404	3126.71	4.166e-09	3126.71	174.212	3159.96	261.569	3126.42	239.916	3126.42	62.6452	3126.42	5.46107	3126.42	271.409
3160.59	6.8704	3126.31	10.0443	3126.31	15.8974	3126.31	10.808	3166.6	122.106	3143.63	58.1595	3143.63	25.9822	3143.63	0.00567	3143.63	83.837	3161.02	176.718	3127.13	149.939	3127.13	24.7592	3127.13	4.20004e-09	3127.13	174.319	3160.41	271.711	3126.84	239.436	3126.84	62.9078	3126.84	5.45818	3126.84	271.223
3161.04	14.8912	3126.73	10.1026	3126.73	15.8933	3126.73	10.8766	3167.07	133.837	3144.05	58.5197	3144.05	26.2129	3144.05	0.00572	3144.05	84.3982	3161.47	179.789	3127.55	149.82	3127.55	24.9781	3127.55	4.23407e-09	3127.55	174.425	3160.86	276.043	3127.26	238.956	3127.26	63.1704	3127.26	5.45521	3127.26	271.037
3161.5	24.1885	3127.15	10.1615	3127.15	15.8891	3127.15	10.9563	3167.54	115.878	3144.47	58.8798	3144.47	26.4435	3144.47	0.00576	3144.47	84.9987	3161.93	178.13	3127.97	149.7	3127.97	25.197	3127.97	4.26811e-09	3127.97	174.532	3161.32	272.535	3127.68	238.476	3127.68	63.4329	3127.68	5.45224	3127.68	270.851
3161.95	32.4864	3127.57	10.2197	3127.57	15.8849	3127.57	11.036	3168.01	125.399	3144.89	59.2399	3144.89	26.6741	3144.89	0.00581	3144.89	85.6147	3162.38	180.398	3128.4	149.58	3128.4	25.416	3128.4	4.30215e-09	3128.4	174.638	3161.77	279.119	3128.1	237.997	3128.1	63.6955	3128.1	5.44928	3128.1	270.665
3162.4	38.483	3127.99	10.2779	3127.99	15.8808	3127.99	11.1157	3168.47	121.845	3145.31	59.6001	3145.31	26.9048	3145.31	0.00586	3145.31	86.2305	3162.83	180.374	3128.82	149.46	3128.82	25.6349	3128.82	4.33618e-09	3128.82	174.745	3162.22	271.885	3128.52	237.517	3128.52	63.958	3128.52	5.44631	3128.52	270.479
3162.85	35.641	3128.41	10.3361	3128.41	15.8808	3128.41	11.1961	3168.94	118.518	3145.73	59.9602	3145.73	27.1355	3145.73	0.00591	3145.73	86.8465	3163.28	180.924	3129.24	149.341	3129.24	25.8537	3129.24	4.37022e-09	3129.24	174.852	3162.67	264.158	3128.94	237.037	3128.94	64.2206	3128.94	5.44334	3128.94	270.293
3163.31	39.8718	3128.83	10.395	3128.83	15.887	3128.83	11.2758	3169.41	124.315	3146.15	60.3234	3146.15	27.3662	3146.15	0.00596	3146.15	87.4624	3163.74	176.916	3129.66	149.221	3129.66	26.0726	3129.66	4.40425e-09	3129.66	174.943	3163.13	264.761	3129.36	236.557	3129.36	64.4832	3129.36	5.44037	3129.36	270.107
3163.76	41.4061	3129.25	10.4532	3129.25	15.8926	3129.25	11.3555	3169.88	116.566	3146.57	60.6884	3146.57	27.5969	3146.57	0.00601	3146.57	88.0784	3164.19	175.384	3130.08	149.089	3130.08	26.2916	3130.08	4.43829e-09	3130.08	175.014	3163.58	269.461	3129.79	236.077	3129.79	64.7457	3129.79	5.43741	3129.79	269.921
3164.21	42.2737	3129.67	10.5114	3129.67	15.8988	3129.67	11.4352	3170.34	117.506	3146.99	61.0533	3146.99	27.8276	3146.99	0.00606	3146.99	88.6944	3164.64	177.117	3130.5	148.949	3130.5	26.5105	3130.5	4.47233e-09	3130.5	175.085	3164.03	263.489	3130.21	235.598	3130.21	65.0083	3130.21	5.43451	3130.21	269.735
3164.66	44.2106	3130.09	10.5696	3130.09	15.9044	3130.09	11.5149	3170.81	110.075	3147.41	61.4183	3147.41	28.0582	3147.41	0.00611	3147.41	89.3103	3165.09	179.102	3130.92	148.808	3130.92	26.7294	3130.92	4.50636e-09	3130.92	175.156	3164.48	268.437	3130.63	235.118	3130.63	65.2708	3130.63	5.43154	3130.63	269.549
3165.11	45.0332	3130.51	10.6285	3130.51	15.9106	3130.51	11.5946	3171.28	124.124	3147.84	61.7832	3147.84	28.2889	3147.84	0.00616	3147.84	89.9263	3165.54	184.369	3131.34	148.668	3131.34	26.9482	3131.34	4.54041e-09	3131.34	175.226	3164.94	270.082	3131.05	234.638	3131.05	65.5334	3131.05	5.42858	3131.05	269.363
3165.57	43.4622	3130.93	10.6867	3130.93	15.9168	3130.93	11.6743	3171.35	125.44	3148.26	62.1482	3148.26	28.5196	3148.26	0.00621	3148.26	90.5422	3166	185.649	3131.76	148.527	3131.76	27.1672	3131.76	4.57445e-09	3131.76	175.298	3165.39	267.656	3131.47	234.157	3131.47	65.796	3131.47	5.42561	3131.47	269.177
3166.02	38.2709	3131.35	10.745	3131.35	15.9224	3131.35	11.754	3171.82	121.953	3148.68	62.5131	3148.68	28.7503	3148.68	0.00626	3148.68	91.1582	3166.45	181.651	3132.18	148.387	3132.18	27.3861	3132.18	4.60848e-09	3132.18	175.368	3165.84	272.107	3131.89	233.636	3131.89	66.0611	3131.89	5.42264	3131.89	268.991
3166.47	31.9009	3131.77	10.8032	3131.77	15.9286	3131.77	11.8337	3172.29	134.975	3149.1	62.8781	3149.1	28.9809	3149.1	0.00631	3149.1	91.7741	3166.9	179.636	3132.61	148.246	3132.61	27.605	3132.61	4.64252e-09	3132.61	175.439	3166.29	271.973	3132.31	233.116	3132.31	66.3812	3132.31	5.41967	3132.31	268.805
3166.92	36.6535	3132.19	10.8621	3132.19	15.9342	3132.19	11.9141	3172.76	144.712	3149.52	63.2431	3149.52	29.2116	3149.52	0.00636	3149.52	92.3901	3166.92	180.932	3133.03	148.106	3133.03	27.8239	3133.03	4.67655e-09	3133.03	175.51	3166.74	269.385	3132.73	232.595	3132.73	66.7013	3132.73	5.41671	3132.73	268.619
3167.34	36.5419	3132.61	10.9203	3132.61	15.9404	3132.61	11.9938	3173.22	137.591	3149.94	63.6081	3149.94	29.4422	3149.94	0.0064	3149.94	93.006	3167.37	180.449	3133.45	147.957	3133.45	28.0428	3133.45	4.71059e-09	3133.45	175.581	3167.2	270.461	3133.15	232.074	3133.15	67.0213	3133.15	5.41374	3133.15	268.433
3167.79	28.2016	3133.03	10.9785	3133.03	15.9466	3133.03	12.0734	3173.69	127.159	3150.36	63.9729	3150.36	29.6729	3150.36	0.00645	3150.36	93.622	3167.83	179.197	3133.87	147.794	3133.87	28.2617	3133.87	4.74463e-09	3133.87	175.652	3167.65	276.075	3133.57	231.554	3133.57	67.3413	3133.57	5.41077	3133.57	268.247
3168.24	23.3707	3133.45	11.0367	3133.45	15.9522	3133.45	12.1531	3174.16	119.048	3150.78	64.3379	3150.78	29.9036	3150.78	0.0065	3150.78	94.2379	3168.28	180.289	3134.29	147.631	3134.29	28.4806	3134.29	4.77866e-09	3134.29	175.723	3168.1	265.685	3134	231.033	3134	67.6613	3134	5.40787	3134	268.061
3168.7	24.4033	3133.88	11.0956	3133.88	15.9584	3133.88	12.2328	3174.62	123.325	3151.2	64.7029	3151.2	30.1343	3151.2	0.00655	3151.2	94.8539	3168.73	179.92	3134.71	147.468	3134.71	28.6996	3134.71	4.8127e-09	3134.71	175.794	3168.4	267.865	3134.42	230.513	3134.42	67.9814	3134.42	5.40491	3134.42	267.875
3169.15	27.6278	3134.3	11.1538	3134.3	15.964	3134.3	12.3125	3175.09	124.079	3151.62	65.0679	3151.62	30.365	3151.62	0.0066	3151.62	95.4698	3169.18	177.78	3135.13	147.305	3135.13	28.9185	3135.13	4.84673e-09	3135.13	175.865	3168.86	270.236	3134.84	229.992	3134.84	68.3014	3134.84	5.40194	3134.84	267.689
3169.6	31.5454	3134.72	11.212	3134.72	15.9702	3134.72	12.3922	3175.56	141.743	3152.04	65.4329	3152.04	30.5957	3152.04	0.00665	3152.04	96.0858	3169.63	181.231	3135.55	147.142	3135.55	29.1373	3135.55	4.88077e-09	3135.55	175.936	3169.31	257.191	3135.26	229.471	3135.26	68.6214	3135.26	5.39897	3135.26	267.503
3170.05	42.3132	3135.14	11.2703	3135.14	15.9764	3135.14	12.4719	3176.02	145.281	3152.46	65.7977	3152.46	30.8263	3152.46	0.0067	3152.46	96.7018	3170.08	186.859	3135.97	146.979	3135.97	29.3562	3135.97	4.91481e-09	3135.97	176.007	3169.76	269.551	3135.68	228.951	3135.68	68.9415	3135.68	5.39601	3135.68	267.314
3170.5	51.3402	3135.56	11.3285	3135.56	15.982	3135.56	12.5516	3176.49	134.947	3152.89	66.1627	3152.89	31.057	3152.89	0.00675	3152.89	97.3177	3170.54	184.87	3136.4	146.816	3136.4	29.5752	3136.4	4.94884e-09	3136.4	176.078	3170.21	261.835	3136.1	228.43	3136.1	69.2615	3136.1	5.39304	3136.1	267.101
3170.96	58.1198	3135.98	11.3874	3135.98	15.9882	3135.98	12.6313	3176.96	131.593	3153.31	66.5277	3153.31	31.2877	3153.31	0.0068	3153.31	97.9337	3170.99	179.153	3136.82	146.653	3136.82	29.7941	3136.82	4.98288e-09	3136.82	176.149	3170.66	260.6	3136.52	227.91	3136.52	69.5815	3136.52	5.39007	3136.52	266.887
3171.41	65.1579	3136.4	11.4456	3136.4	15.9944	3136.4	12.7117	3177.42	131.529	3153.73	66.8909	3153.73	31.5724	3153.73	0.00685	3153.73	98.5496	3171.44	173.615	3137.24	146.485	3137.24	30.013	3137.24	5.01692e-09	3137.24	176.22	3171.12	259.19	3136.94	227.389	3136.94	69.9016	3136.94	5.38711	3136.94	266.674
3171.86	64.932	3136.82	11.5038	3136.82	16	3136.82	12.7914	3177.89	130.489	3154.15	67.2531	3154.15	31.8706	3154.15	0.0069	3154.15	99.1656	3171.89	175.884	3137.66	146.298	3137.66	30.2318	3137.66	5.05096e-09	3137.66	176.291	3171.57	264.713	3137.36	226.868	3137.36	70.2216	3137.36	5.38421	3137.36	266.46
3172.31	65.1683	3137.24	11.5641	3137.24	16.0062	3137.24	12.8683	3178.36	136.633	3154.57	67.6152	3154.57	32.1689	3154.57	0.00695	3154.57	99.7815	3172.34	178.499	3138.08	146.11	3138.08	30.4508	3138.08	5.085e-09	3138.08	176.362	3172.02	264.919	3137.78	226.348	3137.78	70.5416	3137.78	5.38124	3137.78	266.246
3172.76	74.0644	3137.66	11.641	3137.66	16.0118	3137.66	12.9189	3178.82	140.503	3154.99	67.9774	3154.99	32.4671	3154.99	0.007	3154.99	100.397	3172.8	186.939	3138.5	145.923	3138.5	30.6697	3138.5	5.11903e-09	3138.5	176.433	3172.47	251	3138.2	225.827	3138.2	70.8616	3138.2	5.37827	3138.2	266.033
3173.21	74.5523	3138.08	11.7179	3138.08	16.018	3138.08	12.9695	3179.29	139.573	3155.41	68.3395	3155.41	32.7654	3155.41	0.00704	3155.41	101.013	3173.25	191.802	3138.92	145.736	3138.92	30.8886	3138.92	5.15307e-09	3138.92	176.504	3172.92	267.226	3138.63	225.295	3138.63	71.1817	3138.63	5.37531	3138.63	265.819
3173.66	69.6638	3138.5	11.7949	3138.5	16.0242	3138.5	13.0201	3179.76	131.985	3155.83	68.7016	3155.83	33.0636	3155.83	0.00709	3155.83	101.629	3173.7	194.486	3139.34	145.549	3139.34	31.1075	3139.34	5.1871e-09	3139.34	176.575	3173.37	266.817	3139.05	224.736	3139.05	71.5017	3139.05	5.37234	3139.05	265.606
3174.12	64.4802	3138.92	11.8725	3138.92	16.0298	3138.92	13.1282	3180.22	143.687	3156.25	69.0638	3156.25	33.362	3156.25	0.00714	3156.25	102.245	3174.15	193.249	3139.76	145.361	3139.76	31.3264	3139.76	5.22114e-09	3139.76	176.646	3173.83	263.445	3139.47	224.178	3139.47	71.8218	3139.47	5.36937	3139.47	265.392
3174.57	49.6936	3139.34	11.9494	3139.34	16.036	3139.34	13.2405	3180.69	139.521	3156.67	69.4259	3156.67	33.6603	3156.67	0.00719	3156.67	102.899	3174.6	185.871	3140.19	145.174	3140.19	31.5707	3140.19	5.25518e-09	3140.19	176.717	3174.28	258.92	3139.89	223.62	3139.89	72.1418	3139.89	5.36641	3139.89	265.178
3175.02	35.7394	3139.76	12.0263	3139.76	16.0416	3139.76	13.3527	3181.15	143.205	3157.09	69.7881	3157.09	33.9585	3157.09	0.00724	3157.09	103.555	3175.05	176.687	3140.61	144.987	3140.61	31.8564	3140.61	5.28921e-09	3140.61	176.787	3174.73	265.814	3140.31	223.062	3140.31	72.4618	3140.31	5.36344	3140.31	264.965
3175.47	23.6161	3140.18	12.1032	3140.18	16.0478	3140.18	13.465	3181.62	125.26	3157.51	70.1502	3157.51	34.2568	3157.51	0.00729	3157.51	104.211	3175.5	173.188	3141.03	144.8	3141.03	32.1421	3141.03	5.32325e-09	3141.03	176.858	3175.18	254.836	3140.73	222.504	3140.73	72.7818	3140.73	5.36047	3140.73	264.751
3175.92	14.5696	3140.6	12.1802	3140.6	16.054	3140.6	13.5773	3182.09	127.129	3157.94	70.5122	3157.94	34.555	3157.94	0.00734	3157.94	104.867	3175.95	169.705	3141.45	144.609	3141.45	32.4279	3141.45	5.35728e-09	3141.45	176.929	3175.63	259.469	3141.15	221.946	3141.15	73.1019	3141.15	5.35757	3141.15	264.538
3176.37	13.2661	3141.02	12.2571	3141.02	16.0596	3141.02	13.6895	3182.55	129.183	3158.36	70.8744	3158.36	34.8533	3158.36	0.00739	3158.36	105.524	3176.41	170.929	3141.87	144.396	3141.87	32.7136	3141.87	5.39132e-09	3141.87	176.981	3176.08	257.853	3141.57	221.388	3141.57	73.4219	3141.57	5.35461	3141.57	264.324
3176.82	16.4837	3141.44	12.334	3141.44	16.0658	3141.44	13.8011	3183.02	127.199	3158.78	71.2365	3158.78	35.1515	3158.78	0.00744	3158.78	106.18	3176.86	177.233	3142.29	144.184	3142.29	32.9993	3142.29	5.42536e-09	3142.29	177.028	3176.53	261.946	3141.99	220.83	3141.99	73.742	3141.99	5.35164	3141.99	264.11
3177.27	12.1975	3141.86	12.4109	3141.86	16.0714	3141.86	13.9134	3183.48	120	3159.2	71.5987	3159.2	35.4498	3159.2	0.00749	3159.2	106.836	3177.31	182.192	3142.71	143.971	3142.71	33.285	3142.71	5.45939e-09	3142.71	177.075	3176.98	257.342	3142.41	220.272	3142.41	74.062	3142.41	5.34867	3142.41	263.897
3177.73	18.571	3142.28	12.4879	3142.28	16.0776	3142.28	14.0256	3183.95	121.071	3159.62	71.9608	3159.62	35.7482	3159.62	0.00754	3159.62	107.492	3177.76	177.774	3143.13	143.758	3143.13	33.5707	3143.13	5.49344e-09	3143.13	177.122	3177.44	260.152	3142.84	219.714	3142.84	74.382	3142.84	5.34571	3142.84	263.683
3178.18	26.6937	3142.7	12.5648	3142.7	16.0838	3142.7	14.1379	3184.41	153.473	3160.04	72.3229	3160.04	36.0464	3160.04	0.00759	3160.04	108.148	3178.21	175.29	3143.55	143.545	3143.55	33.8565	3143.55	5.52748e-09	3143.55	177.169	3177.89	256.05	3143.26	219.156	3143.26	74.702	3143.26	5.34274	3143.26	263.47
3178.63	36.5093	3143.12	12.6417	3143.12	16.0894	3143.12	14.2502	3184.88	144.957	3160.46	72.6851	3160.46	36.3447	3160.46	0.00764	3160.46	108.804	3178.66	182.48	3143.97	143.332	3143.97	34.1423	3143.97	5.56151e-09	3143.97	177.216	3178.34	244.308	3143.68	218.598	3143.68	75.022	3143.68	5.33977	3143.68	263.256
3179.08	44.4241	3143.54	12.7193	3143.54	16.0956	3143.54	14.3624	3185.35	137.798	3160.88	73.0401	3160.88	36.6429	3160.88	0.00768	3160.88	109.46	3179.11	180.024	3144.4	143.12	3144.4	34.428	3144.4	5.59555e-09	3144.4	177.263	3178.79	253.305	3144.1	218.04	3144.1	75.3421	3144.1	5.33681	3144.1	263.042
3179.53	50.607	3143.96	12.7963	3143.96	16.1012	3143.96	14.4747	3185.81	149.064	3161.3	73.3926	3161.3	36.9412	3161.3	0.00773	3161.3	110.116	3179.56	173.438	3144.82	142.907	3144.82	34.7137	3144.82	5.62958e-09	3144.82	177.31	3179.24	251.144	3144.52	217.482	3144.52	75.6622	3144.52	5.33391	3144.52	262.829
3179.98	58.282	3144.38	12.8732	3144.38	16.1074	3144.38	14.5863	3186.28	150.954	3161.72	73.7451	3161.72	37.2394	3161.72	0.00778	3161.72	110.772	3180.01	168.593	3145.24	142.694	3145.24	34.9994	3145.24	5.66362e-09	3145.24	177.357	3179.69	257.873	3144.94	216.924	3144.94	75.9822	3144.94	5.33094	3144.94	262.615
3180.43	58.3977	3144.8	12.9501	3144.8	16.1136	3144.8	14.6985	3186.74	132.661	3162.14	74.0977	3162.14	37.5377	3162.14	0.00783	3162.14	111.428	3180.46	178.644	3145.66	142.481	3145.66	35.2851	3145.66	5.69766e-09	3145.66	177.404	3180.14	268.897	3145.36	216.366	3145.36	76.3022	3145.36	5.32797	3145.36	262.402
3180.88	36.7338	3145.22	13.027	3145.22	16.1192	3145.22	14.8108	3187.21	147.018	3162.56	74.4503	3162.56	37.8361	3162.56	0.00788	3162.56	112.084	3180.92	185.583	3146.08	142.268	3146.08	35.5709	3146.08	5.73169e-09	3146.08	177.451	3180.59	249.847	3145.78	215.808	3145.78	76.6222	3145.78	5.32501	3145.78	262.188
3181.33	29.2952	3145.64	13.1039	3145.64	16.1254	3145.64	14.9231	3187.67	151.47	3162.98	74.8028	3162.98	38.1343	3162.98	0.00793	3162.98	112.74	3181.37	184.674	3146.5	142.028	3146.5	35.8566	3146.5	5.76573e-09	3146.5	177.498	3181.04	264.562	3146.2	215.241	3146.2	76.9423	3146.2	5.32204	3146.2	261.974
3181.78	27.0194	3146.06	13.1809	3146.06	16.131	3146.06	15.0353	3188.14	150.544	3163.41	75.1554	3163.41	38.4326	3163.41	0.00798	3163.41	113.396	3181.82	184.053	3146.92	141.789	3146.92	36.1423	3146.92	5.79976e-09	3146.92	177.545	3181.49	272.038	3146.62	214.65	3146.62	77.2623	3146.62	5.31907	3146.62	261.761
3182.23	24.7664	3146.48	13.2578	3146.48	16.1434	3146.48	15.1476	3188.16	152.799	3163.83	75.508	3163.83	38.7308	3163.83	0.00803	3163.83	114.052	3182.27	188.688	3147.34	141.55	3147.34	36.428	3147.34	5.8338e-09	3147.34	177.592	3181.94	270.88	3147.04	214.06	3147.04	77.5824	3147.04	5.31611	3147.04	261.547
3182.49	20.3125	3146.9	13.3347	3146.9	16.1663	3146.9	15.2592	3188.63	149.559	3164.25	75.8604	3164.25	39.0291	3164.25	0.00808	3164.25	114.708	3182.52	189.415	3147.76	141.31	3147.76	36.7138	3147.76	5.86784e-09	3147.76	177.639	3182.39	276.183	3147.47	213.47	3147.47	77.9024	3147.47	5.31314	3147.47	261.334
3182.94	20.3888	3147.32	13.4116	3147.32	16.1892	3147.32	15.3714	3189.09	153.347	3164.67	76.213	3164.67	39.3273	3164.67	0.00813	3164.67	115.364	3182.97	181.631	3148.19	141.071	3148.19	36.9996	3148.19	5.90187e-09	3148.19	177.686	3182.85	271.96	3147.89	212.879	3147.89	78.2224	3147.89	5.31024	3147.89	261.117
3183.39	24.3104	3147.74	13.4886	3147.74	16.2127	3147.74	15.4837	3189.56	152.437	3165.09	76.5656	3165.09	39.6256	3165.09	0.00818	3165.09	116.02	3183.42	183.887	3148.61	140.831	3148.61	37.2853	3148.61	5.93592e-09	3148.61	177.733	3183.3	271.764	3148.31	212.289	3148.31	78.5424	3148.31	5.30727	3148.31	260.896
3183.84	25.0062	3148.16	13.5676	3148.16	16.2356	3148.16	15.5932	3190.02	156.443	3165.51	76.9181	3165.51	39.9238	3165.51	0.00823	3165.51	116.676	3183.87	186.143	3149.03	140.592	3149.03	37.571	3149.03	5.96996e-09	3149.03	177.78	3183.38	269.11	3148.73	211.698	3148.73	78.8624	3148.73	5.30431	3148.73	260.675
3184.29	25.887	3148.58	13.6639	3148.58	16.2585	3148.58	15.675	3190.49	170.713	3165.93	77.2707	3165.93	40.2222	3165.93	0.00827	3165.93	117.332	3184.32	180.857	3149.45	140.353	3149.45	37.8567	3149.45	6.00399e-09	3149.45	177.827	3183.83	272.101	3149.15	211.108	3149.15	79.1825	3149.15	5.30134	3149.15	260.454
3184.74	26.9702	3149	13.7602	3149	16.2813	3149	15.7567	3190.95	146.459	3166.35	77.6233	3166.35	40.5205	3166.35	0.00832	3166.35	117.988	3184.77	172.778	3149.87	140.113	3149.87	38.1424	3149.87	6.03803e-09	3149.87	177.874	3184.28	260.269	3149.57	210.518	3149.57	79.5135	3149.57	5.29837	3149.57	260.233
3185.19	39.8094	3149.42	13.8565	3149.42	16.3042	3149.42	15.8392	3191.42	149.163	3166.77	77.9758	3166.77	40.8187	3166.77	0.00837	3166.77	118.644	3185.22	177.278	3150.29	139.874	3150.29	38.4281	3150.29	6.07206e-09	3150.29	177.921	3184.73	251.901	3149.99	209.927	3149.99	79.8891	3149.99	5.2954	3149.99	260.011
3185.64	53.3423	3149.84	13.9529	3149.84	16.3271	3149.84	15.921	3191.88	156.512	3167.19	78.3273	3167.19	41.117	3167.19	0.00842	3167.19	119.3	3185.67	184.629	3150.71	139.634	3150.71	38.7139	3150.71	6.1061e-09	3150.71	177.968	3185.18	249.871	3150.41	209.337	3150.41	80.2647	3150.41	5.29244	3150.41	259.79
3186.09	55.5239	3150.26	14.0492	3150.26	16.3499	3150.26	16.0028	3192.35	146.349	3167.61	78.6647	3167.61	41.4152	3167.61	0.00847	3167.61	119.956	3186.12	190.22	3151.13	139.395	3151.13	38.9997	3151.13	6.14014e-09	3151.13	178.015	3185.63	250.354	3150.83	208.747	3150.83	80.6402	3150.83	5.28947	3150.83	259.569
3186.54	47.4705	3150.68	14.1455	3150.68	16.3728	3150.68	16.0915	3192.81	151.978	3168.03	79.0021	3168.03	41.7135	3168.03	0.00852	3168.03	120.612	3186.57	190.32	3151.55	139.132	3151.55	39.2854	3151.55	6.17417e-09	3151.55	178.062	3186.08	248.796	3151.25	208.156	3151.25	81.0158	3151.25	5.2865	3151.25	259.348
3186.99	39.7047	3151.1	14.2418	3151.1	16.3957	3151.1	16.2432	3193.28	163.301	3168.46	79.3393	3168.46	42.0117	3168.46	0.00857	3168.46	121.272	3187.02	182.295	3151.98	138.866	3151.98	39.5711	3151.98	6.20821e-09	3151.98	178.109	3186.53	245.108	3151.68	207.566	3151.68	81.3913	3151.68	5.28361	3151.68	259.127
3187.44	35.2799	3151.52	14.3382	3151.52	16.4186	3151.52	16.3957	3193.74	159.269	3168.88	79.6767	3168.88	42.31	3168.88	0.00862	3168.88	121.951	3187.47	174.705	3152.4	138.599	3152.4	39.8568	3152.4	6.24224e-09	3152.4	178.156	3186.98	237.606	3152.1	206.976	3152.1	81.7669	3152.1	5.28064	3152.1	258.905
3187.89	36.6077	3151.94	14.4345	3151.94	16.4414	3151.94	16.5475	3194.21	170.551	3169.3	80.0141	3169.3	42.6084	3169.3	0.00867	3169.3	122.629	3187.92	170.505	3152.82	138.333	3152.82	40.1426	3152.82	6.27628e-09	3152.82	178.203	3187.43	242.307	3152.52	206.385	3152.52	82.1424	3152.52	5.27767	3152.52	258.684
3188.34	34.7948	3152.36	14.5308	3152.36	16.4643	3152.36	16.6999	3194.67	156.324	3169.72	80.3514	3169.72	42.9066	3169.72	0.00872	3169.72	123.307	3188.37	173.069	3153.24	138.066	3153.24	40.4283	3153.24	6.31032e-09	3153.24	178.25	3187.89	235.669	3152.94	205.795	3152.94	82.518	3152.94	5.27471	3152.94	258.463
3188.79	31.5107	3152.78	14.6272	3152.78	16.4872	3152.78	16.8524	3195.14	157.744	3170.14	80.6887	3170.14	43.2687	3170.14	0.00877	3170.14	123.985	3188.82	173.553	3153.66	137.8	3153.66	40.714	3153.66	6.34435e-09	3153.66	178.295	3188.34	231.536	3153.36	205.204	3153.36	82.8936	3153.36	5.27174	3153.36	258.242
3189.24	38.5724	3153.2	14.7235	3153.2	16.51	3153.2	17.0041	3195.6	152.082	3170.56	81.0261	3170.56	43.6377	3170.56	0.00882	3170.56	124.663	3189.27	177.792	3154.08	137.533	3154.08	40.9997	3154.08	6.37839e-09	3154.08	178.332	3188.79	229.549	3153.78	204.614	3153.78	83.2691	3153.78	5.26877	3153.78	258.021
3189.69	37.9591	3153.62	14.8198	3153.62	16.5329	3153.62	17.1566	3196.07	156.395	3170.98	81.3634	3170.98	44.0069	3170.98	0.00887	3170.98	125.342	3189.72	184.59	3154.5	137.267	3154.5	41.2854	3154.5	6.41243e-09	3154.5	178.369	3189.23	215.772	3154.2	204.024	3154.2	83.6446	3154.2	5.2658	3154.2	257.8
3190.14	26.0125	3154.04	14.9161	3154.04	16.5558	3154.04	17.3091	3196.53	149.61	3171.4	81.7008	3171.4	44.3759	3171.4	0.00891	3171.4	126.02	3190.17	185.215	3154.92	137	3154.92	41.5712	3154.92	6.44647e-09	3154.92	178.405	3189.68	221.483	3154.62	203.412	3154.62	84.0202	3154.62	5.26284	3154.62	257.578
3190.59	35.1538	3154.46	15.0125	3154.46	16.5786	3154.46	17.4608	3197	158.506	3171.82	82.0381	3171.82	44.745	3171.82	0.00896	3171.82	126.698	3190.62	182.17	3155.34	136.734	3155.34	41.857	3155.34	6.48051e-09	3155.34	178.442	3190.13	231.31	3155.04	202.796	3155.04	84.3958	3155.04	5.25994	3155.04	257.357
3191.04	46.1101	3154.88	15.1081	3154.88	16.6015	3154.88	17.6133	3197.46	163.792	3172.24	82.3755	3172.24	45.1141	3172.24	0.00901	3172.24	127.376	3191.07	176.98	3155.76	136.468	3155.76	42.1427	3155.76	6.51454e-09	3155.76	178.479	3190.58	237.043	3155.46	202.18	3155.46	84.7713	3155.46	5.25697	3155.46	257.136
3191.49	59.054	3155.3	15.2044	3155.3	16.6244	3155.3	17.7658	3197.92	152.272	3172.66	82.7128	3172.66	45.4832	3172.66	0.00906	3172.66	128.055	3191.52	185.427	3156.19	136.201	3156.19	42.4284	3156.19	1.26145e-07	3156.19	178.515	3191.03	240.044	3155.88	201.565	3155.88	85.1469	3155.88	5.25401	3155.88	256.915
3191.94	66.6146	3155.72	15.3008	3155.72	16.6472	3155.72	17.9175	3198.39	168.48	3173.08	83.0502	3173.08	45.8523	3173.08	0.00911	3173.08	128.733	3191.97	189.086	3156.61	135.935	3156.61	42.7141	3156.61	3.79191e-07	3156.61	178.552	3191.48	239.653	3156.31	200.949	3156.31	85.5225	3156.31	5.25104	3156.31	256.694
3192.39	64.474	3156.14	15.3971	3156.14	16.6701	3156.14	18.07	3198.85	173.438	3173.51	83.3776	3173.51	46.2214	3173.51	0.00916	3173.51	129.411	3192.42	186.775	3157.03	135.652	3157.03	42.9998	3157.03	6.32236e-07	3157.03	178.589	3191.93	235.547	3156.73	200.333	3156.73	85.898	3156.73	5.24807	3156.73	256.472
3192.84	64.6666	3156.56	15.4934	3156.56	16.693	3156.56	18.2217	3199.32	157.802	3173.93	83.6954	3173.93	46.5906	3173.93	0.00921	3173.93	130.089	3192.87	176.262	3157.45	135.358	3157.45	43.2856	3157.45	8.85282e-07	3157.45	178.626	3192.38	226.145	3157.15	199.718	3157.15	86.2735	3157.15	5.2451	3157.15	256.251
3193.29	74.1732	3156.98	15.5897	3156.98	16.7158	3156.98	18.3742	3199.78	157.922	3174.35	84.0131	3174.35	46.9596	3174.35	0.00926	3174.35	130.767	3193.32	178.639	3157.87	135.065	3157.87	43.59	3157.87	1.13833e-06	3157.87	178.662	3192.83	227.623	3157.57	199.102	3157.57	86.6491	3157.57	5.24214	3157.57	256.03
3193.74	75.4123	3157.4	15.6861	3157.4	16.7387	3157.4	18.5267	3200.25	158.055	3174.77	84.3309	3174.77	47.3288	3174.77	0.00931	3174.77	131.446	3193.77	187.6	3158.29	134.771	3158.29	43.9466	3158.29	1.39137e-06	3158.29	178.699	3193.28	216.85	3157.99	198.486	3157.99	87.0247	3157.99	5.23917	3157.99	255.809
3194.19	77.5231	3157.82	15.7824	3157.82	16.7616	3157.82	18.6784	3200.71	159.724	3175.19	84.6486	3175.19	47.6978	3175.19	0.00936	3175.19	132.124	3194.22	192.537	3158.71	134.478	3158.71	44.3031	3158.71	1.64442e-06	3158.71	178.736	3193.73	224.935	3158.41	197.871	3158.41	87.4002	3158.41	5.23627	3158.41	255.588
3194.63	64.1919	3158.24	15.8787	3158.24	16.7845	3158.24	18.8309	3201.17	163.886	3175.61	84.9664	3175.61	48.067	3175.61	0.00941	3175.61	132.802	3194.67	189.494	3159.13	134.185	3159.13	44.6595	3159.13	1.89746e-06	3159.13	178.773	3194.18	229.178	3158.83	197.255	3158.83	87.7758	3158.83	5.2333	3158.83	255.366
3195.08	55.2945	3158.66	15.9847	3158.66	16.8073	3158.66	18.9681	3201.64	186.03	3176.03	85.2841	3176.03	48.436	3176.03	0.00946	3176.03	133.48	3195.12	186.173	3159.55	133.891	3159.55	45.0161	3159.55	2.15051e-06	3159.55	178.809	3194.63	242.63	3159.25	196.639	3159.25	88.1514	3159.25	5.23034	3159.25	255.145
3195.53	58.6195	3159.08	16.0998	3159.08	16.8302	3159.08	19.0915	3202.1	186.589	3176.45	85.6018	3176.45	48.8052	3176.45	0.00951	3176.45	134.158	3195.57	187.023	3159.98	133.598	3159.98	45.3726	3159.98	2.40355e-06	3159.98	178.846	3195.08	253.619	3159.67	196.023	3159.67	88.5269	3159.67	5.22737	3159.67	254.924
3195.98	48.3783	3159.5	16.2148	3159.5	16.8531	3159.5	19.2141	3202.57	173.428	3176.87	85.9196	3176.87	49.1742	3176.87	0.00955	3176.87	134.837	3196.02	193.141	3160.4	133.304	3160.4	45.7291	3160.4	2.6566e-06	3160.4	178.883	3195.53	251.775	3160.09	195.408	3160.09	88.9024	3160.09	5.2244	3160.09	254.71
3196.43	38.1628	3159.92	16.3299	3159.92	16.8759	3159.92	19.3368	3203.03	170.254	3177.29	86.2373	3177.29	49.5433	3177.29	0.0096	3177.29	135.515	3196.47	196.369	3160.82	133.011	3160.82	46.0856	3160.82	2.90964e-06	3160.82	178.92	3195.98	252.236	3160.52	194.792	3160.52	89.278	3160.52	5.22144	3160.52	254.5
3196.88	36.65	3160.34	16.4449	3160.34	16.8988	3160.34	19.4594	3203.49	164.124	3177.71	86.5551	3177.71	49.9124	3177.71	0.00965	3177.71	136.193	3196.91	198.687	3161.24	132.718	3161.24	46.4421	3161.24	3.16269e-06	3161.24	178.956	3196.43	245.177	3160.94	194.176	3160.94	89.6536	3160.94	5.21847	3160.94	254.291
3197.33	35.501	3160.76	16.5599	3160.76	16.9217	3160.76	19.5821	3203.96	169.98	3178.13	86.8729	3178.13	50.2816	3178.13	0.0097	3178.13	136.871	3197.36	197.435	3161.66	132.424	3161.66	46.7987	3161.66	3.41573e-06	3161.66	178.993	3196.88	247.683	3161.36	193.561	3161.36	90.0291	3161.36	5.2155	3161.36	254.081
3197.42	39.9369	3161.18	16.675	3161.18	16.9445	3161.18	19.7054	3204.42	170.939	3178.56	87.1906	3178.56	50.6507	3178.56	0.00975	3178.56	137.549	3197.4	197.197	3162.08	132.131	3162.08	47.1552	3162.08	3.66879e-06	3162.08	179.03	3197.32	230.626	3161.78	192.945	3161.78	90.4047	3161.78	5.21254	3161.78	253.872
3197.87	49.2196	3161.6	16.79	3161.6	16.9674	3161.6	19.8281	3204.88	169.095	3178.98	87.5078	3178.98	51.0197	3178.98	0.0098	3178.98	138.228	3197.85	189.931	3162.5	131.838	3162.5	47.5116	3162.5	3.92183e-06	3162.5	179.066	3197.77	224.434	3162.2	192.329	3162.2	90.7802	3162.2	5.20964	3162.2	253.662
3198.32	50.7158	3162.02	16.905	3162.02	16.9903	3162.02	19.9508	3205.32	177.049	3179.4	87.8028	3179.4	51.3889	3179.4	0.00985	3179.4	138.906	3198.3	193.19	3162.92	131.539	3162.92	47.8681	3162.92	4.17488e-06	3162.92	179.103	3198.22	226.694	3162.62	191.714	3162.62	91.1558	3162.62	5.20667	3162.62	253.453
3198.77	54.632	3162.44	17.0201	3162.44	17.0131	3162.44	20.0734	3205.78	174.037	3179.82	88.0978	3179.82	51.7579	3179.82	0.0099	3179.82	139.584	3198.75	197.542	3163.34	131.219	3163.34	48.2247	3163.34	4.42792e-06	3163.34	179.14	3198.56	221.871	3163.04	191.098	3163.04	91.5313	3163.04	5.2037	3163.04	253.243
3199.21	60.9611	3162.86	17.1351	3162.86	17.036	3162.86	20.2148	3206.25	168.137	3180.24	88.3928	3180.24	52.1271	3180.24	0.00995	3180.24	140.262	3199.2	197.582	3163.77	130.9	3163.77	48.5812	3163.77	4.68096e-06	3163.77	179.177	3199.01	228.285	3163.46	190.466	3163.46	91.9069	3163.46	5.20074	3163.46	253.034
3199.66	62.2716	3163.28	17.2502	3163.28	17.0589	3163.28	20.4137	3206.71	175.488	3180.66	88.6878	3180.66	52.4961	3180.66	0.01	3180.66	140.942	3199.64	190.684	3164.19	130.581	3164.19	48.9378	3164.19	4.93401e-06	3164.19	179.213	3199.46	238.815	3163.88	189.834	3163.88	92.2825	3163.88	5.19777	3163.88	252.824
3200.11	60.4615	3163.7	17.3652	3163.7	17.0901	3163.7	20.6119	3207.17	179.252	3181.08	88.9828	3181.08	52.8653	3181.08	0.01005	3181.08	141.622	3200.09	190.598	3164.61	130.261	3164.61	49.2942	3164.61	5.18705e-06	3164.61	179.25	3199.91	254.299	3164.3	189.202	3164.3	92.658	3164.3	5.1948	3164.3	252.615
3200.56	54.3818	3164.12	17.4802	3164.12	17.1386	3164.12	20.8101	3207.64	163.872	3181.5	89.2778	3181.5	53.2343	3181.5	0.0101	3181.5	142.303	3200.54	188.347	3165.03	129.942	3165.03	49.6507	3165.03	5.4401e-06	3165.03	179.287	3200.36	260.862	3164.72	188.57	3164.72	93.0335	3164.72	5.19184	3164.72	252.405
3201.01	59.2335	3164.54	17.5953	3164.54	17.1871	3164.54	21.009	3208.1	191.189	3181.92	89.5728	3181.92	53.6035	3181.92	0.01015	3181.92	142.984	3200.99	186.55	3165.45	129.623	3165.45	50.0073	3165.45	5.69314e-06	3165.45	179.323	3200.8	270.922	3165.15	187.938	3165.15	93.4091	3165.15	5.18887	3165.15	252.196
3201.46	66.6063	3164.96	17.7103	3164.96	17.2356	3164.96	21.2072	3208.56	188.476	3182.34	89.8678	3182.34	53.9726	3182.34	0.01019	3182.34	143.665	3201.44	184.625	3165.87	129.303	3165.87	50.3638	3165.87	5.94619e-06	3165.87	179.363	3201.25	275.885	3165.57	187.306	3165.57	93.7847	3165.57	5.18597	3165.57	251.986
3201.91	56.2376	3165.38	17.826	3165.38	17.2841	3165.38	21.4061	3209.03	167.968	3182.76	90.1628	3182.76	54.3417	3182.76	0.01024	3182.76	144.345	3201.89	184.834	3166.29	128.984	3166.29	50.7202	3166.29	6.19923e-06	3166.29	179.404	3201.7	254.566	3165.99	186.673	3165.99	94.1602	3165.99	5.183	3165.99	251.777
3202.36	56.2612	3165.8	17.9411	3165.8	17.3333	3165.8	21.6043	3209.49	174.027	3183.18	90.4578	3183.18	54.7108	3183.18	0.01029	3183.18	145.026	3202.34	187.258	3166.71	128.665	3166.71	51.0768	3166.71	6.45229e-06	3166.71	179.445	3202.15	248.584	3166.41	186.041	3166.41	94.5637	3166.41	5.18004	3166.41	251.567
3202.8	62.9119	3166.22	18.0561	3166.22	17.3818	3166.22	21.8025	3209.95	185.11	3183.61	90.7528	3183.61	55.0799	3183.61	0.01034	3183.61	145.707	3202.78	193.399	3167.13	128.345	3167.13	51.4333	3167.13	6.70533e-06	3167.13	179.486	3202.6	246.639	3166.83	185.409	3166.83	94.9897	3166.83	5.17707	3166.83	251.358
3203.25	75.8974	3166.64	18.1712	3166.64	17.4303	3166.64	22.0014	3210.42	175.619	3184.03	91.0478	3184.03	55.449	3184.03	0.01039	3184.03	146.388	3203.23	190.846	3167.55	128.026	3167.55	51.7898	3167.55	6.95838e-06	3167.55	179.527	3203.05	227.136	3167.25	184.777	3167.25	95.4158	3167.25	5.1741	3167.25	251.148
3203.7	81.8419	3167.06	18.2862	3167.06	17.4789	3167.06	22.1996	3210.88	178.163	3184.45	91.3285	3184.45	55.818	3184.45	0.01044	3184.45	147.068	3203.68	186.027	3167.98	127.707	3167.98	52.1464	3167.98	7.21142e-06	3167.98	179.569	3203.5	231.115	3167.67	184.145	3167.67	95.8418	3167.67	5.17114	3167.67	250.939
3204.15	84.2619	3167.48	18.4012	3167.48	17.5281	3167.48	22.3985	3211.34	177.679	3184.87	91.5987	3184.87	56.1872	3184.87	0.01049	3184.87	147.749	3204.13	190.951	3168.4	127.387	3168.4	52.5028	3168.4	7.46446e-06	3168.4	179.61	3203.94	225.587	3168.09	183.513	3168.09	96.2678	3168.09	5.16817	3168.09	250.729
3204.6	77.011	3167.9	18.5163	3167.9	17.5766	3167.9	22.5967	3211.8	180.526	3185.29	91.8689	3185.29	56.5597	3185.29	0.01054	3185.29	148.43	3204.58	203.261	3168.82	127.068	3168.82	52.8593	3168.82	7.71751e-06	3168.82	179.651	3204.39	233.157	3168.51	182.881	3168.51	96.6938	3168.51	5.1652	3168.51	250.52
3205.05	78.2439	3168.32	18.6362	3168.32	17.6251	3168.32	22.7879	3212.27	186.432	3185.71	92.1392	3185.71	56.9986	3185.71	0.01059	3185.71	149.111	3205.03	197.321	3169.24	126.748	3169.24	53.2159	3169.24	7.97055e-06	3169.24	179.692	3204.84	226.968	3168.93	182.249	3168.93	97.1198	3168.93	5.1623	3168.93	250.31
3205.49	74.072	3168.74	18.7678	3168.74	17.6736	3168.74	22.9598	3212.73	204.67	3186.13	92.4094	3186.13	57.4375	3186.13	0.01064	3186.13	149.791	3205.48	184.153	3169.66	126.415	3169.66	53.5724	3169.66	8.2236e-06	3169.66	179.734	3205.29	234.47	3169.36	181.617	3169.36	97.5459	3169.36	5.15934	3169.36	250.101
3205.94	61.3617	3169.16	18.9002	3169.16	17.7228	3169.16	23.1317	3213.19	184.45	3186.55	92.6796	3186.55	57.8765	3186.55	0.01069	3186.55	150.472	3205.92	183.794	3170.08	126.071	3170.08	53.9288	3170.08	8.47664e-06	3170.08	179.775	3205.74	235.228	3169.78	180.984	3169.78	97.9719	3169.78	5.15637	3169.78	249.891
3206.39	54.9251	3169.58	19.0326	3169.58	17.7713	3169.58	23.3028	3213.66	187.92	3186.97	92.9498	3186.97	58.3154	3186.97	0.0107	3186.97	151.153	3206.37	193.58	3170.5	125.728	3170.5	54.2854	3170.5	8.72969e-06	3170.5	179.816	3206.19	239.143	3170.2	180.352	3170.2	98.3979	3170.2	5.1534	3170.2	249.682
3206.84	41.9729	3170	19.1642	3170	17.8198	3170	23.4747	3214.12	187.921	3187.39	93.2201	3187.39	58.7543	3187.39	0.01081	3187.39	151.834	3206.82	194.658	3170.92	125.385	3170.92	54.6419	3170.92	8.98273e-06	3170.92	179.857	3206.63	234.971	3170.62	179.72	3170.62	98.8239	3170.62	5.15044	3170.62	249.472
3207.29	36.774	3170.42	19.2966	3170.42	17.8683	3170.42	23.6466	3214.58	190.838	3187.81	93.4903	3187.81	59.1933	3187.81	0.01081	3187.81	152.514	3207.27	197.377	3171.34	125.041	3171.34	54.9984	3171.34	9.23578e-06	3171.34	179.899	3207.08	240.157	3171.04	179.088	3171.04	99.2499	3171.04	5.14747	3171.04	249.263
3207.74	26.4241	3170.84	19.429	3170.84	17.9175	3170.84	23.8184	3215.04	188.304	3188.23	93.7606	3188.23	59.6323	3188.23	0.01091	3188.23	153.195	3207.72	200.503	3171.77	124.698	3171.77	55.355	3171.77	9.48882e-06	3171.77	179.94	3207.53	243.764	3171.46	178.456	3171.46	99.676	3171.46	5.1445	3171.46	249.053
3208.18	20.5994	3171.26	19.5613	3171.26	17.966	3171.26	23.9903	3215.51	180.841	3188.66	94.0307	3188.66	60.0712	3188.66	0.01091	3188.66	153.876	3208.16	195.616	3172.19	124.354	3172.19	55.7114	3172.19	9.74188e-06	3172.19	179.981	3207.98	249.5	3171.88	177.824	3171.88	100.102	3171.88	5.14154	3171.88	248.844
3208.63	33.4435	3171.68	19.693	3171.68	18.0145	3171.68	24.1621	3215.97	192.843	3189.08	94.2978	3189.08	60.5101	3189.08	0.01102	3189.08	154.557	3208.61	188.684	3172.61	124.011	3172.61	56.068	3172.61	9.99492e-06	3172.61	180.022	3208.43	246.75	3172.3	177.192	3172.3	100.528	3172.3	5.13857	3172.3	248.659
3209.08	49.8232	3172.1	19.8253	3172.1	18.063	3172.1	24.3333	3216.43	179.58	3189.5	94.5422	3189.5	60.949	3189.5	0.01102	3189.5	155.237	3209.06	187.125	3173.03	123.667	3173.03	56.4245	3173.03	1.0248e-05	3173.03	180.064	3208.87	248.107	3172.72	176.556	3172.72	100.954	3172.72	5.13567	3172.72	248.479
3209.53	56.0928	3172.52	19.9577	3172.52	18.1116	3172.52	24.5052	3216.89	188.922	3189.92	94.7867	3189.92	61.388	3189.92	0.01113	3189.92	155.918	3209.51	188.252	3173.45	123.324	3173.45	56.781	3173.45	1.0501e-05	3173.45	180.105	3209.32	246.9	3173.14	175.918	3173.14	101.38	3173.14	5.1327	3173.14	248.298
3209.97	62.0852	3172.94	20.0894	3172.94	18.1608	3172.94	24.677	3217.36	208.867	3190.34	95.0312	3190.34	61.8269	3190.34	0.01113	3190.34	156.599	3209.95	190.62	3173.87	122.981	3173.87	57.1375	3173.87	1.0754e-05	3173.87	180.146	3209.77	235.591	3173.56	175.28	3173.56	101.806	3173.56	5.12974	3173.56	248.118
3210.42	65.3825	3173.36	20.2217	3173.36	18.2093	3173.36	24.8489	3217.82	186.131	3190.76	95.2756	3190.76	62.2659	3190.76	0.01113	3190.76	157.28	3210.4	190.268	3174.29	122.637	3174.29	57.494	3174.29	1.10071e-05	3174.29	180.187	3210.22	246.253	3173.99	174.643	3173.99	102.232	3173.99	5.12677	3173.99	247.937
3210.87	72.5266	3173.78	20.3541	3173.78	18.2578	3173.78	25.0208	3218.28	189.663	3191.18	95.5201	3191.18	62.7048	3191.18	0.01123	3191.18	157.96	3210.85	187.934	3174.71	122.294	3174.71	57.8763	3174.71	1.12602e-05	3174.71	180.229	3210.67	227.058	3174.41	174.005	3174.41	102.658	3174.41	5.1238	3174.41	247.757
3211.32	85.5086	3174.2	20.4858	3174.2	18.3063	3174.2	25.1926	3218.74	200.151	3191.6	95.7645	3191.6	63.1438	3191.6	0.01123	3191.6	158.641	3211.3	191.028	3175.13	121.95	3175.13	58.3034	3175.13	1.15132e-05	3175.13	180.27	3211.11	223.654	3174.83	173.367	3174.83	103.084	3174.83	5.12084	3174.83	247.576
3211.76	91.2141	3174.62	20.6181	3174.62	18.3555	3174.62	25.3645	3219.2	180.896	3192.02	96.009	3192.02	63.5827	3192.02	0.01134	3192.02	159.322	3211.75	199.586	3175.56	121.607	3175.56	58.7304	3175.56	1.17663e-05	3175.56	180.311	3211.56	229.002	3175.25	172.729	3175.25	103.51	3175.25	5.11787	3175.25	247.396
3212.21	81.4788	3175.04	20.7505	3175.04	18.404	3175.04	25.5662	3219.67	200.759	3192.44	96.2535	3192.44	64.0216	3192.44	0.01134	3192.44	160.003	3212.19	199.057	3175.98	121.264	3175.98	59.1574	3175.98	1.20193e-05	3175.98	180.352	3212.01	228.27	3175.67	172.091	3175.67	103.936	3175.67	5.1149	3175.67	247.215
3212.39	74.2771	3175.46	20.8829	3175.46	18.4525	3175.46	25.8143	3220.13	204.131	3192.86	96.4978	3192.86	64.4605	3192.86	0.01145	3192.86	160.672	3212.37	192.761	3176.4	120.92	3176.4	59.5845	3176.4	1.22723e-05	3176.4	180.394	3212.46	237.137	3176.09	171.453	3176.09	104.362	3176.09	5.112	3176.09	247.035
3212.84	62.862	3175.88	21.0145	3175.88	18.501	3175.88	26.0617	3220.59	205.938	3193.28	96.7423	3193.28	64.8996	3193.28	0.01145	3193.28	161.336	3212.82	192.347	3176.82	120.561	3176.82	60.0114	3176.82	1.25253e-05	3176.82	180.435	3212.9	233.598	3176.51	170.815	3176.51	104.788	3176.51	5.10904	3176.51	246.854
3213.28	58.2383	3176.3	21.1469	3176.3	18.5502	3176.3	26.3097	3221.05	209.199	3193.7	96.9706	3193.7	65.3385	3193.7	0.01156	3193.7	162	3213.27	194.819	3177.24	120.197	3177.24	60.4384	3177.24	1.27784e-05	3177.24	180.476	3213.35	245.219	3176.93	170.178	3176.93	105.214	3176.93	5.10607	3176.93	246.674
3213.73	55.0187	3176.72	21.2793	3176.72	18.5987	3176.72	26.5578	3221.51	200.486	3194.13	97.1891	3194.13	65.7774	3194.13	0.01156	3194.13	162.664	3213.71	190.243	3177.66	119.832	3177.66	60.8655	3177.66	1.30315e-05	3177.66	180.517	3213.8	241.53	3177.35	169.54	3177.35	105.64	3177.35	5.1031	3177.35	246.493
3214.18	50.9452	3177.14	21.4109	3177.14	18.6472	3177.14	26.8059	3221.9	201.859	3194.55	97.4076	3194.55	66.2163	3194.55	0.01166	3194.55	163.328	3214.16	189.581	3178.08	119.468	3178.08	61.2925	3178.08	1.32845e-05	3178.08	180.575	3214.25	244.526	3177.77	168.902	3177.77	106.066	3177.77	5.10013	3177.77	246.313
3214.63	52.1032	3177.56	21.5488	3177.56	18.6958	3177.56	27.045	3222.36	194.227	3194.97	97.6261	3194.97	66.6553	3194.97	0.01166	3194.97	163.992	3214.61	193.537	3178.5	119.103	3178.5	61.7195	3178.5	1.35376e-05	3178.5	180.635	3214.69	242.254	3178.2	168.264	3178.2	106.492	3178.2	5.09717	3178.2	246.132
3215.07	44.7505	3177.98	21.6951	3177.98	18.745	3177.98	27.2709	3222.82	196.231	3195.39	97.8447	3195.39	67.0942	3195.39	0.01177	3195.39	164.655	3215.05	197.903	3178.92	118.739	3178.92	62.1466	3178.92	1.37906e-05	3178.92	180.695	3214.99	246.205	3178.62	167.626	3178.62	106.918	3178.62	5.0942	3178.62	245.952
3215.52	46.4809	3178.4	21.842	3178.4	18.7935	3178.4	27.4962	3223.28	196.567	3195.81	98.0631	3195.81	67.5332	3195.81	0.01177	3195.81	165.319	3215.5	199.237	3179.34	118.374	3179.34	62.5736	3179.34	1.40436e-05	3179.34	180.756	3215.43	237.885	3179.04	166.988	3179.04	107.344	3179.04	5.09123	3179.04	245.771
3215.97	61.5904	3178.82	21.9882	3178.82	18.842	3178.82	27.7214	3223.74	206.337	3196.23	98.2816	3196.23	67.9721	3196.23	0.01177	3196.23	165.983	3215.95	202.057	3179.77	118.01	3179.77	63.0006	3179.77	1.42967e-05	3179.77	180.816	3215.88	255.392	3179.46	166.35	3179.46	107.77	3179.46	5.08827	3179.46	245.591
3216.41	59.544	3179.24	22.1344	3179.24	18.8905	3179.24	27.9473	3224.21	211.011	3196.65	98.5002	3196.65	68.4111	3196.65	0.01188	3196.65	166.647	3216.4	199.613	3180.19	117.645	3180.19	63.4277	3180.19	1.45497e-05	3180.19	180.876	3216.33	247.692	3179.88	165.713	3179.88	108.196	3179.88	5.08537	3179.88	245.411
3216.86	64.7394	3179.66	22.2813	3179.66	18.939	3179.66	28.1725	3224.67	210.553	3197.07	98.7187	3197.07	68.85	3197.07	0.01188	3197.07	167.311	3216.84	191.515	3180.61	117.281	3180.61	63.8547	3180.61	1.48028e-05	3180.61	180.936	3216.78	242.085	3180.3	165.075	3180.3	108.622	3180.3	5.0824	3180.3	245.23
3217.31	70.7782	3180.08	22.4276	3180.08	18.9937	3180.08	28.3977	3225.13	204.037	3197.49	98.9362	3197.49	69.2889	3197.49	0.01198	3197.49	167.975	3217.29	192.629	3181.03	116.917	3181.03	64.2817	3181.03	1.50559e-05	3181.03	180.997	3217.22	243.402	3180.72	164.437	3180.72	109.048	3180.72	5.07944	3180.72	245.05
3217.76	76.3644	3180.5	22.5745	3180.5	19.079	3180.5	28.6237	3225.59	213.251	3197.91	99.1293	3197.91	69.7278	3197.91	0.01198	3197.91	168.639	3217.74	203.186	3181.45	116.552	3181.45	64.7088	3181.45	1.53089e-05	3181.45	181.057	3217.67	240.268	3181.14	163.799	3181.14	109.474	3181.14	5.07647	3181.14	244.869
3218.2	69.3035	3180.92	22.7207	3180.92	19.1642	3180.92	28.8489	3226.05	208.786	3198.33	99.3224	3198.33	70.1668	3198.33	0.01209	3198.33	169.302	3218.19	212.428	3181.87	116.188	3181.87	65.1358	3181.87	1.55619e-05	3181.87	181.117	3218.12	237.599	3181.56	163.161	3181.56	109.9	3181.56	5.0735	3181.56	244.689
3218.65	65.3499	3181.34	22.8676	3181.34	19.2488	3181.34	29.0741	3226.51	209.759	3198.75	99.5156	3198.75	70.6058	3198.75	0.01209	3198.75	169.966	3218.63	206.638	3182.29	115.823	3182.29	65.5628	3182.29	1.58149e-05	3182.29	181.178	3218.56	239.722	3181.98	162.523	3181.98	110.329	3181.98	5.07053	3181.98	244.508
3219.1	67.0727	3181.76	23.0138	3181.76	19.334	3181.76	29.3	3226.97	203.74	3199.18	99.7087	3199.18	71.0447	3199.18	0.0122	3199.18	170.63	3219.08	195.212	3182.71	115.459	3182.71	65.9899	3182.71	1.6068e-05	3182.71	181.238	3219.01	238.776	3182.4	161.885	3182.4	110.797	3182.4	5.06757	3182.4	244.328
3219.54	71.0623	3182.18	23.1601	3182.18	19.4193	3182.18	29.5253	3227.44	214.708	3199.6	99.9017	3199.6	71.4836	3199.6	0.0122	3199.6	171.294	3219.53	190.267	3183.13	115.094	3183.13	66.4169	3183.13	1.6321e-05	3183.13	181.298	3219.46	236.236	3182.83	161.252	3182.83	111.266	3182.83	5.0646	3182.83	244.147
3219.99	67.9396	3182.6	23.307	3182.6	19.5045	3182.6	29.7505	3227.9	213.796	3200.02	100.095	3200.02	71.9347	3200.02	0.0123	3200.02	171.958	3219.97	190.655	3183.56	114.73	3183.56	66.844	3183.56	1.65741e-05	3183.56	181.359	3219.91	236.943	3183.25	160.62	3183.25	111.735	3183.25	5.0617	3183.25	243.967
3220.44	58.1531	3183.02	23.4532	3183.02	19.5897	3183.02	29.9764	3228.36	218.325	3200.44	100.288	3200.44	72.4382	3200.44	0.0123	3200.44	172.622	3220.42	190.919	3183.98	114.365	3183.98	67.271	3183.98	1.68272e-05	3183.98	181.419	3220.35	240.916	3183.67	159.989	3183.67	112.204	3183.67	5.05874	3183.67	243.786
3220.88	50.7851	3183.44	23.6001	3183.44	19.6743	3183.44	30.2016	3228.82	211.535	3200.86	100.481	3200.86	72.9418	3200.86	0.01241	3200.86	173.285	3220.87	191.574	3184.4	113.991	3184.4	67.698	3184.4	1.70802e-05	3184.4	181.479	3220.8	236.795	3184.09	159.357	3184.09	112.672	3184.09	5.05577	3184.09	243.61
3221.33	48.6673	3183.86	23.7463	3183.86	19.7595	3183.86	30.4269	3229.28	219.909	3201.28	100.666	3201.28	73.4453	3201.28	0.01241	3201.28	173.949	3221.31	194.267	3184.82	113.61	3184.82	68.1251	3184.82	1.73332e-05	3184.82	181.539	3221.24	232.75	3184.51	158.726	3184.51	113.141	3184.51	5.0528	3184.51	243.473
3221.78	62.5433	3184.28	23.8932	3184.28	19.8448	3184.28	30.6528	3229.74	225.502	3201.7	100.835	3201.7	73.9489	3201.7	0.01241	3201.7	174.613	3221.76	200.912	3185.24	113.228	3185.24	68.5521	3185.24	1.75863e-05	3185.24	181.6	3221.69	231.861	3184.93	158.094	3184.93	113.61	3184.93	5.04983	3184.93	243.336
3222.22	70.9958	3184.7	24.0395	3184.7	19.93	3184.7	30.878	3230.2	216.574	3202.12	101.004	3202.12	74.4524	3202.12	0.01252	3202.12	175.277	3222.21	198.435	3185.66	112.847	3185.66	68.9791	3185.66	1.78393e-05	3185.66	181.66	3222.14	235.499	3185.35	157.463	3185.35	114.079	3185.35	5.04687	3185.35	243.199
3222.67	71.9611	3185.12	24.1857	3185.12	20.0152	3185.12	31.1032	3230.66	224.805	3202.54	101.173	3202.54	74.956	3202.54	0.01252	3202.54	175.941	3222.65	200.837	3186.08	112.465	3186.08	69.406	3186.08	1.80923e-05	3186.08	181.72	3222.58	235.312	3185.77	156.831	3185.77	114.548	3185.77	5.0439	3185.77	243.062
3223.12	75.0512	3185.54	24.3326	3185.54	20.0998	3185.54	31.3291	3231.12	227.772	3202.96	101.341	3202.96	75.4595	3202.96	0.01263	3202.96	176.605	3223.1	197.804	3186.5	112.084	3186.5	69.8331	3186.5	1.83455e-05	3186.5	181.781	3223.03	244.675	3186.19	156.2	3186.19	115.016	3186.19	5.04093	3186.19	242.925
3223.56	84.1351	3185.96	24.4788	3185.96	20.185	3185.96	31.5544	3231.59	217.439	3203.38	101.51	3203.38	75.963	3203.38	0.01263	3203.38	177.269	3223.55	201.054	3186.92	111.703	3186.92	70.2601	3186.92	1.85985e-05	3186.92	181.841	3223.48	241.076	3186.61	155.568	3186.61	115.485	3186.61	5.03803	3186.61	242.788
3224.01	86.7629	3186.38	24.6341	3186.38	20.2703	3186.38	31.7671	3232.05	223.188	3203.8	101.679	3203.8	76.4666	3203.8	0.01273	3203.8	177.932	3223.99	195.925	3187.35	111.321	3187.35	70.6872	3187.35	1.88515e-05	3187.35	181.901	3223.92	247.562	3187.04	154.937	3187.04	115.954	3187.04	5.03507	3187.04	242.651
3224.46	85.2314	3186.8	24.7914	3186.8	20.3555	3186.8	31.975	3232.51	224.062	3204.23	101.848	3204.23	76.9701	3204.23	0.01273	3204.23	178.596	3224.44	200.889	3187.77	110.94	3187.77	71.1142	3187.77	1.91045e-05	3187.77	181.961	3224.37	243.835	3187.46	154.305	3187.46	116.423	3187.46	5.0321	3187.46	242.514
3224.9	85.7019	3187.22	24.9487	3187.22	20.44	3187.22	32.2224	3232.97	215.915	3204.65	102.006	3204.65	77.4737	3204.65	0.01284	3204.65	179.26	3224.88	194.926	3188.19	110.559	3188.19	71.5412	3188.19	1.93576e-05	3188.19	182.022	3224.82	241.565	3187.88	153.674	3187.88	116.891	3187.88	5.02913	3187.88	242.376
3225.35	87.2889	3187.64	25.106	3187.64	20.5253	3187.64	32.501	3233.43	216.075	3205.07	102.152	3205.07	77.9772	3205.07	0.01284	3205.07	179.894	3225.33	191.573	3188.61	110.177	3188.61	71.9683	3188.61	1.96106e-05	3188.61	182.082	3225.26	238.491	3188.3	153.042	3188.3	117.36	3188.3	5.02617	3188.3	242.239
3225.79	92.5342	3188.06	25.2633	3188.06	20.6105	3188.06	32.7803	3233.89	224.282	3205.49	102.298	3205.49	78.4808	3205.49	0.01295	3205.49	180.523	3225.78	187.102	3189.03	109.796	3189.03	72.3953	3189.03	1.98636e-05	3189.03	182.142	3225.71	232.622	3188.72	152.411	3188.72	117.829	3188.72	5.0232	3188.72	242.102
3226.24	87.8558	3188.48	25.4213	3188.48	20.6958	3188.48	33.0589	3234.35	222.588	3205.91	102.444	3205.91	78.9843	3205.91	0.01295	3205.91	181.153	3226.22	195.608	3189.45	109.414	3189.45	72.8223	3189.45	2.01168e-05	3189.45	182.203	3226.16	226.167	3189.14	151.779	3189.14	118.298	3189.14	5.02023	3189.14	241.965
3226.69	84.1995	3188.9	25.5786	3188.9	20.781	3188.9	33.3381	3234.81	232.351	3206.33	102.589	3206.33	79.4878	3206.33	0.01295	3206.33	181.783	3226.67	201.688	3189.87	109.033	3189.87	73.2494	3189.87	2.03698e-05	3189.87	182.269	3226.6	229.825	3189.56	151.148	3189.56	118.767	3189.56	5.01727	3189.56	241.828
3227.13	96.0851	3189.32	25.7359	3189.32	20.8655	3189.32	33.6167	3235.27	231.704	3206.75	102.735	3206.75	79.9914	3206.75	0.01305	3206.75	182.412	3227.11	202.346	3190.29	108.652	3190.29	73.6764	3190.29	2.06228e-05	3190.29	182.362	3227.05	225.755	3189.98	150.516	3189.98	119.235	3189.98	5.0143	3189.98	241.691
3227.58	105.984	3189.74	25.8932	3189.74	20.9508	3189.74	33.896	3235.73	221.272	3207.17	102.881	3207.17	80.4949	3207.17	0.01305	3207.17	183.042	3227.56	202.374	3190.71	108.27	3190.71	74.1445	3190.71	2.08759e-05	3190.71	182.454	3227.49	221.662	3190.4	149.884	3190.4	119.704	3190.4	5.0114	3190.4	241.554
3228.02	114.334	3190.16	26.0506	3190.16	21.036	3190.16	34.1753	3236.19	223.436	3207.59	103.02	3207.59	80.9985	3207.59	0.01316	3207.59	183.671	3228.01	204.38	3191.13	107.889	3191.13	74.6375	3191.13	2.11289e-05	3191.13	182.547	3227.94	221.921	3190.82	149.253	3190.82	120.173	3190.82	5.00843	3190.82	241.417
3228.47	117.606	3190.58	26.2079	3190.58	21.1212	3190.58	34.4539	3236.65	227.353	3208.01	103.144	3208.01	81.502	3208.01	0.01316	3208.01	184.301	3228.45	205.757	3191.56	107.508	3191.56	75.1304	3191.56	2.13819e-05	3191.56	182.639	3228.39	231.082	3191.24	148.621	3191.24	120.642	3191.24	5.00547	3191.24	241.28
3228.71	116.188	3191	26.3659	3191	21.2058	3191	34.7332	3237.11	234.553	3208.43	103.269	3208.43	82.0055	3208.43	0.01327	3208.43	184.93	3228.7	201.646	3191.98	107.126	3191.98	75.6234	3191.98	2.16351e-05	3191.98	182.731	3228.83	231.536	3191.67	147.99	3191.67	121.111	3191.67	5.0025	3191.67	241.143
3229.16	104.836	3191.42	26.5232	3191.42	21.291	3191.42	35.0117	3237.57	224.843	3208.85	103.393	3208.85	82.5091	3208.85	0.01327	3208.85	185.56	3229.14	203.461	3192.4	106.744	3192.4	76.1163	3192.4	2.18881e-05	3192.4	182.824	3229.28	234.305	3192.09	147.358	3192.09	121.579	3192.09	4.99953	3192.09	241.006
3229.6	98.2951	3191.84	26.6805	3191.84	21.3763	3191.84	35.291	3238.03	234.128	3209.28	103.518	3209.28	83.0126	3209.28	0.01338	3209.28	186.189	3229.59	202.024	3192.82	106.351	3192.82	76.6092	3192.82	2.21411e-05	3192.82	182.916	3229.72	234.829	3192.51	146.727	3192.51	122.048	3192.51	4.99657	3192.51	240.869
3230.05	90.573	3192.26	26.8378	3192.26	21.4615	3192.26	35.5696	3238.25	237.234	3209.7	103.642	3209.7	83.5162	3209.7	0.01338	3209.7	186.819	3230.03	200.997	3193.24	105.958	3193.24	77.1022	3193.24	2.23941e-05	3193.24	183.009	3230.17	242.88	3192.93	146.095	3192.93	122.517	3192.93	4.9936	3192.93	240.732
3230.5	87.1822	3192.68	26.9951	3192.68	21.5468	3192.68	35.8489	3238.71	233.858	3210.12	103.767	3210.12	84.0197	3210.12	0.01348	3210.12	187.449	3230.48	199.914	3193.66	105.565	3193.66	77.5951	3193.66	2.26472e-05	3193.66	183.101	3230.61	239.366	3193.35	145.468	3193.35	122.986	3193.35	4.99105	3193.35	240.594
3230.94	88.4157	3193.1	27.1524	3193.1	21.6313	3193.1	36.1275	3239.17	234.806	3210.54	103.872	3210.54	84.5233	3210.54	0.01348	3210.54	188.078	3230.93	202.001	3194.08	105.172	3194.08	78.0881	3194.08	2.29002e-05	3194.08	183.193	3231.03	248.555	3193.77	144.855	3193.77	123.454	3193.77	4.98925	3193.77	240.454
3231.39	88.2466	3193.52	27.3104	3193.52	21.7165	3193.52	36.4068	3239.63	219.84	3210.96	103.977	3210.96	85.0268	3210.96	0.01359	3210.96	188.708	3231.37	201.667	3194.5	104.779	3194.5	78.581	3194.5	2.31532e-05	3194.5	183.286	3231.48	241.295	3194.19	144.243	3194.19	123.923	3194.19	4.98753	3194.19	240.314
3231.83	80.9556	3193.94	27.4677	3193.94	21.8018	3193.94	36.686	3240.09	223.903	3211.38	104.082	3211.38	85.5303	3211.38	0.01359	3211.38	189.337	3231.82	202.186	3194.92	104.386	3194.92	79.074	3194.92	2.34064e-05	3194.92	183.378	3231.92	240.222	3194.61	143.631	3194.61	124.392	3194.61	4.9858	3194.61	240.174
3232.28	79.9396	3194.36	27.6278	3194.36	21.887	3194.36	36.9605	3240.55	234.427	3211.8	104.188	3211.8	86.0339	3211.8	0.01359	3211.8	189.967	3232.26	196.453	3195.35	103.993	3195.35	79.567	3195.35	2.36594e-05	3195.35	183.471	3232.37	243.049	3195.03	143.019	3195.03	124.861	3195.03	4.98401	3195.03	240.034
3232.72	87.0117	3194.78	27.7921	3194.78	21.9723	3194.78	37.2287	3241.01	228.945	3212.22	104.293	3212.22	86.5374	3212.22	0.0137	3212.22	190.596	3232.71	192.184	3195.77	103.601	3195.77	80.06	3195.77	2.39124e-05	3195.77	183.563	3232.81	234.752	3195.45	142.406	3195.45	125.33	3195.45	4.98228	3195.45	239.894
3233.17	105.285	3195.2	27.957	3195.2	22.0568	3195.2	37.4962	3241.47	239.608	3212.64	104.392	3212.64	87.041	3212.64	0.0137	3212.64	191.226	3233.15	191.627	3196.19	103.208	3196.19	80.5529	3196.19	2.41655e-05	3196.19	183.655	3233.26	241.95	3195.88	141.794	3195.88	125.798	3195.88	4.98056	3195.88	239.754
3233.62	109.299	3195.62	28.1212	3195.62	22.142	3195.62	37.7643	3241.93	233.606	3213.06	104.479	3213.06	87.5445	3213.06	0.0138	3213.06	191.856	3233.6	192.532	3196.61	102.815	3196.61	81.0458	3196.61	2.44185e-05	3196.61	183.748	3233.7	236.559	3196.3	141.182	3196.3	126.267	3196.3	4.97876	3196.3	239.633
3234.06	118.24	3196.04	28.2855	3196.04	22.2689	3196.04	38.0318	3242.39	244.261	3213.48	104.567	3213.48	88.0481	3213.48	0.0138	3213.48	192.485	3234.04	195.101	3197.03	102.422	3197.03	81.5388	3197.03	2.46715e-05	3197.03	183.84	3234.15	241.26	3196.72	140.569	3196.72	126.736	3196.72	4.97704	3196.72	239.548
3234.51	119.644	3196.46	28.4504	3196.46	22.4012	3196.46	38.3	3242.85	234.731	3213.9	104.655	3213.9	88.5662	3213.9	0.01391	3213.9	193.115	3234.49	205.556	3197.45	102.029	3197.45	82.0317	3197.45	2.49246e-05	3197.45	183.933	3234.59	245.427	3197.14	139.957	3197.14	127.226	3197.14	4.97525	3197.14	239.462
3234.95	114.233	3196.88	28.6147	3196.88	22.5343	3196.88	38.5682	3243.31	231.678	3214.33	104.742	3214.33	89.1254	3214.33	0.01391	3214.33	193.744	3234.94	211.49	3197.87	101.636	3197.87	82.5247	3197.87	2.51777e-05	3197.87	184.025	3235.04	242.116	3197.56	139.345	3197.56	127.727	3197.56	4.97352	3197.56	239.376
3235.4	108.167	3197.3	28.7796	3197.3	22.6673	3197.3	38.8357	3243.77	253.959	3214.75	104.824	3214.75	89.6846	3214.75	0.01402	3214.75	194.374	3235.38	206.52	3198.29	101.243	3198.29	83.0176	3198.29	2.54307e-05	3198.29	184.117	3235.48	241.634	3197.98	138.733	3197.98	128.229	3197.98	4.9718	3197.98	239.29
3235.84	100.579	3197.72	28.9438	3197.72	22.8004	3197.72	39.1039	3244.23	240.753	3215.17	104.896	3215.17	90.2438	3215.17	0.01402	3215.17	195.003	3235.83	205.307	3198.71	100.85	3198.71	83.5106	3198.71	2.56838e-05	3198.71	184.21	3235.93	240.501	3198.4	138.12	3198.4	128.731	3198.4	4.97	3198.4	239.205
3236.29	103.293	3198.14	29.1081	3198.14	22.9328	3198.14	39.3721	3244.69	248.091	3215.59	104.968	3215.59	90.8029	3215.59	0.01412	3215.59	195.633	3236.27	201.678	3199.14	100.457	3199.14	84.0035	3199.14	2.59368e-05	3199.14	184.302	3236.37	234.802	3198.82	137.508	3198.82	129.233	3198.82	4.96828	3198.82	239.119
3236.73	103.05	3198.56	29.273	3198.56	23.0658	3198.56	39.6396	3245.15	241.731	3216.01	105.04	3216.01	91.3621	3216.01	0.01412	3216.01	196.262	3236.72	193.196	3199.56	100.064	3199.56	84.4964	3199.56	2.61898e-05	3199.56	184.395	3236.82	236.964	3199.24	136.896	3199.24	129.735	3199.24	4.96655	3199.24	239.033
3237.18	94.2875	3198.98	29.4372	3198.98	23.1989	3198.98	39.9078	3245.61	243.269	3216.43	105.112	3216.43	91.9212	3216.43	0.01423	3216.43	196.892	3237.16	193.721	3199.98	99.6714	3199.98	84.9895	3199.98	2.64428e-05	3199.98	184.487	3237.26	229.431	3199.66	136.284	3199.66	130.237	3199.66	4.96476	3199.66	238.947
3237.62	92.6007	3199.4	29.6015	3199.4	23.3312	3199.4	40.2162	3246.07	238.467	3216.85	105.17	3216.85	92.4804	3216.85	0.01423	3216.85	197.516	3237.61	202.636	3200.4	99.2785	3200.4	85.4824	3200.4	2.66959e-05	3200.4	184.579	3237.71	229.304	3200.08	135.671	3200.08	130.739	3200.08	4.96303	3200.08	238.861
3238.07	98.0082	3199.82	29.7664	3199.82	23.4643	3199.82	40.5426	3246.52	236.668	3217.27	105.229	3217.27	93.0396	3217.27	0.01423	3217.27	198.098	3238.05	207.868	3200.82	98.8856	3200.82	85.9754	3200.82	2.6949e-05	3200.82	184.672	3238.16	221.836	3200.51	135.059	3200.51	131.241	3200.51	4.96131	3200.51	238.776
3238.51	108.728	3200.24	29.9307	3200.24	23.5973	3200.24	40.869	3246.98	242.127	3217.69	105.287	3217.69	93.5988	3217.69	0.01434	3217.69	198.679	3238.5	209.511	3201.24	98.4918	3201.24	86.4683	3201.24	2.7202e-05	3201.24	184.764	3238.6	222.348	3200.93	134.447	3200.93	131.743	3200.93	4.95951	3200.93	238.69
3238.96	112.085	3200.66	30.0956	3200.66	23.7304	3200.66	41.1954	3247.44	235.667	3218.11	105.343	3218.11	94.158	3218.11	0.01434	3218.11	199.261	3238.94	209.888	3201.66	98.0938	3201.66	86.9613	3201.66	2.74551e-05	3201.66	184.857	3239.04	219.3	3201.35	133.835	3201.35	132.245	3201.35	4.95779	3201.35	238.604
3239.4	114.638	3201.08	30.2598	3201.08	23.8628	3201.08	41.5225	3247.9	235.904	3218.53	105.389	3218.53	94.7172	3218.53	0.01445	3218.53	199.842	3239.39	210.856	3202.08	97.6957	3202.08	87.4542	3202.08	2.77081e-05	3202.08	184.973	3239.49	217.315	3201.77	133.222	3201.77	132.746	3201.77	4.95599	3201.77	238.518
3239.85	117.405	3201.5	30.4241	3201.5	23.9958	3201.5	41.8489	3248.36	241.031	3218.95	105.435	3218.95	95.2763	3218.95	0.01445	3218.95	200.424	3239.83	209.338	3202.5	97.2978	3202.5	87.9471	3202.5	2.79611e-05	3202.5	185.108	3239.93	223.006	3202.19	132.61	3202.19	133.248	3202.19	4.95427	3202.19	238.432
3240.29	122.84	3201.92	30.5897	3201.92	24.1289	3201.92	42.1739	3248.82	244.304	3219.38	105.482	3219.38	95.8354	3219.38	0.01455	3219.38	201.005	3240.27	203.248	3202.92	96.8998	3202.92	88.4401	3202.92	2.82142e-05	3202.92	185.243	3240.38	224.435	3202.61	131.998	3202.61	133.75	3202.61	4.95254	3202.61	238.347
3240.74	125.581	3202.34	30.7574	3202.34	24.2619	3202.34	42.4954	3249.28	252.172	3219.8	105.518	3219.8	96.3946	3219.8	0.01455	3219.8	201.587	3240.72	199.488	3203.35	96.5018	3203.35	88.933	3203.35	2.84672e-05	3203.35	185.377	3240.82	218.341	3203.03	131.385	3203.03	134.252	3203.03	4.95075	3203.03	238.261
3241.18	125.694	3202.76	30.9244	3202.76	24.3943	3202.76	42.817	3249.74	239.649	3220.22	105.554	3220.22	96.9538	3220.22	0.01466	3220.22	202.168	3241.16	213.081	3203.77	96.1039	3203.77	89.426	3203.77	2.87203e-05	3203.77	185.512	3241.27	226.442	3203.45	130.773	3203.45	134.754	3203.45	4.94903	3203.45	238.175
3241.62	126.603	3203.18	31.0921	3203.18	24.5273	3203.18	43.1386	3250.2	233.148	3220.64	105.589	3220.64	97.513	3220.64	0.01466	3220.64	202.75	3241.61	222.09	3204.19	95.7058	3204.19	89.9189	3204.19	2.89734e-05	3204.19	185.647	3241.71	222.324	3203.87	130.161	3203.87	135.256	3203.87	4.94792	3203.87	238.088
3242.07	118.991	3203.6	31.2598	3203.6	24.6604	3203.6	43.4601	3250.66	238.208	3221.06	105.616	3221.06	98.0721	3221.06	0.01477	3221.06	203.331	3242.05	215.8	3204.61	95.3079	3204.61	90.4119	3204.61	2.92264e-05	3204.61	185.782	3242.16	226.913	3204.29	129.549	3204.29	135.758	3204.29	4.94737	3204.29	237.999
3242.51	110.892	3204.02	31.4276	3204.02	24.7935	3204.02	43.7817	3251.11	261.751	3221.48	105.644	3221.48	98.6313	3221.48	0.01477	3221.48	203.913	3242.5	206.671	3205.03	94.9099	3205.03	90.9049	3205.03	2.94794e-05	3205.03	185.917	3242.6	225.92	3204.72	128.938	3204.72	136.26	3204.72	4.94682	3204.72	237.911
3242.96	102.843	3204.44	31.5953	3204.44	24.9258	3204.44	44.1032	3251.57	244.719	3221.9	105.665	3221.9	99.1905	3221.9	0.01487	3221.9	204.494	3242.94	204.783	3205.45	94.5119	3205.45	91.3979	3205.45	2.97324e-05	3205.45	186.052	3243.05	219.187	3205.14	128.358	3205.14	136.762	3205.14	4.94627	3205.14	237.822
3243.4	99.056	3204.86	31.763	3204.86	25.0589	3204.86	44.4248	3252.03	252.148	3222.32	105.685	3222.32	99.7497	3222.32	0.01487	3222.32	205.076	3243.39	208.063	3205.87	94.114	3205.87	91.9469	3205.87	2.99855e-05	3205.87	186.187	3243.49	224.928	3205.56	127.778	3205.56	137.264	3205.56	4.94564	3205.56	237.733
3243.85	108.774	3205.28	31.9307	3205.28	25.1919	3205.28	44.7463	3252.49	253.518	3222.74	105.699	3222.74	100.309	3222.74	0.01487	3222.74	205.657	3243.83	214.085	3206.29	93.716	3206.29	92.4972	3206.29	3.02385e-05	3206.29	186.322	3243.94	221.121	3205.98	127.198	3205.98	137.765	3205.98	4.94509	3205.98	237.645
3244.29	113.167	3205.7	32.0984	3205.7	25.325	3205.7	45.0679	3252.95	262.564	3223.16	105.711	3223.16	100.868	3223.16	0.01498	3223.16	206.239	3244.28	213.439	3206.71	93.3179	3206.71	93.0476	3206.71	3.04916e-05	3206.71	186.457	3244.38	226.681	3206.4	126.618	3206.4	138.267	3206.4	4.94454	3206.4	237.556
3244.55	114.252	3206.12	32.2654	3206.12	25.4574	3206.12	45.3894	3253.41	256.038	3223.58	105.72	3223.58	101.427	3223.58	0.01498	3223.58	206.82	3244.53	207.314	3207.14	92.92	3207.14	93.598	3207.14	3.07447e-05	3207.14	186.592	3244.82	230.579	3206.82	126.038	3206.82	138.769	3206.82	4.94399	3206.82	237.468
3244.99	102.134	3206.54	32.4331	3206.54	25.5904	3206.54	45.711	3253.87	255.061	3224	105.725	3224	101.986	3224	0.01509	3224	207.402	3244.98	206.945	3207.56	92.522	3207.56	94.1484	3207.56	3.09977e-05	3207.56	186.727	3245.27	220.649	3207.24	125.458	3207.24	139.271	3207.24	4.94344	3207.24	237.379
3245.43	99.607	3206.96	32.6008	3206.96	25.7235	3206.96	46.0332	3254.33	257.072	3224.42	105.727	3224.42	102.545	3224.42	0.01509	3224.42	207.983	3245.42	207.611	3207.98	92.124	3207.98	94.6987	3207.98	3.12507e-05	3207.98	186.862	3245.71	227.369	3207.66	124.878	3207.66	139.773	3207.66	4.94288	3207.66	237.291
3245.88	102.917	3207.38	32.7685	3207.38	25.8565	3207.38	46.3548	3254.43	260.114	3224.85	105.725	3224.85	103.105	3224.85	0.01519	3224.85	208.565	3245.86	207.906	3208.4	91.7261	3208.4	95.2492	3208.4	3.15038e-05	3208.4	186.997	3246.16	233.01	3208.08	124.298	3208.08	140.275	3208.08	4.94233	3208.08	237.202
3246.32	116.809	3207.8	32.9362	3207.8	25.9889	3207.8	46.6763	3254.89	254.268	3225.27	105.72	3225.27	103.664	3225.27	0.01519	3225.27	209.146	3246.31	209.338	3208.82	91.328	3208.82	95.7995	3208.82	3.17568e-05	3208.82	187.132	3246.58	239.083	3208.5	123.718	3208.5	140.777	3208.5	4.94178	3208.5	237.15
3246.77	125.114	3208.22	33.1039	3208.22	26.1219	3208.22	46.9979	3255.35	246.669	3225.69	105.711	3225.69	104.223	3225.69	0.0153	3225.69	209.728	3246.75	215.575	3209.24	90.9301	3209.24	96.3499	3209.24	3.20098e-05	3209.24	187.267	3247.03	240.516	3208.92	123.138	3208.92	141.279	3208.92	4.94123	3208.92	237.122
3247.21	129.913	3208.64	33.2716	3208.64	26.255	3208.64	47.3194	3255.81	238.736	3226.11	105.698	3226.11	104.782	3226.11	0.0153	3226.11	210.309	3247.2	214.979	3209.66	90.5321	3209.66	96.9002	3209.66	3.2263e-05	3209.66	187.402	3247.47	231.509	3209.35	122.558	3209.35	141.781	3209.35	4.94068	3209.35	237.095
3247.66	132.985	3209.06	33.4386	3209.06	26.3874	3209.06	47.641	3256.27	245.648	3226.53	105.683	3226.53	105.341	3226.53	0.01541	3226.53	210.891	3247.64	213.191	3210.08	90.1341	3210.08	97.4507	3210.08	3.2516e-05	3210.08	187.537	3247.91	234.915	3209.77	121.978	3209.77	142.283	3209.77	4.94012	3209.77	237.067
3248.1	129.115	3209.48	33.6056	3209.48	26.5204	3209.48	47.9632	3256.72	252.645	3226.95	105.663	3226.95	105.91	3226.95	0.01541	3226.95	211.473	3248.08	211.96	3210.5	89.7362	3210.5	98.001	3210.5	3.2769e-05	3210.5	187.672	3248.36	242.895	3210.19	121.398	3210.19	142.785	3210.19	4.93957	3210.19	237.039
3248.54	119.987	3209.9	33.7727	3209.9	26.6535	3209.9	48.2862	3257.18	250.638	3227.37	105.641	3227.37	106.513	3227.37	0.01541	3227.37	212.054	3248.53	213.341	3210.93	89.3402	3210.93	98.5514	3210.93	3.3022e-05	3210.93	187.807	3248.8	240.131	3210.61	120.818	3210.61	143.286	3210.61	4.93902	3210.61	237.011
3248.99	118.548	3210.32	33.9397	3210.32	26.7865	3210.32	48.6084	3257.64	240.037	3227.79	105.614	3227.79	107.116	3227.79	0.01551	3227.79	212.636	3248.97	213.296	3211.35	88.9445	3211.35	99.1019	3211.35	3.32751e-05	3211.35	187.942	3249.25	246.108	3211.03	120.238	3211.03	143.794	3211.03	4.9384	3211.03	236.983
3249.43	121.661	3210.74	34.1067	3210.74	26.9418	3210.74	48.9313	3258.1	257.851	3228.21	105.587	3228.21	107.719	3228.21	0.01551	3228.21	213.217	3249.42	211.185	3211.77	88.5489	3211.77	99.6522	3211.77	3.35281e-05	3211.77	188.077	3249.69	243.866	3211.45	119.658	3211.45	144.318	3211.45	4.93785	3211.45	236.955
3249.88	119.638	3211.16	34.2737	3211.16	27.1337	3211.16	49.2536	3258.56	255.706	3228.63	105.551	3228.63	108.322	3228.63	0.01562	3228.63	213.799	3249.86	209.263	3212.19	88.1532	3212.19	100.203	3212.19	3.37812e-05	3212.19	188.212	3250.13	250.659	3211.87	119.078	3211.87	144.842	3211.87	4.9373	3211.87	236.928
3250.32	116.152	3211.58	34.4407	3211.58	27.325	3211.58	49.6105	3259.02	249.075	3229.05	105.516	3229.05	108.925	3229.05	0.01562	3229.05	214.36	3250.3	213.818	3212.61	87.7576	3212.61	100.753	3212.61	3.40343e-05	3212.61	188.347	3250.58	237.038	3212.29	118.498	3212.29	145.366	3212.29	4.93674	3212.29	236.9
3250.76	113.633	3212	34.6077	3212	27.5163	3212	49.9743	3259.47	264.298	3229.47	105.477	3229.47	109.528	3229.47	0.01573	3229.47	214.884	3250.75	217.281	3213.03	87.362	3213.03	101.303	3213.03	3.42873e-05	3213.03	188.482	3251.02	240.494	3212.71	117.918	3212.71	145.891	3212.71	4.93619	3212.71	236.872
3251.21	106.755	3212.42	34.7747	3212.42	27.7075	3212.42	50.3374	3259.93	261.842	3229.9	105.431	3229.9	110.131	3229.9	0.01573	3229.9	215.409	3251.19	215.278	3213.45	86.9663	3213.45	101.854	3213.45	3.45403e-05	3213.45	188.617	3251.46	231.345	3213.13	117.338	3213.13	146.415	3213.13	4.93564	3213.13	236.844
3251.65	109.606	3212.84	34.9417	3212.84	27.8995	3212.84	50.7006	3260.39	237.598	3230.32	105.386	3230.32	110.734	3230.32	0.01584	3230.32	215.933	3251.63	209.475	3213.87	86.5706	3213.87	102.404	3213.87	3.47934e-05	3213.87	188.752	3251.91	236.009	3213.56	116.758	3213.56	146.939	3213.56	4.93509	3213.56	236.816
3252.09	110.199	3213.26	35.1088	3213.26	28.0907	3213.26	51.0637	3260.85	247.581	3230.74	105.338	3230.74	111.337	3230.74	0.01584	3230.74	216.457	3252.08	211.336	3214.29	86.175	3214.29	102.954	3214.29	3.50464e-05	3214.29	188.931	3252.35	255.281	3213.98	116.178	3213.98	147.463	3213.98	4.93454	3213.98	236.788
3252.54	109.919	3213.68	35.2758	3213.68	28.282	3213.68	51.4268	3261.31	256.765	3231.16	105.281	3231.16	111.94	3231.16	0.01594	3231.16	216.981	3252.52	214.723	3214.71	85.7794	3214.71	103.505	3214.71	3.52994e-05	3214.71	189.116	3252.8	265.611	3214.4	115.598	3214.4	147.988	3214.4	4.93398	3214.4	236.761
3252.98	105.428	3214.1	35.4428	3214.1	28.4733	3214.1	51.79	3261.76	253.531	3231.58	105.224	3231.58	112.543	3231.58	0.01594	3231.58	217.505	3252.97	216.702	3215.14	85.3837	3215.14	104.055	3215.14	3.55526e-05	3215.14	189.3	3253.24	272.911	3214.82	115.018	3214.82	148.512	3214.82	4.93343	3214.82	236.733
3253.42	102.005	3214.52	35.6098	3214.52	28.6653	3214.52	52.1531	3262.22	251.043	3232	105.167	3232	113.146	3232	0.01605	3232	218.029	3253.41	221.568	3215.56	84.9881	3215.56	104.606	3215.56	3.58056e-05	3215.56	189.485	3253.68	271.076	3215.24	114.438	3215.24	149.036	3215.24	4.93288	3215.24	236.705
3253.87	101.566	3214.94	35.7768	3214.94	28.8565	3214.94	52.5162	3262.68	255.282	3232.42	105.103	3232.42	113.749	3232.42	0.01605	3232.42	218.553	3253.85	223.421	3215.98	84.5924	3215.98	105.156	3215.98	3.60586e-05	3215.98	189.669	3254.13	279.979	3215.66	113.858	3215.66	149.56	3215.66	4.93233	3215.66	236.677
3254.31	97.2598	3215.36	35.9438	3215.36	29.0478	3215.36	52.8794	3263.14	261.659	3232.84	105.033	3232.84	114.352	3232.84	0.01605	3232.84	219.078	3254.29	220.733	3216.4	84.1968	3216.4	105.706	3216.4	3.63116e-05	3216.4	189.853	3254.57	281.816	3216.08	113.278	3216.08	150.085	3216.08	4.93178	3216.08	236.649
3254.75	94.5134	3215.78	36.1088	3215.78	29.2391	3215.78	53.2446	3263.59	264.104	3233.26	104.963	3233.26	114.955	3233.26	0.01616	3233.26	219.602	3254.74	218.513	3216.82	83.8012	3216.82	106.257	3216.82	3.65647e-05	3216.82	190.038	3255.01	270.686	3216.5	112.698	3216.5	150.609	3216.5	4.93115	3216.5	236.622
3255.2	97.5765	3216.2	36.2723	3216.2	29.431	3216.2	53.6139	3264.05	253.836	3233.68	104.892	3233.68	115.558	3233.68	0.01616	3233.68	220.126	3255.18	221.978	3217.24	83.4055	3217.24	106.807	3217.24	3.68177e-05	3217.24	190.222	3255.46	258.512	3216.92	112.127	3216.92	151.133	3216.92	4.9306	3216.92	236.594
3255.64	104.703	3216.62	36.4352	3216.62	29.6223	3216.62	53.984	3264.51	254.211	3234.1	104.818	3234.1	116.161	3234.1	0.01626	3234.1	220.65	3255.62	226.991	3217.66	83.0099	3217.66	107.358	3217.66	3.70707e-05	3217.66	190.406	3255.9	249.262	3217.34	111.592	3217.34	151.657	3217.34	4.93005	3217.34	236.566
3256.08	100.926	3217.04	36.598	3217.04	29.8135	3217.04	54.3534	3264.97	265.308	3234.52	104.732	3234.52	116.764	3234.52	0.01626	3234.52	221.174	3256.07	224.716	3218.08	82.6142	3218.08	107.908	3218.08	3.73239e-05	3218.08	190.591	3256.34	238.853	3217.76	111.056	3217.76	152.182	3217.76	4.9295	3217.76	236.538
3256.53	97.6874	3217.46	36.7609	3217.46	30.0048	3217.46	54.7227	3265.42	262.231	3234.95	104.647	3234.95	117.367	3234.95	0.01637	3234.95	221.698	3256.51	223.187	3218.5	82.2186	3218.5	108.458	3218.5	3.75769e-05	3218.5	190.775	3256.78	248.974	3218.19	110.521	3218.19	152.706	3218.19	4.92895	3218.19	236.51
3256.97	91.8211	3217.88	36.9244	3217.88	30.1961	3217.88	55.0921	3265.88	252.971	3235.37	104.561	3235.37	117.97	3235.37	0.01637	3235.37	222.222	3256.95	218.422	3218.93	81.823	3218.93	109.009	3218.93	3.78299e-05	3218.93	190.96	3257.23	237.411	3218.61	109.985	3218.61	153.23	3218.61	4.92839	3218.61	236.482
3257.41	94.6278	3218.3	37.0873	3218.3	30.388	3218.3	55.4615	3266.34	265.846	3235.79	104.475	3235.79	118.573	3235.79	0.01648	3235.79	222.746	3257.4	217.351	3219.35	81.4273	3219.35	109.559	3219.35	3.8083e-05	3219.35	191.144	3257.67	235.158	3219.03	109.449	3219.03	153.754	3219.03	4.92784	3219.03	236.455
3257.85	88.4448	3218.72	37.2501	3218.72	30.5793	3218.72	55.8308	3266.8	261.258	3236.21	104.383	3236.21	119.176	3236.21	0.01648	3236.21	223.271	3257.84	219.896	3219.77	81.0316	3219.77	110.126	3219.77	3.8336e-05	3219.77	191.328	3258.11	234.314	3219.45	108.914	3219.45	154.279	3219.45	4.92729	3219.45	236.427
3258.3	81.1974	3219.14	37.413	3219.14	30.7706	3219.14	56.2002	3267.25	260.387	3236.63	104.28	3236.63	119.779	3236.63	0.01658	3236.63	223.795	3258.28	223.458	3220.19	80.636	3220.19	110.723	3220.19	3.8589e-05	3220.19	191.513	3258.56	245.625	3219.87	108.378	3219.87	154.803	3219.87	4.92674	3219.87	236.399
3258.74	79.0256	3219.56	37.5759	3219.56	30.9618	3219.56	56.5696	3267.71	261.694	3237.05	104.178	3237.05	120.382	3237.05	0.01658	3237.05	224.319	3258.72	226.489	3220.61	80.2407	3220.61	111.319	3220.61	3.88421e-05	3220.61	191.697	3259	255.342	3220.29	107.843	3220.29	155.327	3220.29	4.92619	3220.29	236.371
3259.18	78.2425	3219.98	37.7394	3219.98	31.1538	3219.98	56.939	3268.17	254.449	3237.47	104.075	3237.47	120.985	3237.47	0.01669	3237.47	224.843	3259.17	229.172	3221.03	79.8555	3221.03	111.915	3221.03	3.90952e-05	3221.03	191.881	3259.44	250.686	3220.71	107.307	3220.71	155.852	3220.71	4.92563	3220.71	236.398
3259.63	77.7595	3220.4	37.9023	3220.4	31.3451	3220.4	57.3083	3268.62	260.515	3237.89	103.972	3237.89	121.588	3237.89	0.01669	3237.89	225.367	3259.61	231.697	3221.45	79.4702	3221.45	112.511	3221.45	3.93482e-05	3221.45	192.066	3259.88	244.576	3221.13	106.772	3221.13	156.376	3221.13	4.92508	3221.13	236.433
3259.89	87.5245	3220.82	38.0651	3220.82	31.5363	3220.82	57.6777	3269.08	255.974	3238.31	103.869	3238.31	122.191	3238.31	0.01669	3238.31	225.891	3259.93	234.51	3221.87	79.0849	3221.87	113.108	3221.87	3.96012e-05	3221.87	192.25	3260.33	233.718	3221.55	106.236	3221.55	156.9	3221.55	4.92453	3221.55	236.469
3260.33	97.3415	3221.24	38.228	3221.24	31.7276	3221.24	58.0471	3269.54	262.856	3238.73	103.75	3238.73	122.794	3238.73	0.0168	3238.73	226.415	3260.38	236.981	3222.29	78.6995	3222.29	113.704	3222.29	3.98543e-05	3222.29	192.435	3260.77	238.552	3221.97	105.7	3221.97	157.424	3221.97	4.92398	3221.97	236.504
3260.78	110.069	3221.66	38.3908	3221.66	31.9196	3221.66	58.4164	3269.99	262.981	3239.15	103.628	3239.15	123.397	3239.15	0.0168	3239.15	226.94	3260.82	232.103	3222.72	78.3142	3222.72	114.3	3222.72	4.01073e-05	3222.72	192.619	3261.21	230.894	3222.4	105.165	3222.4	157.949	3222.4	4.92336	3222.4	236.539
3261.22	118.371	3222.08	38.5495	3222.08	32.1108	3222.08	58.7927	3270.45	257.755	3239.57	103.506	3239.57	124.03	3239.57	0.01691	3239.57	227.464	3261.26	222.614	3223.14	77.9289	3223.14	114.896	3223.14	4.03603e-05	3223.14	192.803	3261.62	241.23	3222.82	104.629	3222.82	158.473	3222.82	4.92281	3222.82	236.575
3261.66	125.609	3222.5	38.7061	3222.5	32.3021	3222.5	59.1725	3270.85	256.975	3240	103.384	3240	124.663	3240	0.01701	3240	227.988	3261.7	220.732	3223.56	77.5436	3223.56	115.493	3223.56	4.06134e-05	3223.56	192.988	3262.06	246.238	3223.24	104.094	3223.24	158.997	3223.24	4.92225	3223.24	236.61
3262.1	128.504	3222.92	38.8621	3222.92	32.4934	3222.92	59.553	3271.31	256.933	3240.42	103.262	3240.42	125.296	3240.42	0.01744	3240.42	228.512	3262.15	225.243	3223.98	77.1584	3223.98	116.089	3223.98	4.08665e-05	3223.98	193.172	3262.5	247.275	3223.66	103.558	3223.66	159.521	3223.66	4.9217	3223.66	236.646
3262.55	128.341	3223.34	39.0187	3223.34	32.6853	3223.34	59.9327	3271.76	246.292	3240.84	103.141	3240.84	125.929	3240.84	0.01787	3240.84	229.036	3262.59	224.271	3224.4	76.7731	3224.4	116.685	3224.4	4.11195e-05	3224.4	193.356	3262.94	246.234	3224.08	103.022	3224.08	160.046	3224.08	4.92274	3224.08	236.678
3262.99	125.764	3223.76	39.1746	3223.76	32.8766	3223.76	60.3312	3272.22	262.244	3241.26	103.005	3241.26	126.563	3241.26	0.0183	3241.26	229.525	3263.03	222.204	3224.82	76.3878	3224.82	117.282	3224.82	4.13726e-05	3224.82	193.541	3263.39	250.116	3224.5	102.487	3224.5	160.579	3224.5	4.92488	3224.5	236.707
3263.43	126.957	3224.18	39.3305	3224.18	33.0679	3224.18	60.7297	3272.68	255.394	3241.68	102.862	3241.68	127.196	3241.68	0.01883	3241.68	229.986	3263.47	226.315	3225.24	76.0025	3225.24	117.878	3225.24	4.16256e-05	3225.24	193.725	3263.83	245.554	3224.92	101.951	3224.92	161.114	3224.92	4.92701	3224.92	236.736
3263.88	112.583	3224.6	39.4871	3224.6	33.2591	3224.6	61.1281	3273.13	262.071	3242.1	102.72	3242.1	127.829	3242.1	0.01926	3242.1	230.448	3263.92	231.475	3225.66	75.6172	3225.66	118.474	3225.66	4.18786e-05	3225.66	193.909	3264.27	240.45	3225.34	101.416	3225.34	161.65	3225.34	4.92915	3225.34	236.765
3264.32	112.001	3225.02	39.6431	3225.02	33.4969	3225.02	61.5266	3273.59	252.61	3242.52	102.577	3242.52	128.462	3242.52	0.01969	3242.52	230.91	3264.36	233.067	3226.08	75.232	3226.08	119.071	3226.08	4.21317e-05	3226.08	194.108	3264.71	241.766	3225.76	100.88	3225.76	162.186	3225.76	4.93129	3225.76	236.794
3264.76	119.167	3225.44	39.799	3225.44	33.756	3225.44	61.9251	3274.05	252.938	3242.94	102.434	3242.94	129.096	3242.94	0.02012	3242.94	231.372	3264.8	237.698	3226.5	74.8467	3226.5	119.667	3226.5	4.23847e-05	3226.5	194.344	3265.16	240.937	3226.18	100.344	3226.18	162.721	3226.18	4.9335	3226.18	236.823
3265.2	121.026	3225.86	39.9556	3225.86	34.0145	3225.86	62.3236	3274.5	267.441	3243.36	102.291	3243.36	129.729	3243.36	0.02065	3243.36	231.834	3265.24	239.562	3226.93	74.4614	3226.93	120.263	3226.93	4.26378e-05	3226.93	194.58	3265.6	241.063	3226.6	99.8088	3226.6	163.257	3226.6	4.93564	3226.6	236.853
3265.64	130.227	3226.28	40.1115	3226.28	34.273	3226.28	62.722	3274.96	252.304	3243.78	102.149	3243.78	130.362	3243.78	0.02108	3243.78	232.296	3265.69	235.342	3227.35	74.0761	3227.35	120.859	3227.35	4.28909e-05	3227.35	194.817	3266.04	237.33	3227.03	99.2732	3227.03	163.792	3227.03	4.93778	3227.03	236.882
3266.09	135.403	3226.7	40.2681	3226.7	34.5315	3226.7	63.1205	3275.42	257.349	3244.2	101.99	3244.2	130.995	3244.2	0.02151	3244.2	232.758	3266.13	231.29	3227.77	73.6908	3227.77	121.456	3227.77	4.31439e-05	3227.77	195.053	3266.48	234.843	3227.45	98.7376	3227.45	164.328	3227.45	4.93992	3227.45	236.911
3266.53	136.444	3227.12	40.4241	3227.12	34.7907	3227.12	63.519	3275.87	264.603	3244.62	101.825	3244.62	131.629	3244.62	0.02194	3244.62	233.22	3266.57	231.92	3228.19	73.3055	3228.19	122.052	3228.19	4.33969e-05	3228.19	195.289	3266.92	230.183	3227.87	98.202	3227.87	164.863	3227.87	4.94213	3227.87	236.94
3266.97	140.732	3227.54	40.58	3227.54	35.0492	3227.54	63.9175	3276.33	256.925	3245.05	101.659	3245.05	132.262	3245.05	0.02236	3245.05	233.682	3267.01	229.309	3228.61	72.9203	3228.61	122.648	3228.61	4.36499e-05	3228.61	195.526	3267.37	229.774	3228.29	97.6665	3228.29	165.399	3228.29	4.94426	3228.29	236.969
3267.41	134.87	3227.96	40.7283	3227.96	35.3077	3227.96	64.3291	3276.79	264.795	3245.47	101.494	3245.47	132.895	3245.47	0.0229	3245.47	234.144	3267.45	225.124	3229.03	72.535	3229.03	123.244	3229.03	4.3903e-05	3229.03	195.762	3267.81	237.383	3228.71	97.1309	3228.71	165.934	3228.71	4.9464	3228.71	236.998
3267.85	129.093	3228.38	40.8752	3228.38	35.5662	3228.38	64.7421	3277.24	265.621	3245.89	101.329	3245.89	133.528	3245.89	0.02333	3245.89	234.606	3267.9	224.238	3229.45	72.1497	3229.45	123.841	3229.45	4.4156e-05	3229.45	195.998	3268.25	238.181	3229.13	96.5952	3229.13	166.47	3229.13	4.94854	3229.13	237.027
3268.3	124.906	3228.8	41.0221	3228.8	35.8253	3228.8	65.1545	3277.7	270.931	3246.31	101.164	3246.31	134.161	3246.31	0.02375	3246.31	235.068	3268.34	219.554	3229.87	71.7644	3229.87	124.437	3229.87	4.44091e-05	3229.87	196.235	3268.69	251.171	3229.55	96.0597	3229.55	167.005	3229.55	4.95075	3229.55	237.056
3268.74	107.554	3229.22	41.1697	3229.22	36.0838	3229.22	65.5675	3278.15	259.226	3246.73	100.998	3246.73	134.795	3246.73	0.02418	3246.73	235.53	3268.78	221.281	3230.29	71.3791	3230.29	125.033	3230.29	4.46622e-05	3230.29	196.471	3269.13	252.84	3229.97	95.5583	3229.97	167.541	3229.97	4.95289	3229.97	237.086
3269.18	97.4545	3229.64	41.3167	3229.64	36.3423	3229.64	65.9798	3278.61	259.236	3247.15	100.833	3247.15	135.428	3247.15	0.02472	3247.15	235.992	3269.22	226.672	3230.72	70.9938	3230.72	125.63	3230.72	4.49152e-05	3230.72	196.707	3269.58	245.535	3230.39	95.0774	3230.39	168.076	3230.39	4.95503	3230.39	237.115
3269.62	87.0685	3230.06	41.4636	3230.06	36.6008	3230.06	66.3922	3279.07	256.884	3247.57	100.644	3247.57	136.061	3247.57	0.02515	3247.57	236.454	3269.66	232.156	3231.14	70.6086	3231.14	126.226	3231.14	4.51682e-05	3231.14	196.944	3270.02	245.11	3230.81	94.5966	3230.81	168.612	3230.81	4.95717	3230.81	237.144
3270.06	80.124	3230.48	41.6112	3230.48	36.86	3230.48	66.8052	3279.52	259.731	3247.99	100.454	3247.99	136.694	3247.99	0.02557	3247.99	236.916	3270.1	239.814	3231.56	70.2357	3231.56	126.822	3231.56	4.54213e-05	3231.56	197.18	3270.46	236.729	3231.24	94.1157	3231.24	169.148	3231.24	4.95938	3231.24	237.173
3270.5	96.8918	3230.9	41.7581	3230.9	37.1185	3230.9	67.2175	3279.98	263.013	3248.41	100.265	3248.41	137.328	3248.41	0.026	3248.41	237.378	3270.55	237.952	3231.98	69.8689	3231.98	127.418	3231.98	4.56743e-05	3231.98	197.416	3270.9	219.401	3231.66	93.6348	3231.66	169.683	3231.66	4.96151	3231.66	237.202
3270.95	106.095	3231.32	41.905	3231.32	37.377	3231.32	67.6306	3280.44	261.953	3248.83	100.076	3248.83	137.961	3248.83	0.02654	3248.83	237.84	3270.99	227.327	3232.4	69.5022	3232.4	128.015	3232.4	4.59274e-05	3232.4	197.653	3271.34	218.346	3232.08	93.1539	3232.08	170.219	3232.08	4.96365	3232.08	237.231
3271.39	112.829	3231.74	42.0526	3231.74	37.6361	3231.74	68.0429	3280.89	261.086	3249.25	99.8868	3249.25	138.594	3249.25	0.02696	3249.25	238.302	3271.43	223.469	3232.82	69.1355	3232.82	128.611	3232.82	4.61805e-05	3232.82	197.889	3271.78	222.541	3232.5	92.6731	3232.5	170.754	3232.5	4.96579	3232.5	237.267
3271.83	114.827	3232.16	42.1995	3232.16	37.8946	3232.16	68.4559	3281.35	264.107	3249.67	99.6975	3249.67	139.227	3249.67	0.02739	3249.67	238.764	3271.87	230.694	3233.24	68.7687	3233.24	129.231	3233.24	4.64335e-05	3233.24	198.125	3272.23	222.305	3232.92	92.1922	3232.92	171.29	3232.92	4.968	3232.92	237.358
3272.27	120.022	3232.58	42.3465	3232.58	38.1531	3232.58	68.8683	3281.8	269.152	3250.09	99.5082	3250.09	139.86	3250.09	0.02782	3250.09	239.226	3272.31	232.452	3233.66	68.402	3233.66	129.86	3233.66	4.66865e-05	3233.66	198.362	3272.67	224.288	3233.34	91.7113	3233.34	171.825	3233.34	4.97014	3233.34	237.45
3272.71	131.639	3233	42.4913	3233	38.4116	3233	69.2848	3282.26	259.385	3250.52	99.3189	3250.52	140.494	3250.52	0.02825	3250.52	239.688	3272.75	232.21	3234.08	68.0352	3234.08	130.488	3234.08	4.69395e-05	3234.08	198.598	3273.11	223.35	3233.76	91.2305	3233.76	172.361	3233.76	4.97228	3233.76	237.541
3273.15	142.353	3233.42	42.6278	3233.42	38.6708	3233.42	69.7144	3282.71	252.238	3250.94	99.1175	3250.94	141.136	3250.94	0.02889	3250.94	240.15	3273.19	232.611	3234.51	67.6685	3234.51	131.117	3234.51	4.71926e-05	3234.51	198.834	3273.55	229.905	3234.18	90.7496	3234.18	172.896	3234.18	4.97442	3234.18	237.632
3273.6	143.922	3233.84	42.7643	3233.84	38.9293	3233.84	70.1434	3283.17	266.814	3251.36	98.9032	3251.36	141.785	3251.36	0.02985	3251.36	240.612	3273.64	227.222	3234.93	67.3017	3234.93	131.746	3234.93	4.74456e-05	3234.93	199.071	3273.99	228.261	3234.6	90.2688	3234.6	173.432	3234.6	4.97663	3234.6	237.723
3274.04	149.168	3234.26	42.9009	3234.26	39.1878	3234.26	70.573	3283.62	271.588	3251.78	98.6889	3251.78	142.434	3251.78	0.03071	3251.78	241.074	3274.08	224.94	3235.35	66.935	3235.35	132.375	3235.35	4.76987e-05	3235.35	199.307	3274.43	235.633	3235.02	89.7879	3235.02	173.967	3235.02	4.97876	3235.02	237.814
3274.48	147.262	3234.68	43.0374	3234.68	39.4462	3234.68	71.002	3284.08	273.698	3252.2	98.4746	3252.2	143.084	3252.2	0.03167	3252.2	241.536	3274.52	232.798	3235.77	66.5682	3235.77	133.003	3235.77	4.79518e-05	3235.77	199.543	3274.87	238.648	3235.44	89.3071	3235.44	174.503	3235.44	4.9809	3235.44	237.905
3274.72	144.676	3235.1	43.1739	3235.1	39.7054	3235.1	71.4317	3284.54	266.314	3252.62	98.2602	3252.62	143.733	3252.62	0.03263	3252.62	241.998	3274.71	243.381	3236.19	66.2015	3236.19	133.632	3236.19	4.82048e-05	3236.19	199.78	3275.31	244.754	3235.87	88.8262	3235.87	175.038	3235.87	4.98304	3235.87	237.997
3275.16	142.748	3235.52	43.3104	3235.52	39.9639	3235.52	71.8599	3284.99	267.15	3253.04	98.0458	3253.04	144.382	3253.04	0.03349	3253.04	242.46	3275.15	245.096	3236.61	65.8347	3236.61	134.261	3236.61	4.84578e-05	3236.61	200.016	3275.75	245.404	3236.29	88.3452	3236.29	175.574	3236.29	4.98525	3236.29	238.088
3275.6	139.344	3235.94	43.4469	3235.94	40.2224	3235.94	72.2841	3285.45	280.372	3253.46	97.8315	3253.46	145.031	3253.46	0.03445	3253.46	242.871	3275.59	238.065	3237.03	65.468	3237.03	134.889	3237.03	0.000166196	3237.03	200.252	3276.2	241.965	3236.71	87.8644	3236.71	176.11	3236.71	4.98739	3236.71	238.179
3276.04	145.895	3236.36	43.5835	3236.36	40.4809	3236.36	72.7082	3285.9	270.361	3253.88	97.6172	3253.88	145.681	3253.88	0.03542	3253.88	243.27	3276.03	230.087	3237.45	65.1013	3237.45	135.518	3237.45	0.000379487	3237.45	200.489	3276.64	243.93	3237.13	87.3835	3237.13	176.646	3237.13	4.98953	3237.13	238.27
3276.49	148.717	3236.78	43.72	3236.78	40.7401	3236.78	73.1316	3286.36	267.187	3254.3	97.4029	3254.3	146.33	3254.3	0.03638	3254.3	243.669	3276.47	227.472	3237.87	64.7345	3237.87	136.147	3237.87	0.000592779	3237.87	200.725	3277.08	243.845	3237.55	86.9027	3237.55	177.182	3237.55	4.99167	3237.55	238.361
3276.93	137.396	3237.2	43.8565	3237.2	40.9986	3237.2	73.5557	3286.59	269.878	3254.72	97.1855	3254.72	146.979	3254.72	0.03724	3254.72	244.068	3276.92	236.88	3238.29	64.3678	3238.29	136.775	3238.29	0.000806071	3238.29	200.992	3277.52	237.424	3237.97	86.4218	3237.97	177.718	3237.97	4.99388	3237.97	238.452
3277.37	129.883	3237.62	43.993	3237.62	41.2571	3237.62	73.9798	3287.05	283.886	3255.14	96.9455	3255.14	147.629	3255.14	0.0382	3255.14	244.467	3277.36	242.233	3238.72	64.0009	3238.72	137.404	3238.72	0.00102	3238.72	201.278	3277.77	238.457	3238.39	85.941	3238.39	178.254	3238.39	4.99601	3238.39	238.543
3277.81	134.65	3238.04	44.1233	3238.04	41.5155	3238.04	74.4129	3287.5	264.316	3255.57	96.7055	3255.57	148.278	3255.57	0.03916	3255.57	244.866	3277.8	242.677	3239.14	63.6342	3239.14	138.033	3239.14	0.00123	3239.14	201.565	3278.21	238.369	3238.81	85.4601	3238.81	178.79	3238.81	4.99815	3238.81	238.635
3278.25	144.276	3238.46	44.248	3238.46	41.826	3238.46	74.8558	3287.96	265.787	3255.99	96.4654	3255.99	148.927	3255.99	0.04012	3255.99	245.265	3278.24	241.074	3239.56	63.2674	3239.56	138.661	3239.56	0.00145	3239.56	201.851	3278.65	239.131	3239.23	84.9792	3239.23	179.326	3239.23	5.00029	3239.23	238.726
3278.69	150.102	3238.88	44.3728	3238.88	42.1573	3238.88	75.2979	3288.41	262.44	3256.41	96.2254	3256.41	149.576	3256.41	0.04098	3256.41	245.664	3278.68	247.262	3239.98	62.9007	3239.98	139.29	3239.98	0.00166	3239.98	202.137	3279.09	241.666	3239.65	84.4984	3239.65	179.862	3239.65	5.0025	3239.65	238.817
3279.13	157.308	3239.3	44.4975	3239.3	42.4885	3239.3	75.74	3288.87	273.227	3256.83	95.9854	3256.83	150.226	3256.83	0.04194	3256.83	246.063	3279.12	246.964	3240.4	62.5339	3240.4	139.919	3240.4	0.00187	3240.4	202.423	3279.54	234.935	3240.08	84.0175	3240.08	180.399	3240.08	5.00464	3240.08	238.908
3279.57	165.533	3239.72	44.6223	3239.72	42.8198	3239.72	76.1822	3289.32	273.756	3257.25	95.7454	3257.25	150.875	3257.25	0.04291	3257.25	246.462	3279.56	235.029	3240.82	62.1672	3240.82	140.548	3240.82	0.00209	3240.82	202.709	3279.98	230.843	3240.5	83.5366	3240.5	180.935	3240.5	5.00678	3240.5	238.999
3280.01	160.716	3240.14	44.747	3240.14	43.151	3240.14	76.6243	3289.78	261.235	3257.67	95.5053	3257.67	151.524	3257.67	0.04376	3257.67	246.861	3280	224.436	3241.24	61.8005	3241.24	141.176	3241.24	0.0023	3241.24	202.995	3280.42	242.532	3240.92	83.0558	3240.92	181.471	3240.92	5.00892	3240.92	239.091
3280.45	158.317	3240.56	44.8717	3240.56	43.4823	3240.56	77.0671	3290.23	266.237	3258.09	95.2653	3258.09	152.173	3258.09	0.04473	3258.09	247.26	3280.44	229.119	3241.66	61.4337	3241.66	141.805	3241.66	0.00251	3241.66	203.282	3280.86	250.867	3241.34	82.5748	3241.34	182.007	3241.34	5.01112	3241.34	239.182
3280.9	162.642	3240.98	44.9965	3240.98	43.8135	3240.98	77.5093	3290.69	281.509	3258.51	95.0253	3258.51	152.823	3258.51	0.04569	3258.51	247.659	3280.88	239.245	3242.08	61.067	3242.08	142.434	3242.08	0.00273	3242.08	203.568	3281.3	242.88	3241.76	82.094	3241.76	182.543	3241.76	5.01326	3241.76	239.273
3281.34	162.428	3241.4	45.1212	3241.4	44.1448	3241.4	77.9514	3291.14	270.609	3258.93	94.7852	3258.93	153.472	3258.93	0.04665	3258.93	248.058	3281.32	237.394	3242.51	60.7002	3242.51	143.062	3242.51	0.00294	3242.51	203.854	3281.74	245.277	3242.18	81.6131	3242.18	183.079	3242.18	5.0154	3242.18	239.364
3281.78	169.021	3241.82	45.246	3241.82	44.4761	3241.82	78.3936	3291.6	266.579	3259.35	94.5234	3259.35	154.121	3259.35	0.04751	3259.35	248.457	3281.76	226.946	3242.93	60.3527	3242.93	143.691	3242.93	0.00315	3242.93	204.14	3282.18	249.289	3242.6	81.1323	3242.6	183.615	3242.6	5.01754	3242.6	239.455
3282.22	168.861	3242.24	45.3707	3242.24	44.8066	3242.24	78.8364	3292.05	278.668	3259.77	94.2577	3259.77	154.77	3259.77	0.04847	3259.77	248.856	3282.2	228.559	3243.35	60.0123	3243.35	144.32	3243.35	0.00337	3243.35	204.427	3282.62	250.441	3243.02	80.6514	3243.02	184.151	3243.02	5.01975	3243.02	239.546
3282.66	156.288	3242.66	45.4864	3242.66	45.1379	3242.66	79.2924	3292.51	271.069	3260.19	93.9919	3260.19	155.42	3260.19	0.04943	3260.19	249.255	3282.65	238.321	3243.77	59.6719	3243.77	144.949	3243.77	0.00358	3243.77	204.713	3283.06	238	3243.44	80.1854	3243.44	184.687	3243.44	5.02513	3243.44	239.63
3283.1	144.652	3243.08	45.5987	3243.08	45.4691	3243.08	79.7539	3292.96	272.401	3260.62	93.7262	3260.62	156.069	3260.62	0.0504	3260.62	249.654	3283.09	244.373	3244.19	59.3314	3244.19	145.577	3244.19	0.00379	3244.19	204.999	3283.5	238.541	3243.86	79.7668	3243.86	185.224	3243.86	5.03196	3243.86	239.71
3283.54	141.407	3243.5	45.711	3243.5	45.8004	3243.5	80.2154	3293.42	278.32	3261.04	93.4605	3261.04	156.718	3261.04	0.05125	3261.04	250.053	3283.53	245.025	3244.61	58.991	3244.61	146.206	3244.61	0.00401	3244.61	205.285	3283.94	248.41	3244.28	79.3481	3244.28	185.76	3244.28	5.03873	3244.28	239.791
3283.98	145.54	3243.92	45.8239	3243.92	46.1316	3243.92	80.677	3293.87	268.078	3261.46	93.1949	3261.46	157.368	3261.46	0.05222	3261.46	250.452	3283.97	246.293	3245.03	58.6506	3245.03	146.835	3245.03	0.00422	3245.03	205.571	3284.38	246.948	3244.71	78.9295	3244.71	186.296	3244.71	5.04556	3244.71	239.892
3284.42	143.736	3244.34	45.9362	3244.34	46.4629	3244.34	81.1385	3294.32	266.849	3261.88	92.9292	3261.88	158.019	3261.88	0.05318	3261.88	250.851	3284.41	251.239	3245.45	58.3101	3245.45	147.464	3245.45	0.00443	3245.45	205.857	3284.82	257.405	3245.13	78.5109	3245.13	186.832	3245.13	5.05239	3245.13	240.03
3284.86	132.703	3244.76	46.0485	3244.76	46.7941	3244.76	81.6001	3294.78	265.335	3262.3	92.6635	3262.3	158.67	3262.3	0.05403	3262.3	251.25	3284.85	248.153	3245.87	57.9698	3245.87	148.11	3245.87	0.00465	3245.87	206.144	3285.26	252.73	3245.55	78.0923	3245.55	187.368	3245.55	5.05922	3245.55	240.167
3285.3	125.405	3245.18	46.1614	3245.18	47.1254	3245.18	82.0616	3295.23	263.141	3262.72	92.3978	3262.72	159.322	3262.72	0.055	3262.72	251.649	3285.29	243.59	3246.3	57.6293	3246.3	148.757	3246.3	0.00486	3246.3	206.43	3285.7	246.199	3245.97	77.6736	3245.97	187.904	3245.97	5.06598	3245.97	240.305
3285.74	118.915	3245.6	46.2737	3245.6	47.4566	3245.6	82.5231	3295.69	271.215	3263.14	92.1321	3263.14	159.973	3263.14	0.05596	3263.14	252.048	3285.73	243.198	3246.72	57.2888	3246.72	149.404	3246.72	0.00507	3246.72	206.716	3286.14	251.28	3246.39	77.255	3246.39	188.44	3246.39	5.07281	3246.39	240.443
3286.18	112.209	3246.02	46.386	3246.02	47.7872	3246.02	82.9847	3296.14	279.89	3263.56	91.8665	3263.56	160.625	3263.56	0.05692	3263.56	252.447	3286.17	243.966	3247.14	56.9485	3247.14	150.051	3247.14	0.00529	3247.14	207.002	3286.58	241.554	3246.81	76.8364	3246.81	188.976	3246.81	5.07964	3246.81	240.581
3286.62	111.395	3246.44	46.4982	3246.44	48.1185	3246.44	83.4462	3296.6	270.742	3263.98	91.5843	3263.98	161.276	3263.98	0.05778	3263.98	252.846	3286.61	239.387	3247.56	56.608	3247.56	150.698	3247.56	0.0055	3247.56	207.288	3287.02	247.152	3247.23	76.4178	3247.23	189.512	3247.23	5.08647	3247.23	240.719
3287.06	111.754	3246.86	46.6001	3246.86	48.4497	3246.86	83.9244	3297.05	276.571	3264.4	91.2938	3264.4	161.928	3264.4	0.05874	3264.4	253.245	3287.05	240.148	3247.98	56.2675	3247.98	151.345	3247.98	0.00571	3247.98	207.575	3287.46	253.736	3247.65	75.9992	3247.65	190.049	3247.65	5.09324	3247.65	240.857
3287.5	110.03	3247.28	46.7006	3247.28	48.781	3247.28	84.4053	3297.5	280.124	3264.82	91.0033	3264.82	162.579	3264.82	0.05971	3264.82	253.644	3287.49	246.06	3248.4	55.9272	3248.4	151.991	3248.4	0.00593	3248.4	207.861	3287.9	257.269	3248.07	75.5805	3248.07	190.585	3248.07	5.10007	3248.07	240.995
3287.94	119.555	3247.7	46.8004	3247.7	49.1122	3247.7	84.8779	3297.96	290.946	3265.24	90.7128	3265.24	163.231	3265.24	0.06067	3265.24	254.04	3287.93	246.965	3248.82	55.5867	3248.82	152.638	3248.82	0.00614	3248.82	208.147	3288.34	264.536	3248.49	75.1619	3248.49	191.115	3248.49	5.1069	3248.49	241.132
3288.38	121.866	3248.12	46.9002	3248.12	49.4435	3248.12	85.3305	3298.41	277.836	3265.67	90.4223	3265.67	163.882	3265.67	0.06152	3265.67	254.378	3288.37	249.507	3249.24	55.2462	3249.24	153.285	3249.24	0.00635	3249.24	208.433	3288.78	269.656	3248.92	74.7433	3248.92	191.642	3248.92	5.11373	3248.92	241.27
3288.82	119.412	3248.54	47.0007	3248.54	49.7747	3248.54	85.7837	3298.87	286.417	3266.09	90.1317	3266.09	164.534	3266.09	0.06249	3266.09	254.715	3288.81	248.968	3249.66	54.9059	3249.66	153.932	3249.66	0.00656	3249.66	208.719	3289.22	266.142	3249.34	74.3247	3249.34	192.169	3249.34	5.12049	3249.34	241.408
3289.26	120.533	3248.96	47.1004	3248.96	50.106	3248.96	86.2369	3299.32	275.4	3266.51	89.8412	3266.51	165.185	3266.51	0.06345	3266.51	255.053	3289.25	247.903	3250.08	54.5654	3250.08	154.579	3250.08	0.00678	3250.08	209.006	3289.66	258.427	3249.76	73.906	3249.76	192.696	3249.76	5.12732	3249.76	241.546
3289.7	129.967	3249.38	47.2002	3249.38	50.4372	3249.38	86.6894	3299.77	277.871	3266.93	89.5507	3266.93	165.837	3266.93	0.06441	3266.93	255.391	3289.69	247.084	3250.51	54.225	3250.51	155.226	3250.51	0.00699	3250.51	209.334	3290.1	258.113	3250.18	73.4874	3250.18	193.223	3250.18	5.13415	3250.18	241.684
3290.14	129.864	3249.8	47.3007	3249.8	50.7678	3249.8	87.1427	3300.23	275.592	3267.35	89.2601	3267.35	166.488	3267.35	0.06527	3267.35	255.728	3290.13	250.78	3250.93	53.8846	3250.93	155.873	3250.93	0.0072	3250.93	209.663	3290.54	252.848	3250.6	73.0688	3250.6	193.75	3250.6	5.14098	3250.6	241.822
3290.58	129.229	3250.22	47.4005	3250.22	51.099	3250.22	87.5952	3300.68	274.834	3267.77	88.9696	3267.77	167.14	3267.77	0.06623	3267.77	256.066	3290.57	243.24	3251.35	53.5441	3251.35	156.519	3251.35	0.00742	3251.35	209.992	3290.98	252.034	3251.02	72.6502	3251.02	194.277	3251.02	5.14775	3251.02	241.96
3290.67	113.311	3250.64	47.4906	3250.64	51.4303	3250.64	88.0644	3301.13	282.315	3268.19	88.679	3268.19	167.791	3268.19	0.0672	3268.19	256.403	3290.71	241.104	3251.77	53.2037	3251.77	157.166	3251.77	0.00763	3251.77	210.321	3291.42	254.355	3251.44	72.2315	3251.44	194.804	3251.44	5.15458	3251.44	242.097
3291.11	112.721	3251.06	47.5779	3251.06	51.7927	3251.06	88.5363	3301.59	280.246	3268.61	88.3885	3268.61	168.443	3268.61	0.06805	3268.61	256.741	3291.15	245.208	3252.19	52.8633	3252.19	157.813	3252.19	0.00784	3252.19	210.651	3291.86	270.029	3251.86	71.8129	3251.86	195.331	3251.86	5.16141	3251.86	242.235
3291.55	113.132	3251.48	47.6659	3251.48	52.1975	3251.48	89.0082	3302.04	282.879	3269.03	88.0867	3269.03	169.094	3269.03	0.06901	3269.03	257.079	3291.59	251.887	3252.61	52.5228	3252.61	158.46	3252.61	0.00806	3252.61	210.98	3292.3	265.973	3252.28	71.3943	3252.28	195.858	3252.28	5.16824	3252.28	242.373
3291.99	111.931	3251.9	47.7539	3251.9	52.6022	3251.9	89.4802	3302.17	282.363	3269.45	87.7731	3269.45	169.746	3269.45	0.06998	3269.45	257.416	3292.03	249.718	3253.03	52.1824	3253.03	159.107	3253.03	0.00827	3253.03	211.309	3292.74	269.695	3252.7	70.9757	3252.7	196.385	3252.7	5.175	3252.7	242.511
3292.43	107.03	3252.32	47.8419	3252.32	53.0069	3252.32	89.9521	3302.62	279.894	3269.87	87.4595	3269.87	170.398	3269.87	0.07094	3269.87	257.754	3292.47	243.581	3253.45	51.842	3253.45	159.754	3253.45	0.00848	3253.45	211.638	3293.18	274.838	3253.12	70.5571	3253.12	196.912	3253.12	5.18183	3253.12	242.649
3292.87	114.484	3252.74	47.9293	3252.74	53.4116	3252.74	90.4247	3303.08	282.486	3270.29	87.1459	3270.29	171.049	3270.29	0.0718	3270.29	258.092	3292.91	242.062	3253.87	51.5015	3253.87	160.4	3253.87	0.0087	3253.87	211.968	3293.39	276.208	3253.55	70.1384	3253.55	197.439	3253.55	5.18866	3253.55	242.787
3293.31	123.452	3253.16	48.0173	3253.16	53.8163	3253.16	90.8966	3303.53	274.77	3270.72	86.8324	3270.72	171.701	3270.72	0.07276	3270.72	258.429	3293.35	241.562	3254.3	51.1611	3254.3	161.047	3254.3	0.00891	3254.3	212.297	3293.83	277.931	3253.97	69.7198	3253.97	197.966	3253.97	5.19549	3253.97	242.925
3293.75	128.749	3253.58	48.1053	3253.58	54.221	3253.58	91.3686	3303.98	276.509	3271.14	86.5188	3271.14	172.352	3271.14	0.07372	3271.14	258.767	3293.79	246.258	3254.72	50.8259	3254.72	161.694	3254.72	0.00912	3254.72	212.626	3294.27	271.797	3254.39	69.3011	3254.39	198.493	3254.39	5.20226	3254.39	243.063
3294.19	124.877	3254	48.1857	3254	54.6257	3254	91.8523	3304.44	283.461	3271.56	86.2052	3271.56	173.003	3271.56	0.07469	3271.56	259.104	3294.23	246.159	3255.14	50.5186	3255.14	162.341	3255.14	0.00934	3255.14	212.955	3294.7	259.248	3254.81	68.8825	3254.81	199.02	3254.81	5.20909	3254.81	243.2
3294.63	120.472	3254.42	48.2612	3254.42	55.0297	3254.42	92.3423	3304.89	279.244	3271.98	85.8917	3271.98	173.647	3271.98	0.07576	3271.98	259.442	3294.67	247.701	3255.56	50.2112	3255.56	162.988	3255.56	0.00955	3255.56	213.285	3295.14	270.995	3255.23	68.4639	3255.23	199.547	3255.23	5.21592	3255.23	243.338
3295.07	120.817	3254.84	48.3374	3254.84	55.4345	3254.84	92.8329	3305.34	284.153	3272.4	85.5781	3272.4	174.288	3272.4	0.078	3272.4	259.78	3295.11	249.625	3255.98	49.904	3255.98	163.635	3255.98	0.00976	3255.98	213.614	3295.58	263.957	3255.65	68.0452	3255.65	200.073	3255.65	5.22275	3255.65	243.476
3295.51	130.793	3255.26	48.4137	3255.26	55.8392	3255.26	93.3235	3305.8	283.361	3272.82	85.2646	3272.82	174.929	3272.82	0.08014	3272.82	260.117	3295.55	249.853	3256.4	49.5966	3256.4	164.282	3256.4	0.00998	3256.4	213.943	3296.02	271.257	3256.07	67.6266	3256.07	200.6	3256.07	5.22951	3256.07	243.614
3295.94	139.703	3255.68	48.4899	3255.68	56.2439	3255.68	93.8135	3306.25	290.24	3273.24	84.9509	3273.24	175.571	3273.24	0.08228	3273.24	260.455	3295.99	247.392	3256.82	49.2893	3256.82	164.928	3256.82	0.01019	3256.82	214.272	3296.46	278.529	3256.49	67.208	3256.49	201.127	3256.49	5.23634	3256.49	243.752
3296.38	144.198	3256.1	48.5661	3256.1	56.6486	3256.1	94.3041	3306.7	282.765	3273.66	84.6374	3273.66	176.212	3273.66	0.08442	3273.66	260.792	3296.43	246.773	3257.24	48.9819	3257.24	165.576	3257.24	0.0104	3257.24	214.602	3296.9	275.443	3256.91	66.7894	3256.91	201.654	3256.91	5.24317	3256.91	243.921
3296.82	138.02	3256.52	48.6417	3256.52	57.0533	3256.52	94.7948	3307.16	261.726	3274.08	84.3238	3274.08	176.853	3274.08	0.08667	3274.08	261.13	3296.87	250.2	3257.66	48.6746	3257.66	166.227	3257.66	0.01062	3257.66	214.931	3297.34	288.315	3257.33	66.3708	3257.33	202.181	3257.33	5.25	3257.33	244.109
3297.26	136.527	3256.94	48.7158	3256.94	57.458	3256.94	95.2889	3307.61	278.211	3274.5	84.0039	3274.5	177.494	3274.5	0.08881	3274.5	261.468	3297.3	249.147	3258.09	48.3673	3258.09	166.878	3258.09	0.01083	3258.09	215.26	3297.78	282.084	3257.76	65.9523	3257.76	202.708	3257.76	5.25677	3257.76	244.298
3297.7	130.542	3257.36	48.7803	3257.36	57.8627	3257.36	95.7962	3308.06	292.203	3274.92	83.6702	3274.92	178.135	3274.92	0.09095	3274.92	261.805	3297.74	248.421	3258.51	48.06	3258.51	167.529	3258.51	0.01104	3258.51	215.59	3298.22	277.395	3258.18	65.5999	3258.18	203.235	3258.18	5.2636	3258.18	244.487
3298.14	131.794	3257.78	48.8454	3257.78	58.2674	3257.78	96.3041	3308.52	283.201	3275.34	83.3364	3275.34	178.776	3275.34	0.0932	3275.34	262.143	3298.18	253.627	3258.93	47.7526	3258.93	168.18	3258.93	0.01126	3258.93	215.919	3298.66	282.619	3258.6	65.2475	3258.6	203.762	3258.6	5.27043	3258.6	244.675
3298.58	138.356	3258.2	48.9106	3258.2	58.6722	3258.2	96.8121	3308.97	271.57	3275.77	83.0027	3275.77	179.417	3275.77	0.09534	3275.77	262.481	3298.62	256.912	3259.35	47.4453	3259.35	168.831	3259.35	0.01148	3259.35	216.248	3299.1	273.96	3259.02	64.8951	3259.02	204.289	3259.02	5.27726	3259.02	244.864
3299.02	149.469	3258.62	48.9757	3258.62	59.0769	3258.62	97.3194	3309.42	276.443	3276.19	82.6689	3276.19	180.058	3276.19	0.09748	3276.19	262.818	3299.06	249.666	3259.77	47.138	3259.77	169.482	3259.77	0.0117	3259.77	216.577	3299.53	275.532	3259.44	64.5428	3259.44	204.804	3259.44	5.28402	3259.44	245.052
3299.46	150.806	3259.04	49.0408	3259.04	59.4816	3259.04	97.8273	3309.87	271.076	3276.61	82.3352	3276.61	180.7	3276.61	0.09962	3276.61	263.156	3299.5	247.042	3260.19	46.8307	3260.19	170.133	3260.19	0.01191	3260.19	216.907	3299.97	264.365	3259.86	64.1904	3259.86	205.313	3259.86	5.29085	3259.86	245.241
3299.89	146.972	3259.46	49.1053	3259.46	59.8863	3259.46	98.3353	3310.33	287.825	3277.03	82.0015	3277.03	181.341	3277.03	0.10186	3277.03	263.493	3299.94	250.739	3260.61	46.5233	3260.61	170.784	3260.61	0.01213	3260.61	217.236	3300.41	275.927	3260.28	63.838	3260.28	205.823	3260.28	5.29768	3260.28	245.429
3300.33	149.502	3259.88	49.1649	3259.88	60.2903	3259.88	98.8301	3310.78	280.435	3277.45	81.6677	3277.45	181.982	3277.45	0.104	3277.45	263.815	3300.38	256.731	3261.03	46.216	3261.03	171.435	3261.03	0.01235	3261.03	217.565	3300.85	272.606	3260.7	63.4857	3260.7	206.332	3260.7	5.30451	3260.7	245.618
3300.77	155.411	3260.3	49.2196	3260.3	60.695	3260.3	99.3069	3311.23	283.187	3277.87	81.334	3277.87	182.623	3277.87	0.10614	3277.87	264.094	3300.81	252.824	3261.45	45.9086	3261.45	172.086	3261.45	0.01257	3261.45	217.894	3301.29	269.934	3261.12	63.1333	3261.12	206.841	3261.12	5.31128	3261.12	245.807
3301.21	153.46	3260.72	49.2744	3260.72	61.0997	3260.72	99.7844	3311.69	280.296	3278.29	81.0004	3278.29	183.264	3278.29	0.10839	3278.29	264.373	3301.25	248.608	3261.87	45.6014	3261.87	172.736	3261.87	0.01279	3261.87	218.224	3301.73	271.065	3261.54	62.781	3261.54	207.351	3261.54	5.31811	3261.54	245.995
3301.65	161.671	3261.14	49.3291	3261.14	61.5044	3261.14	100.261	3312.14	282.943	3278.71	80.6667	3278.71	183.905	3278.71	0.11053	3278.71	264.652	3301.69	248.147	3262.3	45.294	3262.3	173.387	3262.3	0.01301	3262.3	218.563	3302.17	273.954	3261.96	62.4286	3261.96	207.86	3261.96	5.33129	3261.96	246.169
3302.09	169.486	3261.56	49.3839	3261.56	61.9091	3261.56	100.738	3312.59	270.084	3279.13	80.3329	3279.13	184.546	3279.13	0.11267	3279.13	264.931	3302.13	251.954	3262.72	44.9867	3262.72	174.038	3262.72	0.01323	3262.72	218.924	3302.6	275.185	3262.39	62.0762	3262.39	208.369	3262.39	5.34543	3262.39	246.34
3302.53	162.093	3261.98	49.4386	3261.98	62.3139	3261.98	101.215	3313.04	277.061	3279.55	79.9992	3279.55	185.187	3279.55	0.11481	3279.55	265.21	3302.57	257.174	3263.14	44.6793	3263.14	174.689	3263.14	0.01344	3263.14	219.286	3303.04	277.496	3262.81	61.7238	3262.81	208.879	3262.81	5.35958	3262.81	246.512
3302.96	152.247	3262.4	49.4878	3262.4	62.7186	3262.4	101.701	3313.5	273.244	3279.97	79.6655	3279.97	185.828	3279.97	0.11706	3279.97	265.489	3303.01	262.291	3263.56	44.372	3263.56	175.34	3263.56	0.01355	3263.56	219.647	3303.48	276.618	3263.23	61.3714	3263.23	209.388	3263.23	5.37372	3263.23	246.683
3303.4	148.661	3262.82	49.5336	3262.82	63.1233	3262.82	102.192	3313.95	273.434	3280.39	79.3303	3280.39	186.47	3280.39	0.1192	3280.39	265.768	3303.45	258.402	3263.98	44.0647	3263.98	175.991	3263.98	0.01377	3263.98	220.008	3303.92	278.664	3263.65	61.0191	3263.65	209.897	3263.65	5.38793	3263.65	246.855
3303.84	140.776	3263.24	49.5786	3263.24	63.5814	3263.24	102.684	3314.4	280.397	3280.81	78.9805	3280.81	187.111	3280.81	0.12134	3280.81	266.047	3303.88	245.794	3264.4	43.7574	3264.4	176.642	3264.4	0.01399	3264.4	220.369	3304.36	285.969	3264.07	60.6667	3264.07	210.407	3264.07	5.40208	3264.07	247.026
3304.28	144.136	3263.66	49.6236	3263.66	64.0561	3263.66	103.175	3314.85	274.038	3281.24	78.6308	3281.24	187.746	3281.24	0.12358	3281.24	266.326	3304.32	244.136	3264.82	43.45	3264.82	177.293	3264.82	0.01421	3264.82	220.73	3304.8	287.165	3264.49	60.3143	3264.49	210.916	3264.49	5.41622	3264.49	247.197
3304.72	145.18	3264.08	49.6694	3264.08	64.5308	3264.08	103.667	3315.31	269.368	3281.66	78.281	3281.66	188.366	3281.66	0.12573	3281.66	266.605	3304.76	251.054	3265.24	43.1427	3265.24	177.944	3265.24	0.01443	3265.24	221.092	3305.23	289.024	3264.91	59.962	3264.91	211.425	3264.91	5.43037	3264.91	247.369
3305.16	143.357	3264.5	49.7124	3264.5	65.0055	3264.5	104.162	3315.76	273.306	3282.08	77.9311	3282.08	188.986	3282.08	0.12787	3282.08	266.884	3305.2	252.678	3265.66	42.8353	3265.66	178.595	3265.66	0.01465	3265.66	221.453	3305.67	298.201	3265.33	59.6096	3265.33	211.935	3265.33	5.44458	3265.33	247.54
3305.59	148.161	3264.92	49.7491	3264.92	65.4802	3264.92	104.667	3316.21	280.786	3282.5	77.5813	3282.5	189.605	3282.5	0.13	3282.5	267.163	3305.64	247.667	3266.09	42.5281	3266.09	179.246	3266.09	0.01486	3266.09	221.814	3306.11	307.32	3265.75	59.2572	3265.75	212.444	3265.75	5.45873	3265.75	247.712
3306.03	147.569	3265.34	49.7858	3265.34	65.9542	3265.34	105.172	3316.66	280.671	3282.92	77.2315	3282.92	190.225	3282.92	0.13225	3282.92	267.442	3306.07	250.99	3266.51	42.2207	3266.51	179.897	3266.51	0.01508	3266.51	222.175	3306.55	299.326	3266.17	58.9049	3266.17	212.953	3266.17	5.47287	3266.17	247.883
3306.08	148.186	3265.76	49.8232	3265.76	66.4289	3265.76	105.677	3317.11	263.516	3283.34	76.8816	3283.34	190.845	3283.34	0.13439	3283.34	267.721	3306.51	246.855	3266.93	41.9134	3266.93	180.548	3266.93	0.0153	3266.93	222.536	3306.99	291.957	3266.6	58.5525	3266.6	213.463	3266.6	5.48702	3266.6	248.055
3306.52	149.199	3266.18	49.86	3266.18	66.9036	3266.18	106.181	3317.57	281.094	3283.76	76.5319	3283.76	191.465	3283.76	0.13653	3283.76	268	3306.95	248.692	3267.35	41.606	3267.35	181.199	3267.35	0.01552	3267.35	222.898	3307.42	302.401	3267.02	58.2001	3267.02	213.972	3267.02	5.50116	3267.02	248.226
3306.96	148.824	3266.6	49.8925	3266.6	67.3783	3266.6	106.694	3317.93	285.815	3284.18	76.1821	3284.18	192.085	3284.18	0.13878	3284.18	268.279	3307.39	255.631	3267.77	41.3333	3267.77	181.85	3267.77	0.01574	3267.77	223.259	3307.86	289.652	3267.44	57.8477	3267.44	214.481	3267.44	5.51538	3267.44	248.398
3307.4	152.299	3267.03	49.9216	3267.03	67.8523	3267.03	107.21	3318.38	279.451	3284.6	75.8323	3284.6	192.704	3284.6	0.14092	3284.6	268.558	3307.83	258.846	3268.19	41.0642	3268.19	182.5	3268.19	0.01596	3268.19	223.62	3308.3	282.54	3267.86	57.4954	3267.86	214.991	3267.86	5.52952	3267.86	248.569
3307.83	147.069	3267.45	49.9507	3267.45	68.327	3267.45	107.727	3318.83	280.037	3285.02	75.4824	3285.02	193.324	3285.02	0.14306	3285.02	268.837	3308.26	253.174	3268.61	40.7952	3268.61	183.142	3268.61	0.01618	3268.61	223.981	3308.71	285.413	3268.28	57.143	3268.28	215.5	3268.28	5.54367	3268.28	248.74
3308.27	142.389	3267.87	49.9798	3267.87	68.8017	3267.87	108.244	3319.28	272.429	3285.44	75.1326	3285.44	193.944	3285.44	0.14531	3285.44	269.116	3308.7	255.48	3269.03	40.5261	3269.03	183.784	3269.03	0.0164	3269.03	224.342	3309.15	280.023	3268.7	56.7907	3268.7	216.01	3268.7	5.55781	3268.7	248.912
3308.71	145.696	3268.29	50.0062	3268.29	69.2764	3268.29	108.765	3319.73	286.763	3285.86	74.7828	3285.86	194.564	3285.86	0.14745	3285.86	269.395	3309.14	265.3	3269.45	40.257	3269.45	184.426	3269.45	0.01661	3269.45	224.704	3309.59	279.003	3269.12	56.4383	3269.12	216.519	3269.12	5.57203	3269.12	249.12
3309.15	143.152	3268.71	50.0291	3268.71	69.7505	3268.71	109.292	3320.19	274.076	3286.29	74.4329	3286.29	195.184	3286.29	0.14959	3286.29	269.673	3309.58	266.457	3269.88	39.9881	3269.88	185.069	3269.88	0.01683	3269.88	225.065	3310.03	294.529	3269.54	56.0859	3269.54	217.016	3269.54	5.58617	3269.54	249.334
3309.59	141.996	3269.13	50.0519	3269.13	70.2252	3269.13	109.82	3320.64	277.381	3286.71	74.0832	3286.71	195.804	3286.71	0.15173	3286.71	269.953	3310.01	256.681	3270.3	39.719	3270.3	185.711	3270.3	0.01705	3270.3	225.426	3310.46	288.542	3269.96	55.7335	3269.96	217.5	3269.96	5.60032	3269.96	249.548
3310.02	144.441	3269.55	50.0741	3269.55	70.6999	3269.55	110.347	3321.09	291.161	3287.13	73.7253	3287.13	196.423	3287.13	0.15397	3287.13	270.231	3310.45	253.103	3270.72	39.45	3270.72	186.353	3270.72	0.01727	3270.72	225.787	3310.9	292.522	3270.38	55.3812	3270.38	217.985	3270.38	5.61446	3270.38	249.762
3310.46	134.745	3269.97	50.0914	3269.97	71.1746	3269.97	110.882	3321.54	277.72	3287.55	73.3647	3287.55	197.043	3287.55	0.15611	3287.55	270.51	3310.89	258.4	3271.14	39.1809	3271.14	186.995	3271.14	0.01749	3271.14	226.148	3311.34	291.551	3270.8	55.0288	3270.8	218.47	3270.8	5.62868	3270.8	249.975
3310.9	132.877	3270.39	50.1088	3270.39	71.6493	3270.39	111.418	3321.99	270.991	3287.97	73.0041	3287.97	197.663	3287.97	0.15825	3287.97	270.789	3311.33	268.494	3271.56	38.9118	3271.56	187.637	3271.56	0.01771	3271.56	226.509	3311.78	298.295	3271.23	54.6764	3271.23	218.955	3271.23	5.64282	3271.23	250.189
3311.34	136.308	3270.81	50.1254	3270.81	72.1233	3270.81	111.955	3322.45	279.084	3288.39	72.6434	3288.39	198.283	3288.39	0.1605	3288.39	271.068	3311.77	264.172	3271.98	38.6428	3271.98	188.279	3271.98	0.01782	3271.98	226.871	3312.21	297.726	3271.65	54.324	3271.65	219.44	3271.65	5.65697	3271.65	250.403
3311.77	133.673	3271.23	50.1379	3271.23	72.598	3271.23	112.497	3322.9	272.659	3288.81	72.2828	3288.81	198.903	3288.81	0.16264	3288.81	271.347	3312.2	261.369	3272.4	38.3737	3272.4	188.922	3272.4	0.01803	3272.4	227.232	3312.65	300.361	3272.07	53.9717	3272.07	219.925	3272.07	5.67111	3272.07	250.617
3312.21	139.057	3271.65	50.1496	3271.65	73.0727	3271.65	113.041	3323.35	274.506	3289.23	71.9222	3289.23	199.522	3289.23	0.16478	3289.23	271.626	3312.64	261.407	3272.82	38.1047	3272.82	189.564	3272.82	0.01825	3272.82	227.593	3313.09	289.061	3272.49	53.6193	3272.49	220.41	3272.49	5.68525	3272.49	250.831
3312.65	147.233	3272.07	50.1607	3272.07	73.5474	3272.07	113.551	3323.8	281.222	3289.65	71.5616	3289.65	200.142	3289.65	0.16692	3289.65	271.877	3313.08	263.157	3273.24	37.8356	3273.24	190.206	3273.24	0.01847	3273.24	227.954	3313.53	289.734	3272.91	53.267	3272.91	220.895	3272.91	5.69947	3272.91	251.045
3313.09	153.337	3272.49	50.1683	3272.49	74.0214	3272.49	114.041	3324.25	274.749	3290.07	71.201	3290.07	200.751	3290.07	0.16917	3290.07	272.099	3313.51	262.219	3273.66	37.5665	3273.66	190.848	3273.66	0.01869	3273.66	228.316	3313.96	282.269	3273.33	52.9719	3273.33	221.379	3273.33	5.71361	3273.33	251.259
3313.52	149.769	3272.91	50.1753	3272.91	74.4961	3272.91	114.532	3324.7	286.506	3290.49	70.8404	3290.49	201.341	3290.49	0.17131	3290.49	272.322	3313.95	265.585	3274.09	37.2975	3274.09	191.49	3274.09	0.01891	3274.09	228.677	3314.4	285.657	3273.75	52.6859	3273.75	221.864	3273.75	5.72776	3273.75	251.473
3313.96	145.477	3273.33	50.1801	3273.33	74.9708	3273.33	115.028	3325.15	283.25	3290.91	70.4798	3290.91	201.931	3290.91	0.17345	3290.91	272.544	3314.39	273.491	3274.51	37.0284	3274.51	192.132	3274.51	0.01913	3274.51	229.05	3314.84	278.089	3274.17	52.4	3274.17	222.349	3274.17	5.7419	3274.17	251.686
3314.4	142.664	3273.75	50.1829	3273.75	75.4455	3273.75	115.525	3325.61	280.25	3291.34	70.1191	3291.34	202.52	3291.34	0.17569	3291.34	272.767	3314.83	274.556	3274.93	36.7595	3274.93	192.774	3274.93	0.01935	3274.93	229.428	3315.27	276.428	3274.59	52.114	3274.59	222.834	3274.59	5.75612	3274.59	251.9
3314.84	138.47	3274.17	50.1843	3274.17	75.9202	3274.17	116.026	3326.06	284.655	3291.76	69.7585	3291.76	203.11	3291.76	0.17783	3291.76	272.989	3315.26	267.867	3275.35	36.4903	3275.35	193.417	3275.35	0.01956	3275.35	229.806	3315.71	274.496	3275.01	51.828	3275.01	223.319	3275.01	5.77026	3275.01	252.114
3315.27	137.257	3274.59	50.1836	3274.59	76.4379	3274.59	116.529	3326.51	276.726	3292.18	69.3979	3292.18	203.699	3292.18	0.18062	3292.18	273.212	3315.7	262.878	3275.77	36.2212	3275.77	194.059	3275.77	0.01978	3275.77	230.185	3316.15	276.347	3275.44	51.542	3275.44	223.804	3275.44	5.78441	3275.44	252.328
3315.71	141.431	3275.01	50.1815	3275.01	76.975	3275.01	117.035	3326.96	282.64	3292.6	69.0374	3292.6	204.289	3292.6	0.18522	3292.6	273.434	3316.14	266.2	3276.19	35.9523	3276.19	194.701	3276.19	0.02	3276.19	230.563	3316.59	267.939	3275.86	51.2561	3275.86	224.289	3275.86	5.79855	3275.86	252.542
3316.15	140.42	3275.43	50.1774	3275.43	77.5114	3275.43	117.544	3327.41	279.738	3293.02	68.6768	3293.02	204.879	3293.02	0.18982	3293.02	273.657	3316.58	270.446	3276.61	35.6832	3276.61	195.343	3276.61	0.02022	3276.61	230.941	3317.02	280.123	3276.28	50.9701	3276.28	224.774	3276.28	5.81277	3276.28	252.756
3316.59	131.96	3275.85	50.1718	3275.85	78.0477	3275.85	118.056	3327.86	288.828	3293.44	68.3162	3293.44	205.468	3293.44	0.19431	3293.44	273.879	3317.01	261.63	3277.03	35.4142	3277.03	195.985	3277.03	0.02044	3277.03	231.32	3317.46	276.524	3276.7	50.6842	3276.7	225.258	3276.7	5.82691	3276.7	252.97
3317.02	136.704	3276.27	50.1642	3276.27	78.5848	3276.27	118.57	3328.31	286.971	3293.86	67.9543	3293.86	206.058	3293.86	0.19891	3293.86	274.102	3317.45	251.463	3277.45	35.1451	3277.45	196.627	3277.45	0.02066	3277.45	231.698	3317.9	279.121	3277.12	50.3982	3277.12	225.743	3277.12	5.84106	3277.12	253.183
3317.46	146.093	3276.69	50.1545	3276.69	79.1212	3276.69	119.088	3328.76	280.328	3294.28	67.5893	3294.28	206.648	3294.28	0.20351	3294.28	274.324	3317.89	251.106	3277.88	34.876	3277.88	197.269	3277.88	0.02088	3277.88	232.076	3318.33	277.101	3277.54	50.1122	3277.54	226.228	3277.54	5.8552	3277.54	253.397
3317.9	144.282	3277.11	50.1434	3277.11	79.6576	3277.11	119.608	3329.21	290.717	3294.7	67.2244	3294.7	207.237	3294.7	0.20811	3294.7	274.547	3318.32	257.149	3278.3	34.607	3278.3	197.912	3278.3	0.02109	3278.3	232.455	3318.77	284.195	3277.96	49.8263	3277.96	226.713	3277.96	5.86942	3277.96	253.611
3318.33	139.424	3277.53	50.1302	3277.53	80.194	3277.53	120.131	3329.66	291.809	3295.12	66.8594	3295.12	207.827	3295.12	0.21272	3295.12	274.769	3318.76	262.349	3278.72	34.3379	3278.72	198.538	3278.72	0.02131	3278.72	232.833	3319.21	287.233	3278.38	49.5403	3278.38	227.198	3278.38	5.88356	3278.38	253.825
3318.77	144.559	3277.95	50.115	3277.95	80.731	3277.95	120.657	3330.12	294.686	3295.54	66.4944	3295.54	208.417	3295.54	0.21721	3295.54	274.992	3319.2	267.415	3279.14	34.0689	3279.14	199.161	3279.14	0.02153	3279.14	233.211	3319.64	285.994	3278.8	49.2543	3278.8	227.682	3278.8	5.89771	3278.8	254.039
3319.21	152.453	3278.37	50.099	3278.37	81.2674	3278.37	121.184	3330.57	289.803	3295.96	66.1294	3295.96	209.006	3295.96	0.22181	3295.96	275.214	3319.63	275.762	3279.56	33.7998	3279.56	199.783	3279.56	0.02175	3279.56	233.59	3320.08	277.64	3279.22	48.9683	3279.22	228.137	3279.22	5.91206	3279.22	254.252
3319.64	151.944	3278.79	50.0796	3278.79	81.8038	3278.79	121.716	3331.02	283.828	3296.39	65.7644	3296.39	209.596	3296.39	0.22641	3296.39	275.437	3320.07	276.242	3279.98	33.5307	3279.98	200.405	3279.98	0.02197	3279.98	233.968	3320.52	267.48	3279.64	48.6824	3279.64	228.593	3279.64	5.93697	3279.64	254.441
3320.08	156.182	3279.21	50.0609	3279.21	82.3409	3279.21	122.249	3331.47	282.621	3296.81	65.3995	3296.81	210.185	3296.81	0.23101	3296.81	275.659	3320.51	272.192	3280.4	33.2617	3280.4	201.027	3280.4	0.02219	3280.4	234.346	3320.95	263.061	3280.07	48.3964	3280.07	229.048	3280.07	5.96181	3280.07	254.63
3320.52	154.135	3279.63	50.0381	3279.63	82.8773	3279.63	122.788	3331.92	285.017	3297.23	65.0345	3297.23	210.775	3297.23	0.23551	3297.23	275.882	3320.94	264.441	3280.82	32.9926	3280.82	201.649	3280.82	0.0223	3280.82	234.725	3321.39	260.138	3280.49	48.1105	3280.49	229.503	3280.49	5.98672	3280.49	254.819
3320.95	154.879	3280.05	50.0145	3280.05	83.4136	3280.05	123.327	3332.37	289.728	3297.65	64.6695	3297.65	211.365	3297.65	0.24011	3297.65	276.105	3321.14	261.73	3281.24	32.7617	3281.24	202.271	3281.24	0.02252	3281.24	235.103	3321.83	261.347	3280.91	47.8244	3280.91	229.958	3280.91	6.01156	3280.91	255.012
3321.15	162.581	3280.47	49.9896	3280.47	83.95	3280.47	123.868	3332.82	285.529	3298.07	64.3045	3298.07	211.954	3298.07	0.24471	3298.07	276.327	3321.58	258.606	3281.67	32.534	3281.67	202.893	3281.67	0.02273	3281.67	235.481	3322.26	267.487	3281.33	47.5385	3281.33	230.413	3281.33	6.03647	3281.33	255.234
3321.59	154.146	3280.89	49.9611	3280.89	84.4871	3280.89	124.415	3332.96	288.409	3298.49	63.9397	3298.49	212.51	3298.49	0.24931	3298.49	276.55	3322.02	262.33	3282.09	32.3064	3282.09	203.515	3282.09	0.02295	3282.09	235.86	3322.7	266.545	3281.75	47.2525	3281.75	230.868	3281.75	6.0613	3281.75	255.457
3322.03	160.16	3281.31	49.9327	3281.31	85.0235	3281.31	124.962	3333.41	297.52	3298.91	63.5747	3298.91	213.062	3298.91	0.2538	3298.91	276.772	3322.45	261.972	3282.51	32.0787	3282.51	204.137	3282.51	0.02317	3282.51	236.238	3323.14	273.314	3282.17	46.9666	3282.17	231.323	3282.17	6.08621	3282.17	255.68
3322.46	161.095	3281.73	49.9029	3281.73	85.5599	3281.73	125.511	3333.86	290.957	3299.33	63.2097	3299.33	213.615	3299.33	0.25841	3299.33	276.995	3322.89	262.321	3282.93	31.8509	3282.93	204.759	3282.93	0.02339	3282.93	236.616	3323.57	282.867	3282.59	46.6806	3282.59	231.778	3282.59	6.11105	3282.59	255.902
3322.9	158.528	3282.15	49.869	3282.15	86.0962	3282.15	126.067	3334.31	297.409	3299.75	62.8447	3299.75	214.168	3299.75	0.26301	3299.75	277.217	3323.33	259.951	3283.35	31.6232	3283.35	205.381	3283.35	0.02361	3283.35	236.995	3324.01	284.594	3283.01	46.3946	3283.01	232.234	3283.01	6.13596	3283.01	256.125
3323.34	154.811	3282.57	49.835	3282.57	86.6333	3282.57	126.623	3334.76	286.568	3300.17	62.4798	3300.17	214.721	3300.17	0.26761	3300.17	277.44	3323.76	258.751	3283.77	31.3956	3283.77	206.004	3283.77	0.02383	3283.77	237.373	3324.45	280.731	3283.43	46.1086	3283.43	232.689	3283.43	6.1608	3283.43	256.347
3323.77	144.988	3282.99	49.8004	3282.99	87.1697	3282.99	127.179	3335.21	279.233	3300.59	62.1148	3300.59	215.273	3300.59	0.2721	3300.59	277.662	3324.2	257.624	3284.19	31.1679	3284.19	206.626	3284.19	0.02405	3284.19	237.752	3324.6	289.812	3283.85	45.8227	3283.85	233.144	3283.85	6.18564	3283.85	256.57
3324.21	143.574	3283.41	49.7616	3283.41	87.7061	3283.41	127.741	3335.66	291.403	3301.01	61.7498	3301.01	215.826	3301.01	0.2767	3301.01	277.885	3324.64	261.887	3284.61	30.9402	3284.61	207.248	3284.61	0.02426	3284.61	238.13	3325.04	288.48	3284.28	45.5368	3284.28	233.599	3284.28	6.21055	3284.28	256.793
3324.64	151.477	3283.83	49.7214	3283.83	88.2432	3283.83	128.308	3336.11	296.294	3301.44	61.3868	3301.44	216.379	3301.44	0.2813	3301.44	278.107	3325.07	268.456	3285.03	30.7125	3285.03	207.87	3285.03	0.02448	3285.03	238.508	3325.47	278.028	3284.7	45.2507	3284.7	234.054	3284.7	6.23539	3284.7	257.015
3325.08	164.813	3284.25	49.6805	3284.25	88.7795	3284.25	128.823	3336.56	300.904	3301.86	61.0249	3301.86	216.931	3301.86	0.2859	3301.86	278.288	3325.51	270.824	3285.45	30.4847	3285.45	208.492	3285.45	0.0247	3285.45	238.887	3325.91	287.41	3285.12	44.9648	3285.12	234.509	3285.12	6.2603	3285.12	257.238
3325.52	173.461	3284.67	49.6396	3284.67	89.3159	3284.67	129.322	3337.01	299.036	3302.28	60.6629	3302.28	217.484	3302.28	0.2904	3302.28	278.455	3325.94	267.731	3285.88	30.2571	3285.88	209.114	3285.88	0.02492	3285.88	239.265	3326.34	293.657	3285.54	44.6788	3285.54	234.964	3285.54	6.28514	3285.54	257.461
3325.95	185.262	3285.09	49.5945	3285.09	89.862	3285.09	129.829	3337.46	296.95	3302.7	60.3009	3302.7	218.037	3302.7	0.295	3302.7	278.622	3326.38	265.125	3286.3	30.0294	3286.3	209.736	3286.3	0.02514	3286.3	239.643	3326.78	291.6	3285.96	44.3929	3285.96	235.419	3285.96	6.31005	3285.96	257.683
3326.39	193.629	3285.51	49.546	3285.51	90.4497	3285.51	130.339	3337.92	287.814	3303.12	59.9389	3303.12	218.59	3303.12	0.2996	3303.12	278.788	3326.82	265.265	3286.72	29.8017	3286.72	210.358	3286.72	0.02536	3286.72	240.021	3327.22	291.641	3286.38	44.1069	3286.38	235.874	3286.38	6.33489	3286.38	257.906
3326.82	201.441	3285.93	49.4975	3285.93	91.0366	3285.93	130.85	3338.37	289.269	3303.54	59.577	3303.54	219.142	3303.54	0.3042	3303.54	278.955	3327.25	266.779	3287.14	29.5741	3287.14	210.98	3287.14	0.02558	3287.14	240.399	3327.65	288.677	3286.8	43.8209	3286.8	236.329	3286.8	6.3598	3286.8	258.128
3327.26	204.601	3286.35	49.449	3286.35	91.6243	3286.35	131.361	3338.82	291.205	3303.96	59.215	3303.96	219.695	3303.96	0.3088	3303.96	279.121	3327.69	268.792	3287.56	29.3463	3287.56	211.602	3287.56	0.02579	3287.56	240.777	3328.09	288.042	3287.22	43.5349	3287.22	236.785	3287.22	6.38464	3287.22	258.351
3327.7	201.441	3286.77	49.4012	3286.77	92.2113	3286.77	131.872	3339.26	285.097	3304.38	58.853	3304.38	220.248	3304.38	0.3133	3304.38	279.288	3328.12	265.266	3287.98	29.1186	3287.98	212.221	3287.98	0.02601	3287.98	241.155	3328.52	282.011	3287.64	43.249	3287.64	237.236	3287.64	6.40955	3287.64	258.574
3328.13	213.493	3287.19	49.3451	3287.19	92.7982	3287.19	132.395	3339.71	282.04	3304.8	58.491	3304.8	220.8	3304.8	0.3179	3304.8	279.455	3328.56	263.55	3288.4	28.8909	3288.4	212.814	3288.4	0.02623	3288.4	241.533	3328.96	286.548	3288.06	42.963	3288.06	237.658	3288.06	6.43439	3288.06	258.796
3328.57	221.09	3287.61	49.2882	3287.61	93.3859	3287.61	132.919	3340.16	293.24	3305.22	58.129	3305.22	221.353	3305.22	0.3225	3305.22	279.621	3329	264.735	3288.82	28.6633	3288.82	213.407	3288.82	0.02645	3288.82	241.911	3329.4	277.712	3288.48	42.6771	3288.48	238.079	3288.48	6.4593	3288.48	259.019
3329	220.868	3288.03	49.2314	3288.03	93.9729	3288.03	133.443	3340.61	287.784	3305.64	57.767	3305.64	221.906	3305.64	0.3271	3305.64	279.788	3329.43	269.512	3289.24	28.4356	3289.24	214	3289.24	0.02656	3289.24	242.289	3329.83	279	3288.91	42.391	3288.91	238.501	3288.91	6.48414	3288.91	259.241
3329.44	219.355	3288.45	49.1746	3288.45	94.5605	3288.45	133.968	3341.06	278.798	3306.06	57.4051	3306.06	222.419	3306.06	0.33159	3306.06	279.955	3329.87	268.358	3289.67	28.2079	3289.67	214.592	3289.67	0.02678	3289.67	242.667	3330.27	286.092	3289.33	42.1536	3289.33	238.922	3289.33	6.50905	3289.33	259.464
3329.88	218.547	3288.87	49.1178	3288.87	95.1475	3288.87	134.492	3341.51	280.55	3306.49	57.0432	3306.49	222.93	3306.49	0.33619	3306.49	280.121	3330.3	267.212	3290.09	27.9801	3290.09	215.185	3290.09	0.027	3290.09	243.045	3330.7	294.475	3289.75	41.9304	3289.75	239.344	3289.75	6.53389	3289.75	259.687
3330.31	209.289	3289.29	49.0554	3289.29	95.7352	3289.29	135.025	3341.96	284.083	3306.91	56.6812	3306.91	223.441	3306.91	0.3408	3306.91	280.288	3330.74	271.041	3290.51	27.7525	3290.51	215.778	3290.51	0.02722	3290.51	243.423	3331.14	302.636	3290.17	41.7073	3290.17	239.766	3290.17	6.5588	3290.17	259.909
3330.75	198.818	3289.71	48.9896	3289.71	96.3221	3289.71	135.563	3342.41	292.99	3307.33	56.3192	3307.33	223.953	3307.33	0.3454	3307.33	280.455	3331.17	273.983	3290.93	27.5248	3290.93	216.371	3290.93	0.02743	3290.93	243.801	3331.58	298.389	3290.59	41.484	3290.59	240.187	3290.59	6.58364	3290.59	260.132
3331.18	196.044	3290.13	48.923	3290.13	96.9098	3290.13	136.102	3342.86	288.506	3307.75	55.9573	3307.75	224.464	3307.75	0.34989	3307.75	280.621	3331.61	279.211	3291.35	27.2971	3291.35	216.964	3291.35	0.02765	3291.35	244.179	3332.01	295.908	3291.01	41.2609	3291.01	240.609	3291.01	6.60854	3291.01	260.355
3331.62	198.53	3290.55	48.8565	3290.55	97.4968	3290.55	136.642	3343.31	283.57	3308.17	55.5953	3308.17	224.975	3308.17	0.35449	3308.17	280.788	3332.05	275.759	3291.77	27.0695	3291.77	217.557	3291.77	0.02787	3291.77	244.557	3332.45	291.823	3291.43	41.0377	3291.43	241.03	3291.43	6.63338	3291.43	260.577
3332.05	187.463	3290.97	48.7907	3290.97	98.0837	3290.97	137.181	3343.76	287.782	3308.59	55.2333	3308.59	225.486	3308.59	0.35909	3308.59	280.954	3332.48	270.782	3292.19	26.8417	3292.19	218.149	3292.19	0.02809	3292.19	244.936	3332.88	295.602	3291.85	40.8145	3291.85	241.452	3291.85	6.65829	3291.85	260.8
3332.49	174.388	3291.39	48.7241	3291.39	98.6714	3291.39	137.72	3344.21	290.784	3309.01	54.8713	3309.01	225.997	3309.01	0.36369	3309.01	281.121	3332.92	267.957	3292.61	26.614	3292.61	218.742	3292.61	0.02831	3292.61	245.313	3333.32	283.056	3292.27	40.5913	3292.27	241.874	3292.27	6.68313	3292.27	261.022
3332.92	155.746	3291.81	48.6521	3291.81	99.2584	3291.81	138.268	3344.66	298.782	3309.43	54.5181	3309.43	226.508	3309.43	0.36819	3309.43	281.288	3333.35	274.227	3293.03	26.3863	3293.03	219.335	3293.03	0.02853	3293.03	245.692	3333.75	282.813	3292.69	40.3682	3292.69	242.295	3292.69	6.70804	3292.69	261.245
3333.36	149.179	3292.23	48.5751	3292.23	99.8461	3292.23	138.823	3345.11	298.677	3309.85	54.167	3309.85	227.019	3309.85	0.37279	3309.85	281.454	3333.79	272.969	3293.46	26.1587	3293.46	219.928	3293.46	0.02875	3293.46	246.069	3334.19	297.741	3293.12	40.145	3293.12	242.717	3293.12	6.73288	3293.12	261.477
3333.8	141.33	3292.65	48.4989	3292.65	100.433	3292.65	139.378	3345.56	295.282	3310.27	53.8161	3310.27	227.53	3310.27	0.37739	3310.27	281.621	3334.22	267.51	3293.88	25.931	3293.88	220.521	3293.88	0.02896	3293.88	246.448	3334.62	299.807	3293.54	39.9218	3293.54	243.139	3293.54	6.75779	3293.54	261.725
3334.23	144.11	3293.07	48.422	3293.07	101.021	3293.07	139.933	3346.01	286.603	3310.69	53.465	3310.69	228.041	3310.69	0.38199	3310.69	281.788	3334.66	265.082	3294.3	25.7033	3294.3	221.113	3294.3	0.02918	3294.3	246.826	3335.06	306.731	3293.96	39.6987	3293.96	243.56	3293.96	6.78263	3293.96	261.973
3334.67	157.341	3293.49	48.3458	3293.49	101.608	3293.49	140.488	3346.46	283.188	3311.11	53.1139	3311.11	228.553	3311.11	0.38648	3311.11	281.954	3335.09	264.443	3294.72	25.4755	3294.72	221.706	3294.72	0.0294	3294.72	247.204	3335.49	304.762	3294.38	39.4755	3294.38	243.982	3294.38	6.80754	3294.38	262.222
3335.1	158.54	3293.91	48.2688	3293.91	102.195	3293.91	141.044	3346.91	285.558	3311.53	52.763	3311.53	229.064	3311.53	0.39322	3311.53	282.121	3335.53	264.663	3295.14	25.2548	3295.14	222.299	3295.14	0.02962	3295.14	247.582	3335.93	304.758	3294.8	39.2523	3294.8	244.403	3294.8	6.83238	3294.8	262.47
3335.54	155.353	3294.33	48.1926	3294.33	102.782	3294.33	141.599	3347.35	295.322	3311.96	52.4119	3311.96	229.575	3311.96	0.402	3311.96	282.288	3335.96	269.406	3295.56	25.0691	3295.56	222.892	3295.56	0.02984	3295.56	247.96	3336.36	302.547	3295.22	39.0291	3295.22	244.825	3295.22	6.85729	3295.22	262.718
3335.97	153.061	3294.75	48.106	3294.75	103.37	3294.75	142.169	3347.8	303.111	3312.38	52.0609	3312.38	230.086	3312.38	0.41088	3312.38	282.454	3336.4	274.554	3295.98	24.8835	3295.98	223.485	3295.98	0.03006	3295.98	248.338	3336.8	290.44	3295.64	38.806	3295.64	245.247	3295.64	6.88213	3295.64	262.966
3336.41	146.063	3295.17	48.0187	3295.17	103.963	3295.17	142.741	3348.2	287.603	3312.8	51.7099	3312.8	230.582	3312.8	0.41965	3312.8	282.621	3336.83	268.713	3296.4	24.6979	3296.4	224.078	3296.4	0.03028	3296.4	248.716	3337.23	294.753	3296.06	38.5828	3296.06	245.641	3296.06	6.90876	3296.06	263.21
3336.84	148.111	3295.59	47.9306	3295.59	104.588	3295.59	143.314	3348.65	285.156	3313.22	51.3588	3313.22	231.049	3313.22	0.42854	3313.22	282.787	3337.27	264.237	3296.82	24.5122	3296.82	224.667	3296.82	0.03049	3296.82	249.094	3337.67	289.421	3296.48	38.3596	3296.48	246.027	3296.48	6.94816	3296.48	263.425
3337.27	154.739	3296.01	47.8433	3296.01	105.212	3296.01	143.886	3349.1	298.363	3313.64	51.0078	3313.64	231.515	3313.64	0.43731	3313.64	282.954	3337.7	270.209	3297.24	24.3266	3297.24	225.224	3297.24	0.03071	3297.24	249.472	3338.1	292.055	3296.9	38.1364	3296.9	246.413	3296.9	6.98756	3296.9	263.639
3337.71	158.861	3296.43	47.7553	3296.43	105.836	3296.43	144.396	3349.54	277.197	3314.06	50.6568	3314.06	231.982	3314.06	0.44608	3314.06	283.065	3338.14	274.297	3297.67	24.141	3297.67	225.78	3297.67	0.03093	3297.67	249.85	3338.54	291.646	3297.32	37.9132	3297.32	246.798	3297.32	7.02696	3297.32	263.853
3338.14	153.595	3296.85	47.668	3296.85	106.461	3296.85	144.899	3349.99	291.235	3314.48	50.3057	3314.48	232.449	3314.48	0.45496	3314.48	283.174	3338.57	273.471	3298.09	23.9554	3298.09	226.337	3298.09	0.03104	3298.09	250.228	3338.97	298.031	3297.75	37.6901	3297.75	247.184	3297.75	7.06629	3297.75	264.067
3338.58	151.045	3297.27	47.58	3297.27	107.085	3297.27	145.402	3350.44	300.367	3314.9	49.9547	3314.9	232.915	3314.9	0.46374	3314.9	283.283	3339.01	268.077	3298.51	23.7697	3298.51	226.893	3298.51	0.03126	3298.51	250.598	3339.41	303.558	3298.17	37.4669	3298.17	247.57	3298.17	7.10569	3298.17	264.282
3339.01	150.03	3297.69	47.4871	3297.69	107.71	3297.69	145.914	3350.89	288.079	3315.32	49.6037	3315.32	233.382	3315.32	0.47262	3315.32	283.392	3339.44	267.602	3298.93	23.5841	3298.93	227.45	3298.93	0.03148	3298.93	250.957	3339.84	305.559	3298.59	37.2437	3298.59	247.956	3298.59	7.14509	3298.59	264.496
3339.45	159.08	3298.11	47.388	3298.11	108.333	3298.11	146.436	3351.34	285.803	3315.74	49.2526	3315.74	233.849	3315.74	0.48139	3315.74	283.502	3339.88	262.623	3299.35	23.3985	3299.35	228.006	3299.35	0.0317	3299.35	251.316	3339.85	316.639	3299.01	37.0205	3299.01	248.342	3299.01	7.18449	3299.01	264.71
3339.88	161.196	3298.53	47.2882	3298.53	108.958	3298.53	146.958	3351.79	286.135	3316.16	48.9016	3316.16	234.315	3316.16	0.49027	3316.16	283.611	3340.31	264.216	3299.77	23.2129	3299.77	228.563	3299.77	0.03192	3299.77	251.674	3340.28	315.186	3299.43	36.7974	3299.43	248.727	3299.43	7.22389	3299.43	264.925
3340.32	167.431	3298.95	47.1891	3298.95	109.582	3298.95	147.479	3352.24	296.774	3316.58	48.5506	3316.58	234.782	3316.58	0.49905	3316.58	283.72	3340.75	265.279	3300.19	23.0272	3300.19	229.119	3300.19	0.03213	3300.19	252.033	3340.72	319.172	3299.85	36.5742	3299.85	249.113	3299.85	7.26322	3299.85	265.139
3340.75	174.749	3299.37	47.0894	3299.37	110.206	3299.37	148.001	3352.68	292.232	3317.01	48.1995	3317.01	235.249	3317.01	0.50782	3317.01	283.829	3341.18	269.719	3300.61	22.8416	3300.61	229.676	3300.61	0.03235	3300.61	252.392	3341.15	319.454	3300.27	36.351	3300.27	249.499	3300.27	7.30261	3300.27	265.353
3341.19	169.946	3299.79	46.9903	3299.79	110.831	3299.79	148.523	3353.13	281.505	3317.43	47.8485	3317.43	235.715	3317.43	0.5167	3317.43	283.939	3341.61	274.236	3301.03	22.656	3301.03	230.232	3301.03	0.03257	3301.03	252.75	3341.59	312.862	3300.69	36.1279	3300.69	249.885	3300.69	7.34201	3300.69	265.568
3341.62	173.029	3300.21	46.8905	3300.21	111.455	3300.21	149.045	3353.58	292.54	3317.85	47.5106	3317.85	236.182	3317.85	0.52548	3317.85	284.048	3342.05	277.232	3301.46	22.4704	3301.46	230.789	3301.46	0.03279	3301.46	253.109	3342.02	315.508	3301.11	35.9046	3301.11	250.271	3301.11	7.38141	3301.11	265.782
3342.06	174.189	3300.63	46.7914	3300.63	112.08	3300.63	149.567	3354.03	296.516	3318.27	47.1786	3318.27	236.649	3318.27	0.53436	3318.27	284.157	3342.48	273.884	3301.88	22.2847	3301.88	231.345	3301.88	0.03301	3301.88	253.468	3342.46	307.695	3301.53	35.6815	3301.53	250.657	3301.53	7.42081	3301.53	265.996
3342.49	172.143	3301.05	46.6888	3301.05	112.704	3301.05	150.093	3354.48	292.817	3318.69	46.8464	3318.69	237.115	3318.69	0.54313	3318.69	284.266	3342.92	271.563	3302.3	22.0992	3302.3	231.902	3302.3	0.03323	3302.3	253.826	3342.89	303.253	3301.96	35.4583	3301.96	251.042	3301.96	7.46021	3301.96	266.211
3342.93	181.777	3301.47	46.5772	3301.47	113.328	3301.47	150.633	3354.93	299.608	3319.11	46.5144	3319.11	237.579	3319.11	0.55201	3319.11	284.375	3343.35	271.288	3302.72	21.9136	3302.72	232.458	3302.72	0.03345	3302.72	254.185	3343.32	310.448	3302.38	35.2351	3302.38	251.428	3302.38	7.49954	3302.38	266.425
3343.36	187.935	3301.89	46.4656	3301.89	113.953	3301.89	151.174	3355.38	292.165	3319.53	46.1824	3319.53	238	3319.53	0.56079	3319.53	284.485	3343.79	270.978	3303.14	21.728	3303.14	233.015	3303.14	0.03366	3303.14	254.544	3343.76	309.119	3302.8	35.012	3302.8	251.814	3302.8	7.53894	3302.8	266.639
3343.79	187.654	3302.31	46.3541	3302.31	114.577	3302.31	151.715	3355.82	289.052	3319.95	45.8503	3319.95	238.421	3319.95	0.56956	3319.95	284.594	3344.22	270.703	3303.56	21.5423	3303.56	233.571	3303.56	0.03388	3303.56	254.902	3344.19	312.883	3303.22	34.7888	3303.22	252.2	3303.22	7.57834	3303.22	266.854
3344.23	196.452	3302.73	46.2425	3302.73	115.201	3302.73	152.256	3356.27	278.098	3320.37	45.5182	3320.37	238.843	3320.37	0.57844	3320.37	284.703	3344.66	278.893	3303.98	21.3567	3303.98	234.128	3303.98	0.0341	3303.98	255.261	3344.63	312.966	3303.64	34.5656	3303.64	252.552	3303.64	7.61774	3303.64	267.068
3344.66	194.736	3303.15	46.1302	3303.15	115.825	3303.15	152.797	3356.72	282.749	3320.79	45.1862	3320.79	239.264	3320.79	0.58722	3320.79	284.812	3345.09	279.043	3304.4	21.1711	3304.4	234.684	3304.4	0.03432	3304.4	255.62	3345.06	312.022	3304.06	34.3424	3304.06	252.901	3304.06	7.65714	3304.06	267.282
3345.1	186.378	3303.57	46.0187	3303.57	116.45	3303.57	153.338	3357.17	285.926	3321.21	44.8541	3321.21	239.685	3321.21	0.5961	3321.21	284.921	3345.52	274.386	3304.82	20.9855	3304.82	235.241	3304.82	0.03454	3304.82	255.979	3345.5	319.786	3304.48	34.1193	3304.48	253.25	3304.48	7.69647	3304.48	267.497
3345.53	187.773	3303.99	45.9071	3303.99	117.074	3303.99	153.879	3357.62	279.468	3321.63	44.5221	3321.63	240.106	3321.63	0.60487	3321.63	285.031	3345.96	271.536	3305.25	20.7998	3305.25	235.772	3305.25	0.03476	3305.25	256.337	3345.93	310.877	3304.9	33.896	3304.9	253.599	3304.9	7.73587	3304.9	267.711
3345.96	185.077	3304.41	45.7955	3304.41	117.698	3304.41	154.42	3358.06	283.32	3322.06	44.19	3322.06	240.527	3322.06	0.61375	3322.06	285.14	3346.39	274.89	3305.67	20.6142	3305.67	236.287	3305.67	0.03498	3305.67	256.696	3346.36	302.408	3305.32	33.6729	3305.32	253.948	3305.32	7.77527	3305.32	267.937
3346.4	181.377	3304.83	45.6819	3304.83	118.337	3304.83	154.964	3358.51	288.115	3322.48	43.8579	3322.48	240.948	3322.48	0.62253	3322.48	285.249	3346.83	271.242	3306.09	20.4286	3306.09	236.803	3306.09	0.03519	3306.09	257.054	3346.8	302.72	3305.74	33.4498	3305.74	254.297	3305.74	7.81466	3305.74	268.17
3346.83	185.011	3305.25	45.5578	3305.25	118.983	3305.25	155.524	3358.96	285.211	3322.9	43.5259	3322.9	241.369	3322.9	0.6313	3322.9	285.358	3347.26	271.61	3306.51	20.243	3306.51	237.318	3306.51	0.03541	3306.51	257.413	3347.23	296.402	3306.16	33.2644	3306.16	254.646	3306.16	7.85406	3306.16	268.403
3347.27	185.385	3305.67	45.4331	3305.67	119.63	3305.67	156.085	3359.41	288.5	3323.32	43.1939	3323.32	241.79	3323.32	0.64018	3323.32	285.467	3347.69	274.249	3306.93	20.0573	3306.93	237.833	3306.93	0.03552	3306.93	257.772	3347.67	293.37	3306.59	33.0973	3306.59	254.995	3306.59	7.89339	3306.59	268.636
3347.7	181.594	3306.09	45.309	3306.09	120.276	3306.09	156.645	3359.86	281.789	3323.74	42.8617	3323.74	242.211	3323.74	0.64895	3323.74	285.577	3348.13	274.866	3307.35	19.8717	3307.35	238.348	3307.35	0.03574	3307.35	258.131	3348.1	287.705	3307.01	32.9301	3307.01	255.344	3307.01	7.93279	3307.01	268.869
3348.13	183.093	3306.51	45.185	3306.51	120.923	3306.51	157.206	3360.3	290.818	3324.16	42.5297	3324.16	242.632	3324.16	0.65784	3324.16	285.686	3348.56	273.026	3307.77	19.6861	3307.77	238.863	3307.77	0.03596	3307.77	258.489	3348.53	302.352	3307.43	32.7629	3307.43	255.693	3307.43	7.97219	3307.43	269.102
3348.57	184.42	3306.93	45.0609	3306.93	121.57	3306.93	157.766	3360.75	277.861	3324.58	42.1977	3324.58	243.053	3324.58	0.66661	3324.58	285.795	3349	274.251	3308.19	19.5004	3308.19	239.379	3308.19	0.03618	3308.19	258.848	3348.97	304.169	3307.85	32.5958	3307.85	256.042	3307.85	8.01159	3307.85	269.335
3349	174.005	3307.35	44.9369	3307.35	122.216	3307.35	158.326	3361.2	278.119	3325	41.8656	3325	243.472	3325	0.67549	3325	285.904	3349.43	276.34	3308.61	19.3148	3308.61	239.894	3308.61	0.0364	3308.61	259.207	3349.4	299.957	3308.27	32.4286	3308.27	256.391	3308.27	8.05099	3308.27	269.568
3349.44	165.628	3307.77	44.8128	3307.77	122.863	3307.77	158.887	3361.65	293.732	3325.42	41.5335	3325.42	243.847	3325.42	0.68427	3325.42	286.014	3349.86	276.193	3309.03	19.1292	3309.03	240.409	3309.03	0.03662	3309.03	259.565	3349.83	304.505	3308.69	32.2615	3308.69	256.74	3308.69	8.09039	3308.69	269.801
3349.87	163.132	3308.19	44.6888	3308.19	123.509	3308.19	159.443	3362.09	283.263	3325.84	41.2015	3325.84	244.223	3325.84	0.69304	3325.84	286.11	3350.3	277.411	3309.46	18.9437	3309.46	240.924	3309.46	0.03683	3309.46	259.924	3350.27	303.026	3309.11	32.0943	3309.11	257.089	3309.11	8.12972	3309.11	270.034
3350.3	169.646	3308.61	44.5647	3308.61	124.156	3308.61	159.935	3362.54	284.195	3326.26	40.8694	3326.26	244.599	3326.26	0.70192	3326.26	286.159	3350.73	280.636	3309.88	18.758	3309.88	241.439	3309.88	0.03705	3309.88	260.283	3350.7	299.947	3309.53	31.9271	3309.53	257.438	3309.53	8.16912	3309.53	270.266
3350.74	168.139	3309.03	44.4372	3309.03	124.802	3309.03	160.433	3362.99	306.935	3326.68	40.5449	3326.68	244.974	3326.68	0.71069	3326.68	286.207	3351.16	283.783	3310.3	18.5958	3310.3	241.955	3310.3	0.03727	3310.3	260.641	3351.14	302.428	3309.95	31.76	3309.95	257.787	3309.95	8.20852	3309.95	270.499
3351.17	163.536	3309.45	44.3007	3309.45	125.449	3309.45	160.945	3363.44	295.026	3327.11	40.2393	3327.11	245.35	3327.11	0.71957	3327.11	286.255	3351.6	279.022	3310.72	18.4505	3310.72	242.47	3310.72	0.03749	3310.72	260.972	3351.57	305.523	3310.37	31.5928	3310.37	258.119	3310.37	8.24791	3310.37	270.732
3351.6	170.66	3309.87	44.1642	3309.87	126.096	3309.87	161.457	3363.88	279.841	3327.53	39.9337	3327.53	245.725	3327.53	0.72835	3327.53	286.304	3352.03	272.451	3311.14	18.3054	3311.14	242.985	3311.14	0.03771	3311.14	261.292	3352	298.145	3310.8	31.4257	3310.8	258.431	3310.8	8.28731	3310.8	270.965
3352.04	173.962	3310.29	44.0277	3310.29	126.742	3310.29	161.969	3364.33	285.723	3327.95	39.6282	3327.95	246.101	3327.95	0.73712	3327.95	286.352	3352.26	268.752	3311.56	18.1601	3311.56	243.5	3311.56	0.03793	3311.56	261.612	3352.44	301.489	3311.22	31.2585	3311.22	258.743	3311.22	8.32664	3311.22	271.198
3352.27	175.503	3310.71	43.8918	3310.71	127.389	3310.71	162.48	3364.68	272.697	3328.37	39.3226	3328.37	246.477	3328.37	0.746	3328.37	286.4	3352.69	277.313	3311.98	18.0148	3311.98	244.015	3311.98	0.03815	3311.98	261.932	3352.87	311.73	3311.64	31.0913	3311.64	259.055	3311.64	8.36604	3311.64	271.431
3352.7	180.885	3311.13	43.7553	3311.13	128.035	3311.13	162.992	3365.13	289.729	3328.79	39.017	3328.79	246.852	3328.79	0.75478	3328.79	286.449	3353.13	281.743	3312.4	17.8697	3312.4	244.531	3312.4	0.03836	3312.4	262.252	3353.3	315.714	3312.06	30.9242	3312.06	259.367	3312.06	8.40772	3312.06	271.659
3353.13	182.761	3311.55	43.6188	3311.55	128.682	3311.55	163.504	3365.58	299.653	3329.21	38.7114	3329.21	247.228	3329.21	0.76366	3329.21	286.497	3353.56	288.117	3312.82	17.7244	3312.82	245.018	3312.82	0.03858	3312.82	262.572	3353.74	315.592	3312.48	30.757	3312.48	259.679	3312.48	8.46547	3312.48	271.849
3353.57	188.368	3311.97	43.4823	3311.97	129.328	3311.97	164.015	3366.02	287.47	3329.63	38.4059	3329.63	247.604	3329.63	0.77243	3329.63	286.545	3353.99	294.455	3313.25	17.5793	3313.25	245.489	3313.25	0.0388	3313.25	262.893	3354.17	317.21	3312.9	30.5899	3312.9	259.991	3312.9	8.52323	3312.9	272.039
3354	198.716	3312.39	43.3458	3312.39	129.975	3312.39	164.527	3366.47	288.282	3330.05	38.1003	3330.05	247.979	3330.05	0.78677	3330.05	286.594	3354.43	300.202	3313.67	17.434	3313.67	245.96	3313.67	0.03902	3313.67	263.213	3354.6	324.617	3313.32	30.4227	3313.32	260.303	3313.32	8.58098	3313.32	272.229
3354.43	201.235	3312.81	43.2092	3312.81	130.621	3312.81	165.039	3366.92	272.96	3330.47	37.7948	3330.47	248.343	3330.47	0.80239	3330.47	286.642	3354.86	297.908	3314.09	17.2888	3314.09	246.431	3314.09	0.03924	3314.09	263.533	3354.7	331.654	3313.74	30.2555	3313.74	260.615	3313.74	8.63866	3313.74	272.419
3354.87	202.898	3313.23	43.0734	3313.23	131.268	3313.23	165.55	3367.36	274.724	3330.89	37.4892	3330.89	248.674	3330.89	0.81812	3330.89	286.69	3355.29	287.211	3314.51	17.1436	3314.51	246.901	3314.51	0.03946	3314.51	263.853	3355.14	323.453	3314.16	30.0884	3314.16	260.927	3314.16	8.69642	3314.16	272.61
3355.3	209.627	3313.65	42.9314	3313.65	131.918	3313.65	166.071	3367.81	287.152	3331.31	37.1837	3331.31	249.006	3331.31	0.83374	3331.31	286.739	3355.73	282.797	3314.93	16.9983	3314.93	247.372	3314.93	0.03968	3314.93	264.173	3355.57	319.677	3314.58	29.9212	3314.58	261.239	3314.58	8.75417	3314.58	272.8
3355.73	217.902	3314.07	42.7831	3314.07	132.572	3314.07	166.601	3368.26	297.043	3331.73	36.8781	3331.73	249.337	3331.73	0.84947	3331.73	286.787	3356.16	276.701	3315.35	16.8531	3315.35	247.843	3315.35	0.03979	3315.35	264.493	3356	310.393	3315	29.7541	3315	261.551	3315	8.81192	3315	272.99
3356.17	227.945	3314.49	42.6347	3314.49	133.226	3314.49	167.131	3368.71	281.271	3332.16	36.5725	3332.16	249.668	3332.16	0.86509	3332.16	286.835	3356.59	279.452	3315.77	16.7079	3315.77	248.314	3315.77	0.04	3315.77	264.813	3356.44	301.344	3315.43	29.5869	3315.43	261.863	3315.43	8.86961	3315.43	273.18
3356.6	230.226	3314.91	42.4864	3314.91	133.88	3314.91	167.661	3369.15	276.983	3332.58	36.267	3332.58	250	3332.58	0.88072	3332.58	286.884	3357.03	279.233	3316.19	16.5627	3316.19	248.785	3316.19	0.04022	3316.19	265.133	3356.87	289.31	3315.85	29.4197	3315.85	262.175	3315.85	8.92736	3315.85	273.37
3357.03	222.647	3315.33	42.3388	3315.33	134.534	3315.33	168.19	3369.6	280.318	3333	35.9614	3333	250.331	3333	0.89645	3333	286.932	3357.46	288.071	3316.61	16.4174	3316.61	249.256	3316.61	0.04044	3316.61	265.454	3357.3	288.879	3316.27	29.2526	3316.27	262.487	3316.27	8.98511	3316.27	273.56
3357.47	214.842	3315.75	42.1905	3315.75	135.188	3315.75	168.721	3370.05	289	3333.42	35.6558	3333.42	250.663	3333.42	0.91207	3333.42	286.98	3357.89	289.275	3317.04	16.2723	3317.04	249.727	3317.04	0.04066	3317.04	265.774	3357.73	294.397	3316.69	29.0854	3316.69	262.785	3316.69	9.04286	3316.69	273.751
3357.9	212.17	3316.17	42.0422	3316.17	135.843	3316.17	169.251	3370.49	285.057	3333.84	35.3502	3333.84	250.994	3333.84	0.9278	3333.84	287.029	3358.33	287.594	3317.46	16.127	3317.46	250.198	3317.46	0.04088	3317.46	266.094	3358.17	293.441	3317.11	28.9183	3317.11	263.061	3317.11	9.10062	3317.11	273.941
3358.33	208.647	3316.59	41.8939	3316.59	136.497	3316.59	169.781	3370.94	282.967	3334.26	35.0448	3334.26	251.325	3334.26	0.94342	3334.26	287.077	3358.76	284.094	3317.88	15.9817	3317.88	250.668	3317.88	0.04197	3317.88	266.414	3358.6	303.636	3317.53	28.7511	3317.53	263.337	3317.53	9.1583	3317.53	274.143
3358.76	198.94	3317.01	41.7463	3317.01	137.151	3317.01	170.311	3371.39	287.748	3334.68	34.7392	3334.68	251.657	3334.68	0.95904	3334.68	287.125	3359.19	286.081	3318.3	15.8366	3318.3	251.139	3318.3	0.0435	3318.3	266.734	3359.03	305.394	3317.95	28.5839	3317.95	263.613	3317.95	9.21605	3317.95	274.346
3359.2	196.248	3317.43	41.598	3317.43	137.804	3317.43	170.841	3371.83	294.158	3335.1	34.4336	3335.1	251.988	3335.1	0.97477	3335.1	287.174	3359.62	286.889	3318.72	15.6913	3318.72	251.61	3318.72	0.04503	3318.72	267.054	3359.47	306.798	3318.37	28.4168	3318.37	263.889	3318.37	9.27381	3318.37	274.55
3359.63	197.191	3317.85	41.4497	3317.85	138.459	3317.85	171.371	3372.28	284.431	3335.52	34.128	3335.52	252.293	3335.52	0.99039	3335.52	287.222	3360.06	285.221	3319.14	15.5462	3319.14	252.081	3319.14	0.04656	3319.14	267.374	3359.9	303.73	3318.79	28.2496	3318.79	264.165	3318.79	9.33156	3318.79	274.754
3360.06	188.044	3318.27	41.3014	3318.27	139.113	3318.27	171.901	3372.73	291.271	3335.94	33.8225	3335.94	252.582	3335.94	1.00612	3335.94	287.27	3360.49	285.031	3319.56	15.4009	3319.56	252.548	3319.56	0.04798	3319.56	267.695	3360.33	297.975	3319.21	28.0825	3319.21	264.441	3319.21	9.38931	3319.21	274.957
3360.49	181.774	3318.69	41.1455	3318.69	139.767	3318.69	172.443	3373.17	290.074	3336.36	33.5346	3336.36	252.871	3336.36	1.02174	3336.36	287.319	3360.92	283.505	3319.98	15.2557	3319.98	252.973	3319.98	0.04951	3319.98	268.015	3360.76	292.073	3319.64	27.9153	3319.64	264.717	3319.64	9.447	3319.64	275.161
3360.93	184.942	3319.11	40.9868	3319.11	140.421	3319.11	172.99	3373.62	279.943	3336.78	33.2618	3336.78	253.16	3336.78	1.03736	3336.78	287.367	3361.35	281.829	3320.4	15.1105	3320.4	253.398	3320.4	0.05104	3320.4	268.335	3361.2	288.85	3320.06	27.7481	3320.06	264.993	3320.06	9.50475	3320.06	275.364
3361.36	179.047	3319.53	40.8281	3319.53	141.075	3319.53	173.537	3374.06	273.273	3337.21	32.9892	3337.21	253.449	3337.21	1.05309	3337.21	287.415	3361.79	278.66	3320.82	14.9652	3320.82	253.823	3320.82	0.05257	3320.82	268.655	3361.63	273.083	3320.48	27.581	3320.48	265.269	3320.48	9.5625	3320.48	275.568
3361.79	177.199	3319.95	40.6694	3319.95	141.729	3319.95	174.083	3374.51	275.316	3337.63	32.7164	3337.63	253.739	3337.63	1.06872	3337.63	287.464	3362.22	279.116	3321.25	14.82	3321.25	254.249	3321.25	0.0541	3321.25	268.975	3362.06	279.307	3320.9	27.4138	3320.9	265.545	3320.9	9.62026	3320.9	275.772
3362.23	178.985	3320.37	40.5107	3320.37	142.383	3320.37	174.616	3374.96	288.18	3338.05	32.4437	3338.05	254.028	3338.05	1.08444	3338.05	287.483	3362.65	283.316	3321.67	14.6748	3321.67	254.674	3321.67	0.05563	3321.67	269.295	3362.49	273.103	3321.32	27.2467	3321.32	265.821	3321.32	9.67794	3321.32	275.975
3362.66	174.216	3320.79	40.352	3320.79	143.037	3320.79	175.097	3375.4	289.097	3338.47	32.1711	3338.47	254.317	3338.47	1.10007	3338.47	287.466	3363.08	288.351	3322.09	14.5296	3322.09	255.099	3322.09	0.05716	3322.09	269.616	3362.93	280.824	3321.74	27.0795	3321.74	266.097	3321.74	9.73569	3321.74	276.179
3363.09	170.612	3321.21	40.1933	3321.21	143.691	3321.21	175.577	3375.85	282.602	3338.89	31.8983	3338.89	254.606	3338.89	1.11569	3338.89	287.449	3363.52	286.904	3322.51	14.3843	3322.51	255.524	3322.51	0.05869	3322.51	269.931	3363.36	277.479	3322.16	26.9123	3322.16	266.373	3322.16	9.79345	3322.16	276.383
3363.52	160.26	3321.63	40.0346	3321.63	144.346	3321.63	176.058	3376.3	281.806	3339.31	31.6256	3339.31	254.895	3339.31	1.13142	3339.31	287.432	3363.95	281.546	3322.93	14.2392	3322.93	255.949	3322.93	0.06022	3322.93	270.194	3363.79	293.958	3322.58	26.7452	3322.58	266.627	3322.58	9.8512	3322.58	276.586
3363.96	164.497	3322.05	39.8759	3322.05	144.995	3322.05	176.538	3376.74	277.968	3339.73	31.3529	3339.73	255.18	3339.73	1.14704	3339.73	287.415	3364.38	277.048	3323.35	14.0939	3323.35	256.374	3323.35	0.06175	3323.35	270.458	3364.22	295.52	3323	26.578	3323	266.868	3323	9.90895	3323	276.79
3364.39	174.122	3322.47	39.7165	3322.47	145.643	3322.47	177.019	3377.19	270.685	3340.15	31.0802	3340.15	255.429	3340.15	1.16277	3340.15	287.398	3364.81	274.238	3323.77	13.9488	3323.77	256.8	3323.77	0.06328	3323.77	270.721	3364.66	303.952	3323.42	26.4109	3323.42	267.109	3323.42	9.96664	3323.42	276.993
3364.82	177.915	3322.89	39.5578	3322.89	146.291	3322.89	177.499	3377.63	268.25	3340.57	30.8074	3340.57	255.679	3340.57	1.17839	3340.57	287.381	3365.25	279.004	3324.19	13.8035	3324.19	257.225	3324.19	0.06481	3324.19	270.985	3365.09	314.997	3323.84	26.2684	3323.84	267.351	3323.84	10.0244	3323.84	277.197
3365.25	183.315	3323.31	39.3991	3323.31	146.939	3323.31	177.98	3378.08	280.213	3340.99	30.5347	3340.99	255.929	3340.99	1.19401	3340.99	287.364	3365.68	286.733	3324.61	13.6582	3324.61	257.65	3324.61	0.06635	3324.61	271.249	3365.52	299.583	3324.27	26.1483	3324.27	267.592	3324.27	10.0821	3324.27	277.401
3365.68	183.416	3323.73	39.2404	3323.73	147.586	3323.73	178.461	3378.53	261.532	3341.41	30.2621	3341.41	256.178	3341.41	1.20974	3341.41	287.347	3366.11	291.1	3325.04	13.5131	3325.04	258.075	3325.04	0.0693	3325.04	271.512	3365.95	311.21	3324.69	26.0282	3324.69	267.834	3324.69	10.1399	3324.69	277.604
3366.12	172.766	3324.15	39.0727	3324.15	148.234	3324.15	178.955	3378.97	273.122	3341.83	29.9893	3341.83	256.428	3341.83	1.22536	3341.83	287.329	3366.54	285.475	3325.46	13.3678	3325.46	258.5	3325.46	0.07225	3325.46	271.776	3366.38	306.759	3325.11	25.9081	3325.11	268.075	3325.11	10.1976	3325.11	277.808
3366.55	174.367	3324.57	38.905	3324.57	148.882	3324.57	179.45	3379.42	263.477	3342.25	29.7166	3342.25	256.678	3342.25	1.24109	3342.25	287.312	3366.87	280.471	3325.88	13.2271	3325.88	258.925	3325.88	0.07509	3325.88	272.039	3366.82	313.097	3325.53	25.7881	3325.53	268.316	3325.53	10.2553	3325.53	278.012
3366.87	183.773	3324.99	38.7366	3324.99	149.53	3324.99	179.945	3379.86	277.397	3342.68	29.4439	3342.68	256.927	3342.68	1.25671	3342.68	287.295	3367.3	282.772	3326.3	13.1185	3326.3	259.308	3326.3	0.07804	3326.3	272.303	3367.25	319.286	3325.95	25.6679	3325.95	268.558	3325.95	10.3131	3325.95	278.215
3367.3	193.574	3325.41	38.5689	3325.41	150.177	3325.41	180.439	3380.31	270.988	3343.1	29.1712	3343.1	257.177	3343.1	1.27234	3343.1	287.278	3367.73	285.739	3326.72	13.01	3326.72	259.688	3326.72	0.08099	3326.72	272.567	3367.68	324.325	3326.37	25.5479	3326.37	268.799	3326.37	10.3708	3326.37	278.419
3367.74	195.873	3325.83	38.4012	3325.83	150.825	3325.83	180.934	3380.73	269.891	3343.52	28.8985	3343.52	257.427	3343.52	1.28807	3343.52	287.261	3368.16	283.43	3327.14	12.9013	3327.14	260.067	3327.14	0.08394	3327.14	272.83	3368.11	328.766	3326.79	25.4277	3326.79	269.041	3326.79	10.4286	3326.79	278.622
3368.17	198.999	3326.25	38.2335	3326.25	151.473	3326.25	181.429	3381.17	281.384	3343.94	28.6258	3343.94	257.652	3343.94	1.30369	3343.94	287.244	3368.59	282.12	3327.56	12.7928	3327.56	260.447	3327.56	0.08689	3327.56	273.094	3368.54	332.513	3327.21	25.3077	3327.21	269.282	3327.21	10.4863	3327.21	278.826
3368.6	203.585	3326.67	38.0658	3326.67	152.12	3326.67	181.924	3381.62	273.544	3344.36	28.3531	3344.36	257.866	3344.36	1.31942	3344.36	287.227	3369.03	284.857	3327.98	12.6842	3327.98	260.826	3327.98	0.08974	3327.98	273.357	3368.98	317.412	3327.63	25.1876	3327.63	269.519	3327.63	10.5654	3327.63	278.98
3369.03	208.976	3327.09	37.8981	3327.09	152.768	3327.09	182.418	3382.06	276.996	3344.78	28.0803	3344.78	258.079	3344.78	1.33504	3344.78	287.21	3369.46	284.97	3328.4	12.5756	3328.4	261.206	3328.4	0.09269	3328.4	273.621	3369.41	317.985	3328.05	25.0675	3328.05	269.728	3328.05	10.6448	3328.05	279.133
3369.46	208.889	3327.51	37.7304	3327.51	153.416	3327.51	182.912	3382.51	272.76	3345.2	27.8076	3345.2	258.292	3345.2	1.35066	3345.2	287.192	3369.89	283.617	3328.83	12.467	3328.83	261.586	3328.83	0.09564	3328.83	273.885	3369.84	315.465	3328.48	24.9474	3328.48	269.936	3328.48	10.7243	3328.48	279.286
3369.89	223.119	3327.93	37.5627	3327.93	154.064	3327.93	183.407	3382.95	282.418	3345.62	27.5349	3345.62	258.505	3345.62	1.36639	3345.62	287.175	3370.32	285.204	3329.25	12.3584	3329.25	261.965	3329.25	0.09859	3329.25	274.148	3370.27	309.934	3328.9	24.8273	3328.9	270.145	3328.9	10.8038	3328.9	279.439
3370.33	235.254	3328.35	37.395	3328.35	154.712	3328.35	183.902	3383.4	274.695	3346.04	27.2622	3346.04	258.718	3346.04	1.38201	3346.04	287.158	3370.75	288.649	3329.67	12.2498	3329.67	262.344	3329.67	0.10154	3329.67	274.412	3370.5	299.161	3329.32	24.7072	3329.32	270.354	3329.32	10.8833	3329.32	279.593
3370.76	247.966	3328.77	37.2266	3328.77	155.36	3328.77	184.397	3383.84	271.265	3346.46	27.0051	3346.46	258.931	3346.46	1.39774	3346.46	287.141	3371.18	290.265	3330.09	12.1413	3330.09	262.724	3330.09	0.10438	3330.09	274.675	3370.93	288.82	3329.74	24.5871	3329.74	270.563	3329.74	10.9628	3329.74	279.756
3371.19	246.102	3329.19	37.0589	3329.19	156.007	3329.19	184.892	3384.29	269.586	3346.88	26.7698	3346.88	259.144	3346.88	1.41336	3346.88	287.124	3371.62	285.331	3330.51	12.0326	3330.51	263.104	3330.51	0.10733	3330.51	274.939	3371.36	299.365	3330.16	24.467	3330.16	270.771	3330.16	11.0423	3330.16	279.919
3371.62	234.487	3329.61	36.8891	3329.61	156.651	3329.61	185.389	3384.74	276.645	3347.3	26.5345	3347.3	259.351	3347.3	1.43048	3347.3	287.107	3372.05	282.71	3330.93	11.9241	3330.93	263.483	3330.93	0.11028	3330.93	275.203	3371.79	295.918	3330.58	24.3469	3330.58	270.98	3330.58	11.1218	3330.58	280.082
3372.05	226.158	3330.03	36.7151	3330.03	157.281	3330.03	185.894	3385.18	286.227	3347.73	26.2992	3347.73	259.531	3347.73	1.45627	3347.73	287.09	3372.48	283.494	3331.35	11.8154	3331.35	263.863	3331.35	0.11323	3331.35	275.466	3372.22	282.058	3331	24.2268	3331	271.189	3331	11.2012	3331	280.245
3372.48	221.477	3330.45	36.5405	3330.45	157.91	3330.45	186.4	3385.63	276.259	3348.15	26.0639	3348.15	259.711	3348.15	1.48206	3348.15	287.073	3372.91	289.544	3331.77	11.7069	3331.77	264.239	3331.77	0.11619	3331.77	275.73	3372.65	288.106	3331.42	24.1067	3331.42	271.397	3331.42	11.2807	3331.42	280.408
3372.92	204.066	3330.87	36.3659	3330.87	158.539	3330.87	186.905	3386.07	273.675	3348.57	25.8286	3348.57	259.89	3348.57	1.50795	3348.57	287.056	3373.34	287.199	3332.19	11.5983	3332.19	264.574	3332.19	0.11903	3332.19	275.994	3373.09	286.666	3331.84	23.9866	3331.84	271.606	3331.84	11.3602	3331.84	280.571
3373.35	187.661	3331.29	36.1912	3331.29	159.169	3331.29	187.41	3386.52	277.35	3348.99	25.5934	3348.99	260.07	3348.99	1.53374	3348.99	287.038	3373.77	288.083	3332.61	11.4897	3332.61	264.909	3332.61	0.12198	3332.61	276.257	3373.52	287.602	3332.26	23.8665	3332.26	271.815	3332.26	11.4397	3332.26	280.735
3373.78	168.919	3331.71	36.0166	3331.71	159.798	3331.71	187.915	3386.96	284.549	3349.41	25.3581	3349.41	260.25	3349.41	1.55952	3349.41	287.021	3374.21	288.542	3333.04	11.3811	3333.04	265.244	3333.04	0.12493	3333.04	276.521	3373.95	291.615	3332.68	23.7464	3332.68	271.999	3332.68	11.5191	3332.68	280.898
3374.21	156.469	3332.13	35.842	3332.13	160.427	3332.13	188.42	3387.41	269.337	3349.83	25.1228	3349.83	260.43	3349.83	1.58542	3349.83	287.004	3374.64	287.422	3333.46	11.2726	3333.46	265.579	3333.46	0.12788	3333.46	276.784	3374.38	291.466	3333.11	23.6263	3333.11	272.177	3333.11	11.5986	3333.11	281.061
3374.64	158.725	3332.55	35.6673	3332.55	161.057	3332.55	188.902	3387.85	267.212	3350.25	24.8876	3350.25	260.609	3350.25	1.61121	3350.25	286.941	3375.07	284.081	3333.88	11.1639	3333.88	265.914	3333.88	0.13072	3333.88	277.048	3374.81	294.435	3333.53	23.5062	3333.53	272.356	3333.53	11.6781	3333.53	281.224
3375.07	157.218	3332.97	35.4927	3332.97	161.686	3332.97	189.341	3388.3	281.722	3350.67	24.6523	3350.67	260.77	3350.67	1.63699	3350.67	286.854	3375.5	284.506	3334.3	11.0554	3334.3	266.249	3334.3	0.13367	3334.3	277.312	3375.24	296.506	3333.95	23.3861	3333.95	272.534	3333.95	11.7576	3333.95	281.387
3375.5	152.861	3333.39	35.318	3333.39	162.315	3333.39	189.78	3388.74	290.79	3351.09	24.417	3351.09	260.919	3351.09	1.66289	3351.09	286.766	3375.93	287.432	3334.72	10.9467	3334.72	266.584	3334.72	0.13663	3334.72	277.543	3375.67	293.749	3334.37	23.266	3334.37	272.712	3334.37	11.8371	3334.37	281.55
3375.93	162.037	3333.81	35.1441	3333.81	162.944	3333.81	190.219	3389.19	292.841	3351.51	24.1818	3351.51	261.069	3351.51	1.68867	3351.51	286.679	3376.36	286.327	3335.14	10.8382	3335.14	266.918	3335.14	0.13958	3335.14	277.735	3376.1	298.13	3334.79	23.1459	3334.79	272.891	3334.79	11.9166	3334.79	281.713
3376.37	176.619	3334.23	34.9695	3334.23	163.574	3334.23	190.658	3389.63	278.171	3351.93	23.9465	3351.93	261.219	3351.93	1.71446	3351.93	286.592	3376.79	288.348	3335.56	10.7295	3335.56	267.253	3335.56	0.14253	3335.56	277.927	3376.54	291.002	3335.21	23.0258	3335.21	273.069	3335.21	11.9961	3335.21	281.876
3376.8	190.204	3334.65	34.7948	3334.65	164.203	3334.65	191.098	3390.08	277.41	3352.35	23.7112	3352.35	261.369	3352.35	1.74035	3352.35	286.505	3377.22	283.699	3335.98	10.621	3335.98	267.588	3335.98	0.14537	3335.98	278.118	3376.97	305.607	3335.63	22.9057	3335.63	273.247	3335.63	12.0755	3335.63	282.039
3377.23	199.389	3335.07	34.6202	3335.07	164.832	3335.07	191.536	3390.52	274.122	3352.78	23.4759	3352.78	261.518	3352.78	1.76614	3352.78	286.418	3377.65	283.343	3336.4	10.5124	3336.4	267.923	3336.4	0.14832	3336.4	278.31	3377.4	308.951	3336.05	22.7857	3336.05	273.426	3336.05	12.155	3336.05	282.202
3377.66	207.332	3335.49	34.4456	3335.49	165.462	3335.49	191.976	3390.97	264.101	3353.2	23.2406	3353.2	261.668	3353.2	1.79193	3353.2	286.331	3378.09	277.354	3336.83	10.4038	3336.83	268.258	3336.83	0.15127	3336.83	278.502	3377.83	304.33	3336.47	22.6655	3336.47	273.604	3336.47	12.2345	3336.47	282.365
3378.09	224.898	3335.91	34.2689	3335.91	166.091	3335.91	192.418	3391.41	272.739	3353.62	23.0053	3353.62	261.791	3353.62	1.81772	3353.62	286.244	3378.52	277.55	3337.25	10.2952	3337.25	268.573	3337.25	0.15422	3337.25	278.693	3378.26	297.336	3336.89	22.5455	3336.89	273.765	3336.89	12.314	3336.89	282.528
3378.52	228.791	3336.33	34.0907	3336.33	166.721	3336.33	192.863	3391.85	279.481	3354.04	22.7701	3354.04	261.914	3354.04	1.84361	3354.04	286.157	3378.95	277.799	3337.67	10.1867	3337.67	268.865	3337.67	0.15717	3337.67	278.885	3378.69	298.854	3337.32	22.4254	3337.32	273.915	3337.32	12.3935	3337.32	282.691
3378.95	230.328	3336.75	33.9119	3336.75	167.35	3336.75	193.308	3392.3	270.749	3354.46	22.5348	3354.46	262.037	3354.46	1.8694	3354.46	286.07	3379.38	279.947	3338.09	10.078	3338.09	269.157	3338.09	0.16002	3338.09	279.077	3379.12	300.225	3337.74	22.3053	3337.74	274.065	3337.74	12.4729	3337.74	282.855
3379.38	234.664	3337.17	33.7338	3337.17	167.951	3337.17	193.753	3392.74	265.012	3354.88	22.2995	3354.88	262.16	3354.88	1.89518	3354.88	285.983	3379.81	279.27	3338.51	9.96947	3338.51	269.45	3338.51	0.16603	3338.51	279.268	3379.55	289.405	3338.16	22.1852	3338.16	274.216	3338.16	12.5524	3338.16	283.018
3379.81	232.619	3337.59	33.5551	3337.59	168.551	3337.59	194.198	3393.19	270.786	3355.3	22.0643	3355.3	262.283	3355.3	1.92108	3355.3	285.897	3380.24	286.163	3338.93	9.86094	3338.93	269.742	3338.93	0.17226	3338.93	279.46	3379.98	285.314	3338.58	22.0651	3338.58	274.366	3338.58	12.6319	3338.58	283.181
3380.24	232.035	3338.01	33.377	3338.01	169.152	3338.01	194.644	3393.63	261.541	3355.72	21.829	3355.72	262.402	3355.72	1.94686	3355.72	285.81	3380.67	292.204	3339.35	9.75229	3339.35	270.035	3339.35	0.1786	3339.35	279.652	3380.41	287.121	3339	21.945	3339	274.517	3339	12.7114	3339	283.344
3380.67	234.678	3338.43	33.1982	3338.43	169.752	3338.43	195.089	3394.08	266.277	3356.14	21.5937	3356.14	262.502	3356.14	1.97265	3356.14	285.723	3381.1	287.889	3339.77	9.64376	3339.77	270.327	3339.77	0.18483	3339.77	279.843	3380.84	294.951	3339.42	21.8249	3339.42	274.667	3339.42	12.7909	3339.42	283.507
3381.1	221.638	3338.85	33.0201	3338.85	170.353	3338.85	195.534	3394.52	273.554	3356.56	21.3584	3356.56	262.601	3356.56	1.99855	3356.56	285.636	3381.53	285.66	3340.19	9.53511	3340.19	270.62	3340.19	0.19106	3340.19	280.035	3381.27	297.259	3339.84	21.7048	3339.84	274.817	3339.84	12.8704	3339.84	283.67
3381.54	210.224	3339.27	32.8413	3339.27	170.954	3339.27	195.979	3394.96	266.928	3356.98	21.1232	3356.98	262.701	3356.98	2.02433	3356.98	285.548	3381.96	291.87	3340.62	9.42658	3340.62	270.912	3340.62	0.19729	3340.62	280.227	3381.71	288.183	3340.26	21.5846	3340.26	274.968	3340.26	12.9498	3340.26	283.833
3381.97	208.536	3339.69	32.6632	3339.69	171.555	3339.69	196.425	3395.41	269.939	3357.4	20.9227	3357.4	262.8	3357.4	2.05012	3357.4	285.461	3382.03	289.194	3341.04	9.31793	3341.04	271.205	3341.04	0.20352	3341.04	280.418	3382.14	287.554	3340.68	21.4646	3340.68	275.105	3340.68	13.0293	3340.68	283.996
3382.03	201.562	3340.11	32.4844	3340.11	172.156	3340.11	196.87	3395.85	260.49	3357.83	20.7272	3357.83	262.897	3357.83	2.07601	3357.83	285.374	3382.46	290.083	3341.46	9.2094	3341.46	271.497	3341.46	0.20986	3341.46	280.61	3382.57	283.797	3341.1	21.3445	3341.1	275.23	3341.1	13.1088	3341.1	284.159
3382.47	190.084	3340.53	32.3056	3340.53	172.757	3340.53	197.315	3395.89	261.323	3358.25	20.5316	3358.25	262.976	3358.25	2.1018	3358.25	285.287	3382.89	291.006	3341.88	9.10076	3341.88	271.786	3341.88	0.21609	3341.88	280.802	3383	290.193	3341.52	21.2244	3341.52	275.355	3341.52	13.1883	3341.52	284.326
3382.9	186.411	3340.95	32.1275	3340.95	173.357	3340.95	197.76	3396.33	271.219	3358.67	20.3361	3358.67	263.056	3358.67	2.12759	3358.67	285.2	3383.32	290.616	3342.3	8.99222	3342.3	272.038	3342.3	0.22232	3342.3	280.993	3383.43	299.24	3341.95	21.1043	3341.95	275.481	3341.95	13.2833	3341.95	284.461
3383.33	187.642	3341.37	31.9487	3341.37	173.958	3341.37	198.205	3396.78	271.419	3359.09	20.1406	3359.09	263.135	3359.09	2.15348	3359.09	285.113	3383.75	279.769	3342.72	8.90697	3342.72	272.291	3342.72	0.22855	3342.72	281.185	3383.86	291.879	3342.37	20.9941	3342.37	275.606	3342.37	13.387	3342.37	284.576
[truncated: 1,568 more rows]

## Sheet: Fig 3c
OPC										﹣0.1V										﹣0.2V										﹣0.3V
[truncated: 2,879 more rows]

## Sheet: Fig 3d
E（V vs. RHE)	Raman shift (cm-1) Pt/C						Raman shift (cm-1) Pt/cage
	Strong HB	yEr±	Weak HB	yEr±	Free H2O	yEr±	Strong HB	yEr±	Weak HB	yEr±	Free H2O	yEr±
[truncated: 4 more rows]

## Sheet: Fig 3e
E（V vs. RHE)	Population of water (%) Pt/C						Population of water (%) Pt/cage
[truncated: 5 more rows]

[truncated: 1 more sheets: Fig 3f]
