# Supplementary material for: Facilitating alkaline hydrogen evolution kinetics via interfacial modulation of hydrogen-bond networks by porous amine cages
Source: Nat Commun. 2025 Feb 21;16:1849. doi: 10.1038/s41467-025-56962-z (PMC11845474; doi:10.1038/s41467-025-56962-z)
Supplement: Supplementary file 5 — Source Data [file 41467_2025_56962_MOESM5_ESM.zip › Source Data/Figure 4.xlsx]

## Sheet: Fig 4a
Pt-O		Pt-H
distance to the surface (Å)	g(z)	distance to the surface (Å)	g(z)
0.01	0	0.01	0
0.03	0	0.03	0
0.05	0	0.05	0
0.07	0	0.07	0
0.09	0	0.09	0
0.11	0	0.11	0
0.13	0	0.13	0
0.15	0	0.15	0
0.17	0	0.17	0
0.19	0	0.19	0
0.21	0	0.21	0
0.23	0	0.23	0
0.25	0	0.25	0
0.27	0	0.27	0
0.29	0	0.29	0
0.31	0	0.31	0
0.33	0	0.33	0
0.35	0	0.35	0
0.37	0	0.37	0
0.39	0	0.39	0
0.41	0	0.41	0
0.43	0	0.43	0
0.45	0	0.45	0
0.47	0	0.47	0
0.49	0	0.49	0
0.51	0	0.51	0
0.53	0	0.53	0
0.55	0	0.55	0
0.57	0	0.57	0
0.59	0	0.59	0
0.61	0	0.61	0
0.63	0	0.63	0
0.65	0	0.65	0
0.67	0	0.67	0
0.69	0	0.69	0
0.71	0	0.71	0
0.73	0	0.73	0
0.75	0	0.75	0
0.77	0	0.77	0
0.79	0	0.79	0
0.81	0	0.81	0
0.83	0	0.83	0
0.85	0	0.85	0
0.87	0	0.87	0
0.89	0	0.89	0
0.91	0	0.91	0
0.93	0	0.93	0
0.95	0	0.95	0
0.97	0	0.97	0
0.99	0	0.99	0
1.01	0	1.01	0
1.03	0	1.03	0
1.05	0	1.05	0
1.07	0	1.07	0
1.09	0	1.09	0
1.11	0	1.11	0
1.13	0	1.13	0
1.15	0	1.15	0
1.17	0	1.17	0
1.19	0	1.19	0
1.21	0	1.21	0
1.23	0	1.23	0
1.25	0	1.25	0
1.27	0	1.27	0
1.29	0	1.29	0
1.31	0	1.31	0
1.33	0	1.33	0
1.35	0	1.35	0
1.37	0	1.37	0
1.39	0	1.39	0
1.41	0	1.41	0
1.43	0	1.43	0
1.45	0	1.45	0
1.47	0	1.47	0
1.49	0	1.49	0
1.51	0	1.51	0
1.53	0	1.53	0
1.55	0	1.55	0
1.57	0	1.57	0
1.59	0	1.59	0
1.61	0	1.61	0
1.63	0	1.63	0
1.65	0	1.65	0
1.67	0	1.67	0
1.69	0	1.69	0
1.71	0	1.71	0
1.73	0	1.73	0
1.75	0	1.75	0
1.77	0	1.77	0
1.79	0	1.79	0
1.81	0	1.81	0
1.83	0	1.83	0
1.85	0	1.85	0
1.87	0	1.87	0
1.89	0	1.89	0
1.91	0	1.91	0
1.93	0	1.93	0
1.95	0	1.95	0
1.97	0	1.97	0
1.99	0	1.99	0
2.01	0	2.01	0
2.03	0	2.03	0
2.05	0	2.05	2.49006e-05
2.07	0	2.07	7.88188e-05
2.09	0	2.09	0.000167295
2.11	0	2.11	0.000341282
2.13	0	2.13	0.000669155
2.15	0	2.15	0.00126
2.17	0	2.17	0.00231
2.19	0	2.19	0.00403
2.21	0	2.21	0.00676
2.23	0	2.23	0.01095
2.25	0	2.25	0.01704
2.27	0	2.27	0.02552
2.29	0	2.29	0.03685
2.31	0	2.31	0.05128
2.33	0	2.33	0.06887
2.35	0	2.35	0.08936
2.37	0	2.37	0.11221
2.39	0	2.39	0.13662
2.41	0	2.41	0.16165
2.43	0	2.43	0.18639
2.45	0	2.45	0.21018
2.47	0	2.47	0.2327
2.49	0	2.49	0.25403
2.51	0	2.51	0.27464
2.53	0	2.53	0.29525
2.55	0	2.55	0.31673
2.57	0	2.57	0.33992
2.59	0	2.59	0.36548
2.61	0	2.61	0.39375
2.63	0	2.63	0.42469
2.65	0	2.65	0.45772
2.67	0	2.67	0.4917
2.69	3.1308e-05	2.69	0.52492
2.71	6.82975e-05	2.71	0.55514
2.73	0.00017366	2.73	0.57986
2.75	0.000354826	2.75	0.59655
2.77	0.000697241	2.77	0.60312
2.79	0.00132	2.79	0.59818
2.81	0.0024	2.81	0.58134
2.83	0.00419	2.83	0.55331
2.85	0.00704	2.85	0.51571
2.87	0.0114	2.87	0.47088
2.89	0.01776	2.89	0.42155
2.91	0.02665	2.91	0.37053
2.93	0.03844	2.93	0.32031
2.95	0.05343	2.95	0.2731
2.97	0.07152	2.97	0.23074
2.99	0.09227	2.99	0.19465
3.01	0.11488	3.01	0.16586
3.03	0.13813	3.03	0.14504
3.05	0.16073	3.05	0.13247
3.07	0.18147	3.07	0.1281
3.09	0.19945	3.09	0.13139
3.11	0.21446	3.11	0.14152
3.13	0.22693	3.13	0.15738
3.15	0.23797	3.15	0.17768
3.17	0.2492	3.17	0.20112
3.19	0.26236	3.19	0.22637
3.21	0.27887	3.21	0.25227
3.23	0.29972	3.23	0.27777
3.25	0.32505	3.25	0.30194
3.27	0.35429	3.27	0.32394
3.29	0.3862	3.29	0.34316
3.31	0.41916	3.31	0.35921
3.33	0.45141	3.33	0.37208
3.35	0.48146	3.35	0.38207
3.37	0.50812	3.37	0.38983
3.39	0.53081	3.39	0.39633
3.41	0.54951	3.41	0.40263
3.43	0.56463	3.43	0.40974
3.45	0.57701	3.45	0.41837
3.47	0.58764	3.47	0.42888
3.49	0.59742	3.49	0.44114
3.51	0.60699	3.51	0.45464
3.53	0.61653	3.53	0.46855
3.55	0.62567	3.55	0.48188
3.57	0.63364	3.57	0.49369
3.59	0.63931	3.59	0.50321
3.61	0.64157	3.61	0.50999
3.63	0.63946	3.63	0.51391
3.65	0.63242	3.65	0.51516
3.67	0.62033	3.67	0.51417
3.69	0.60357	3.69	0.51141
3.71	0.58284	3.71	0.50724
3.73	0.5591	3.73	0.50174
3.75	0.53343	3.75	0.49472
3.77	0.50686	3.77	0.48571
3.79	0.48054	3.79	0.47415
3.81	0.45556	3.81	0.45971
3.83	0.433	3.83	0.44252
3.85	0.41393	3.85	0.42333
3.87	0.39916	3.87	0.40359
3.89	0.38924	3.89	0.38535
3.91	0.38418	3.91	0.37092
3.93	0.38344	3.93	0.36251
3.95	0.38595	3.95	0.36189
3.97	0.3902	3.97	0.37002
3.99	0.39452	3.99	0.3869
4.01	0.39743	4.01	0.41151
4.03	0.398	4.03	0.44199
4.05	0.39583	4.05	0.47594
4.07	0.39154	4.07	0.51071
4.09	0.38632	4.09	0.54384
4.11	0.38197	4.11	0.57336
4.13	0.38049	4.13	0.59795
4.15	0.38374	4.15	0.6171
4.17	0.39305	4.17	0.63098
4.19	0.40901	4.19	0.6403
4.21	0.4313	4.21	0.6461
4.23	0.45869	4.23	0.64948
4.25	0.48927	4.25	0.65144
4.27	0.5205	4.27	0.65284
4.29	0.5497	4.29	0.65423
4.31	0.57426	4.31	0.65589
4.33	0.59206	4.33	0.65791
4.35	0.60156	4.35	0.66014
4.37	0.60194	4.37	0.66235
4.39	0.59322	4.39	0.66414
4.41	0.57601	4.41	0.66514
4.43	0.55153	4.43	0.66494
4.45	0.52149	4.45	0.66325
4.47	0.48793	4.47	0.65995
4.49	0.45317	4.49	0.65509
4.51	0.41956	4.51	0.6489
4.53	0.38949	4.53	0.64171
4.55	0.36514	4.55	0.63398
4.57	0.34834	4.57	0.6262
4.59	0.34038	4.59	0.61879
4.61	0.34189	4.61	0.61218
4.63	0.35291	4.63	0.60675
4.65	0.3729	4.65	0.6029
4.67	0.40084	4.67	0.60093
4.69	0.43538	4.69	0.6011
4.71	0.47486	4.71	0.60349
4.73	0.51754	4.73	0.60796
4.75	0.56137	4.75	0.61405
4.77	0.6042	4.77	0.62091
4.79	0.64365	4.79	0.62744
4.81	0.67735	4.81	0.63236
4.83	0.70295	4.83	0.63443
4.85	0.71846	4.85	0.63273
4.87	0.72265	4.87	0.62674
4.89	0.71514	4.89	0.61666
4.91	0.69671	4.91	0.60336
4.93	0.66936	4.93	0.58822
4.95	0.63604	4.95	0.5731
4.97	0.6005	4.97	0.55994
4.99	0.56682	4.99	0.55057
5.01	0.53899	5.01	0.54629
5.03	0.5204	5.03	0.54776
5.05	0.5135	5.05	0.55488
5.07	0.51953	5.07	0.56679
5.09	0.53828	5.09	0.58194
5.11	0.56815	5.11	0.59846
5.13	0.60629	5.13	0.61439
5.15	0.6489	5.15	0.62799
5.17	0.69167	5.17	0.638
5.19	0.73033	5.19	0.64378
5.21	0.76116	5.21	0.64533
5.23	0.78146	5.23	0.64322
5.25	0.78988	5.25	0.63841
5.27	0.78648	5.27	0.63197
5.29	0.77269	5.29	0.62503
5.31	0.75093	5.31	0.61854
5.33	0.72431	5.33	0.61332
5.35	0.69602	5.35	0.61007
5.37	0.66903	5.37	0.60927
5.39	0.64571	5.39	0.61141
5.41	0.62774	5.41	0.61689
5.43	0.61591	5.43	0.62601
5.45	0.61021	5.45	0.63881
5.47	0.61002	5.47	0.65503
5.49	0.61419	5.49	0.67399
5.51	0.62142	5.51	0.69454
5.53	0.63048	5.53	0.71512
5.55	0.64026	5.55	0.73391
5.57	0.65013	5.57	0.74911
5.59	0.6598	5.59	0.75921
5.61	0.66932	5.61	0.76315
5.63	0.67887	5.63	0.76056
5.65	0.68867	5.65	0.7518
5.67	0.69862	5.67	0.73778
5.69	0.70829	5.69	0.71992
5.71	0.7168	5.71	0.69983
5.73	0.72306	5.73	0.67905
5.75	0.72574	5.75	0.65899
5.77	0.72371	5.77	0.64064
5.79	0.71616	5.79	0.62464
5.81	0.7028	5.81	0.6112
5.83	0.68397	5.83	0.6002
5.85	0.66066	5.85	0.59125
5.87	0.63439	5.87	0.58385
5.89	0.60708	5.89	0.57748
5.91	0.5809	5.91	0.57176
5.93	0.5579	5.93	0.56645
5.95	0.53986	5.95	0.56157
5.97	0.52797	5.97	0.5573
5.99	0.52277	5.99	0.55391
6.01	0.52394	6.01	0.55173
6.03	0.53042	6.03	0.55098
6.05	0.54058	6.05	0.55174
6.07	0.55246	6.07	0.55393
6.09	0.56411	6.09	0.55728
6.11	0.57388	6.11	0.56137
6.13	0.58072	6.13	0.56575
6.15	0.58439	6.15	0.56991
6.17	0.58537	6.17	0.57341
6.19	0.58471	6.19	0.576
6.21	0.58389	6.21	0.57748
6.23	0.58436	6.23	0.57788
6.25	0.58732	6.25	0.57741
6.27	0.59338	6.27	0.57638
6.29	0.60249	6.29	0.57509
6.31	0.61385	6.31	0.57382
6.33	0.62603	6.33	0.57273
6.35	0.63723	6.35	0.57175
6.37	0.64557	6.37	0.57068
6.39	0.64933	6.39	0.56909
6.41	0.64726	6.41	0.56654
6.43	0.63869	6.43	0.56264
6.45	0.62367	6.45	0.55715
6.47	0.60289	6.47	0.55012
6.49	0.57764	6.49	0.54192
6.51	0.54962	6.51	0.53317
6.53	0.52081	6.53	0.52473
6.55	0.4931	6.55	0.5175
6.57	0.46823	6.57	0.51222
6.59	0.44751	6.59	0.50936
6.61	0.4317	6.61	0.5089
6.63	0.42103	6.63	0.51043
6.65	0.41521	6.65	0.51309
6.67	0.41356	6.67	0.51579
6.69	0.41519	6.69	0.51738
6.71	0.41915	6.71	0.51686
6.73	0.4245	6.73	0.51357
6.75	0.4305	6.75	0.50727
6.77	0.43648	6.77	0.49808
6.79	0.44195	6.79	0.48653
6.81	0.44662	6.81	0.47333
6.83	0.45019	6.83	0.45926
6.85	0.45254	6.85	0.44511
6.87	0.45371	6.87	0.4315
6.89	0.45371	6.89	0.41892
6.91	0.45264	6.91	0.40769
6.93	0.45061	6.93	0.39801
6.95	0.44763	6.95	0.38993
6.97	0.44365	6.97	0.38343
6.99	0.4386	6.99	0.37834
7.01	0.43246	7.01	0.37447
7.03	0.42533	7.03	0.37158
7.05	0.41748	7.05	0.36939
7.07	0.40942	7.07	0.3676
7.09	0.40181	7.09	0.36596
7.11	0.39532	7.11	0.36426
7.13	0.39053	7.13	0.36236
7.15	0.38775	7.15	0.36014
7.17	0.38693	7.17	0.35761
7.19	0.3877	7.19	0.35482
7.21	0.38945	7.21	0.35192
7.23	0.39136	7.23	0.34914
7.25	0.39277	7.25	0.34678
7.27	0.39307	7.27	0.34515
7.29	0.39195	7.29	0.34455
7.31	0.38935	7.31	0.34514
7.33	0.38548	7.33	0.34694
7.35	0.38071	7.35	0.34978
7.37	0.37556	7.37	0.3533
7.39	0.37059	7.39	0.35699
7.41	0.36634	7.41	0.3603
7.43	0.36332	7.43	0.3627
7.45	0.36184	7.45	0.36379
7.47	0.36206	7.47	0.36339
7.49	0.36382	7.49	0.36152
7.51	0.36671	7.51	0.35845
7.53	0.37003	7.53	0.35462
7.55	0.37293	7.55	0.35054
7.57	0.37455	7.57	0.34673
7.59	0.37413	7.59	0.34361
7.61	0.37123	7.61	0.34147
7.63	0.36574	7.63	0.34035
7.65	0.35801	7.65	0.3401
7.67	0.34869	7.67	0.34038
7.69	0.33861	7.69	0.34075
7.71	0.3287	7.71	0.34075
7.73	0.31974	7.73	0.33996
7.75	0.31231	7.75	0.33812
7.77	0.30667	7.77	0.33517
7.79	0.30279	7.79	0.33132
7.81	0.30045	7.81	0.32699
7.83	0.29932	7.83	0.32271
7.85	0.29909	7.85	0.3191
7.87	0.29952	7.87	0.3167
7.89	0.3005	7.89	0.31588
7.91	0.30203	7.91	0.31672
7.93	0.30416	7.93	0.31902
7.95	0.30691	7.95	0.32232
7.97	0.31016	7.97	0.32601
7.99	0.31365	7.99	0.32938
8.01	0.31697	8.01	0.33187
8.03	0.31959	8.03	0.33308
8.05	0.32103	8.05	0.33287
8.07	0.32085	8.07	0.33134
8.09	0.31884	8.09	0.32876
8.11	0.31502	8.11	0.32548
8.13	0.3097	8.13	0.32183
8.15	0.30342	8.15	0.31808
8.17	0.29694	8.17	0.31439
8.19	0.29107	8.19	0.31087
8.21	0.28666	8.21	0.30763
8.23	0.28439	8.23	0.30485
8.25	0.28477	8.25	0.3028
8.27	0.28803	8.27	0.30183
8.29	0.29415	8.29	0.30235
8.31	0.30281	8.31	0.30471
8.33	0.31354	8.33	0.30914
8.35	0.32569	8.35	0.3156
8.37	0.33858	8.37	0.32379
8.39	0.35149	8.39	0.3331
8.41	0.36376	8.41	0.3427
8.43	0.37475	8.43	0.35158
8.45	0.38388	8.45	0.35875
8.47	0.39061	8.47	0.36342
8.49	0.39441	8.49	0.36512
8.51	0.39487	8.51	0.36384
8.53	0.3917	8.53	0.36005
8.55	0.38481	8.55	0.35467
8.57	0.37437	8.57	0.34889
8.59	0.36087	8.59	0.34398
8.61	0.3451	8.61	0.34107
8.63	0.32806	8.63	0.3409
8.65	0.31082	8.65	0.34373
8.67	0.29446	8.67	0.34927
8.69	0.27987	8.69	0.35678
8.71	0.26773	8.71	0.36522
8.73	0.25845	8.73	0.37342
8.75	0.25214	8.75	0.38034
8.77	0.24876	8.77	0.38518
8.79	0.24816	8.79	0.38755
8.81	0.25003	8.81	0.38745
8.83	0.25401	8.83	0.3852
8.85	0.25971	8.85	0.38136
8.87	0.26661	8.87	0.37662
8.89	0.27415	8.89	0.37163
8.91	0.28173	8.91	0.36693
8.93	0.28875	8.93	0.36289
8.95	0.29469	8.95	0.35975
8.97	0.29921	8.97	0.35759
8.99	0.3022	8.99	0.35647
9.01	0.30382	9.01	0.3564
9.03	0.30451	9.03	0.35744
9.05	0.30498	9.05	0.35965
9.07	0.30616	9.07	0.36312
9.09	0.30899	9.09	0.36789
9.11	0.31442	9.11	0.37395
9.13	0.32319	9.13	0.38119
9.15	0.33565	9.15	0.38938
9.17	0.35178	9.17	0.39824
9.19	0.37104	9.19	0.40741
9.21	0.39244	9.21	0.41655
9.23	0.41467	9.23	0.42535
9.25	0.43626	9.25	0.43357
9.27	0.45574	9.27	0.44103
9.29	0.47196	9.29	0.44752
9.31	0.48415	9.31	0.45289
9.33	0.49204	9.33	0.45689
9.35	0.49583	9.35	0.45924
9.37	0.49609	9.37	0.45968
9.39	0.49362	9.39	0.45797
9.41	0.48922	9.41	0.45403
9.43	0.48357	9.43	0.44799
9.45	0.47718	9.45	0.44021
9.47	0.47029	9.47	0.43125
9.49	0.46298	9.49	0.42182
9.51	0.45522	9.51	0.41257
9.53	0.44697	9.53	0.40407
9.55	0.43824	9.55	0.39663
9.57	0.42913	9.57	0.39027
9.59	0.41982	9.59	0.38477
9.61	0.41055	9.61	0.37971
9.63	0.40155	9.63	0.37459
9.65	0.39306	9.65	0.36898
9.67	0.38525	9.67	0.36258
9.69	0.37822	9.69	0.35529
9.71	0.37208	9.71	0.34723
9.73	0.36687	9.73	0.33867
9.75	0.36262	9.75	0.33002
9.77	0.35932	9.77	0.3217
9.79	0.35691	9.79	0.31408
9.81	0.35522	9.81	0.30747
9.83	0.35402	9.83	0.30204
9.85	0.353	9.85	0.29787
9.87	0.35187	9.87	0.29493
9.89	0.35042	9.89	0.29307
9.91	0.34859	9.91	0.29209
9.93	0.34649	9.93	0.29175
9.95	0.34443	9.95	0.29178
9.97	0.34277	9.97	0.29195
9.99	0.34183	9.99	0.29208

## Sheet: Fig 4b
Pt-O		Pt-H
distance to the surface (Å)	g(r)	distance to the surface (Å)	g(r)
0.01	0	0.01	0
0.03	0	0.03	0
0.05	0	0.05	0
0.07	0	0.07	0
0.09	0	0.09	0
0.11	0	0.11	0
0.13	0	0.13	0
0.15	0	0.15	0
0.17	0	0.17	0
0.19	0	0.19	0
0.21	0	0.21	0
0.23	0	0.23	0
0.25	0	0.25	0
0.27	0	0.27	0
0.29	0	0.29	0
0.31	0	0.31	0
0.33	0	0.33	0
0.35	0	0.35	0
0.37	0	0.37	0
0.39	0	0.39	0
0.41	0	0.41	0
0.43	0	0.43	0
0.45	0	0.45	0
0.47	0	0.47	0
0.49	0	0.49	0
0.51	0	0.51	0
0.53	0	0.53	0
0.55	0	0.55	0
0.57	0	0.57	0
0.59	0	0.59	0
0.61	0	0.61	0
0.63	0	0.63	0
0.65	0	0.65	0
0.67	0	0.67	0
0.69	0	0.69	0
0.71	0	0.71	0
0.73	0	0.73	0
0.75	0	0.75	0
0.77	0	0.77	0
0.79	0	0.79	0
0.81	0	0.81	0
0.83	0	0.83	0
0.85	0	0.85	0
0.87	0	0.87	0
0.89	0	0.89	0
0.91	0	0.91	0
0.93	0	0.93	0
0.95	0	0.95	0
0.97	0	0.97	0
0.99	0	0.99	0
1.01	0	1.01	0
1.03	0	1.03	0
1.05	0	1.05	0
1.07	0	1.07	6.63634e-06
1.09	0	1.09	2.62213e-05
1.11	0	1.11	7.7118e-05
1.13	0	1.13	0.000197707
1.15	0	1.15	0.000449389
1.17	0	1.17	0.000939514
1.19	0	1.19	0.00184
1.21	0	1.21	0.00347
1.23	0	1.23	0.00626
1.25	0	1.25	0.01091
1.27	0	1.27	0.01835
1.29	0	1.29	0.02979
1.31	0	1.31	0.0467
1.33	0	1.33	0.07074
1.35	0	1.35	0.10353
1.37	0	1.37	0.14644
1.39	0	1.39	0.20021
1.41	0	1.41	0.26466
1.43	2.70889e-06	1.43	0.33831
1.45	7.67646e-06	1.45	0.4183
1.47	2.4888e-05	1.47	0.50039
1.49	5.95043e-05	1.49	0.57929
1.51	0.000124001	1.51	0.64923
1.53	0.000255051	1.53	0.70466
1.55	0.000491816	1.55	0.74104
1.57	0.000929073	1.57	0.75551
1.59	0.00168	1.59	0.7473
1.61	0.00296	1.61	0.71785
1.63	0.00504	1.63	0.67056
1.65	0.00828	1.65	0.61025
1.67	0.01321	1.67	0.54247
1.69	0.0205	1.69	0.47276
1.71	0.031	1.71	0.40603
1.73	0.04572	1.73	0.34612
1.75	0.06586	1.75	0.29563
1.77	0.0928	1.77	0.25589
1.79	0.128	1.79	0.22719
1.81	0.17292	1.81	0.20901
1.83	0.22888	1.83	0.20036
1.85	0.29679	1.85	0.19998
1.87	0.3769	1.87	0.20663
1.89	0.46854	1.89	0.21907
1.91	0.5699	1.91	0.23622
1.93	0.67795	1.93	0.25704
1.95	0.78849	1.95	0.28052
1.97	0.89654	1.97	0.30564
1.99	0.99685	1.99	0.3313
2.01	1.08454	2.01	0.35633
2.03	1.15578	2.03	0.37958
2.05	1.20826	2.05	0.39996
2.07	1.24145	2.07	0.4166
2.09	1.25646	2.09	0.42894
2.11	1.25566	2.11	0.43681
2.13	1.24201	2.13	0.44049
2.15	1.21841	2.15	0.44069
2.17	1.18715	2.17	0.43848
2.19	1.14954	2.19	0.4352
2.21	1.10596	2.21	0.43234
2.23	1.05608	2.23	0.43138
2.25	0.99932	2.25	0.43366
2.27	0.9353	2.27	0.44029
2.29	0.86424	2.29	0.452
2.31	0.78715	2.31	0.46904
2.33	0.70586	2.33	0.49124
2.35	0.62277	2.35	0.51789
2.37	0.5406	2.37	0.54791
2.39	0.46197	2.39	0.57991
2.41	0.3892	2.41	0.61241
2.43	0.32401	2.43	0.64395
2.45	0.26751	2.45	0.67335
2.47	0.2202	2.47	0.69978
2.49	0.18198	2.49	0.72286
2.51	0.15239	2.51	0.74262
2.53	0.13067	2.53	0.75939
2.55	0.11589	2.55	0.7737
2.57	0.10704	2.57	0.78608
2.59	0.10303	2.59	0.79694
2.61	0.10282	2.61	0.80648
2.63	0.10544	2.63	0.81469
2.65	0.11007	2.65	0.82136
2.67	0.11608	2.67	0.82618
2.69	0.12317	2.69	0.82882
2.71	0.1313	2.71	0.82904
2.73	0.14079	2.73	0.82672
2.75	0.15225	2.75	0.82192
2.77	0.16646	2.77	0.81484
2.79	0.18424	2.79	0.80583
2.81	0.20632	2.81	0.79531
2.83	0.23317	2.83	0.78378
2.85	0.26495	2.85	0.77177
2.87	0.30144	2.87	0.75984
2.89	0.34206	2.89	0.74848
2.91	0.38589	2.91	0.73817
2.93	0.43172	2.93	0.72925
2.95	0.4782	2.95	0.72191
2.97	0.52382	2.97	0.71621
2.99	0.56702	2.99	0.71199
3.01	0.60631	3.01	0.70901
3.03	0.64033	3.03	0.70697
3.05	0.66799	3.05	0.70561
3.07	0.68855	3.07	0.70482
3.09	0.70179	3.09	0.7047
3.11	0.70796	3.11	0.70561
3.13	0.70786	3.13	0.70818
3.15	0.70263	3.15	0.7132
3.17	0.69372	3.17	0.72153
3.19	0.6826	3.19	0.73397
3.21	0.67062	3.21	0.75112
3.23	0.65882	3.23	0.77319
3.25	0.64793	3.25	0.79995
3.27	0.63831	3.27	0.83061
3.29	0.6301	3.29	0.86386
3.31	0.62335	3.31	0.89791
3.33	0.61821	3.33	0.93062
3.35	0.61504	3.35	0.95975
3.37	0.6145	3.37	0.98313
3.39	0.61756	3.39	0.99894
3.41	0.6253	3.41	1.0059
3.43	0.63878	3.43	1.00347
3.45	0.65874	3.45	0.99185
3.47	0.68541	3.47	0.97204
3.49	0.71831	3.49	0.94566
3.51	0.75618	3.51	0.91479
3.53	0.79695	3.53	0.88169
3.55	0.83786	3.55	0.84853
3.57	0.87568	3.57	0.81719
3.59	0.907	3.59	0.78904
3.61	0.92854	3.61	0.76488
3.63	0.93755	3.63	0.7449
3.65	0.9322	3.65	0.72883
3.67	0.91182	3.67	0.71606
3.69	0.87712	3.69	0.70592
3.71	0.83017	3.71	0.69779
3.73	0.77426	3.73	0.69134
3.75	0.71348	3.75	0.68656
3.77	0.65227	3.77	0.68378
3.79	0.59486	3.79	0.68357
3.81	0.54475	3.81	0.68659
3.83	0.50429	3.83	0.69344
3.85	0.47446	3.85	0.70449
3.87	0.45496	3.87	0.71978
3.89	0.44433	3.89	0.73897
3.91	0.44038	3.91	0.76136
3.93	0.4407	3.93	0.78602
3.95	0.44306	3.95	0.81188
3.97	0.44585	3.97	0.83789
3.99	0.44828	3.99	0.86315
4.01	0.45043	4.01	0.88701
4.03	0.45309	4.03	0.90908
4.05	0.45739	4.05	0.92924
4.07	0.46447	4.07	0.94759
4.09	0.47505	4.09	0.96427
4.11	0.48912	4.11	0.97945
4.13	0.50583	4.13	0.99314
4.15	0.52354	4.15	1.00513
4.17	0.54006	4.17	1.015
4.19	0.55299	4.19	1.02208
4.21	0.56015	4.21	1.02563
4.23	0.55996	4.23	1.02489
4.25	0.55174	4.25	1.01928
4.27	0.53586	4.27	1.00853
4.29	0.5137	4.29	0.9928
4.31	0.4876	4.31	0.97271
4.33	0.46051	4.33	0.94929
4.35	0.43574	4.35	0.92393
4.37	0.41653	4.37	0.89817
4.39	0.40566	4.39	0.87354
4.41	0.40516	4.41	0.85138
4.43	0.41602	4.43	0.83269
4.45	0.43805	4.45	0.81803
4.47	0.46982	4.47	0.80751
4.49	0.50884	4.49	0.80085
4.51	0.55179	4.51	0.79746
4.53	0.59486	4.53	0.79665
4.55	0.63418	4.55	0.79774
4.57	0.66621	4.57	0.80021
4.59	0.68814	4.59	0.80379
4.61	0.69814	4.61	0.80847
4.63	0.69556	4.63	0.81444
4.65	0.68089	4.65	0.822
4.67	0.65569	4.67	0.83142
4.69	0.6224	4.69	0.84284
4.71	0.58397	4.71	0.85616
4.73	0.54363	4.73	0.87108
4.75	0.50448	4.75	0.88712
4.77	0.46928	4.77	0.90376
4.79	0.44022	4.79	0.92051
4.81	0.41884	4.81	0.9371
4.83	0.40598	4.83	0.95352
4.85	0.40183	4.85	0.97003
4.87	0.40596	4.87	0.98708
4.89	0.41751	4.89	1.00515
4.91	0.43521	4.91	1.02463
4.93	0.45758	4.93	1.04558
4.95	0.48301	4.95	1.06765
4.97	0.50987	4.97	1.09001
4.99	0.53665	4.99	1.11145
5.01	0.56201	5.01	1.13046
5.03	0.58493	5.03	1.1455
5.05	0.60466	5.05	1.15519
5.07	0.62077	5.07	1.15856
5.09	0.63314	5.09	1.15523
5.11	0.64189	5.11	1.14542
5.13	0.64724	5.13	1.12995
5.15	0.64943	5.15	1.11017
5.17	0.64863	5.17	1.08775
5.19	0.64487	5.19	1.06449
5.21	0.63799	5.21	1.04211
5.23	0.62775	5.23	1.02207
5.25	0.61386	5.25	1.00545
5.27	0.59619	5.27	0.99287
5.29	0.57482	5.29	0.98445
5.31	0.55018	5.31	0.97992
5.33	0.52305	5.33	0.9786
5.35	0.49452	5.35	0.97957
5.37	0.46581	5.37	0.9818
5.39	0.4382	5.39	0.98422
5.41	0.41278	5.41	0.98588
5.43	0.39039	5.43	0.98601
5.45	0.37156	5.45	0.98412
5.47	0.3565	5.47	0.97999
5.49	0.34524	5.49	0.97378
5.51	0.33765	5.51	0.96592
5.53	0.33364	5.53	0.95716
5.55	0.33318	5.55	0.94841
5.57	0.33637	5.57	0.9407
5.59	0.34339	5.59	0.93502
5.61	0.35444	5.61	0.93218
5.63	0.36959	5.63	0.93273
5.65	0.38871	5.65	0.93684
5.67	0.41132	5.67	0.9443
5.69	0.43658	5.69	0.95455
5.71	0.46334	5.71	0.9668
5.73	0.4902	5.73	0.98014
5.75	0.51573	5.75	0.9937
5.77	0.53861	5.77	1.00681
5.79	0.55781	5.79	1.01903
5.81	0.57274	5.81	1.03025
5.83	0.58321	5.83	1.04057
5.85	0.58948	5.85	1.05029
5.87	0.59206	5.87	1.05974
5.89	0.59163	5.89	1.06925
5.91	0.58886	5.91	1.07897
5.93	0.58428	5.93	1.08896
5.95	0.57824	5.95	1.0991
5.97	0.57085	5.97	1.10916
5.99	0.56207	5.99	1.11887
6.01	0.55175	6.01	1.12798
6.03	0.53974	6.03	1.13627
6.05	0.52595	6.05	1.14366
6.07	0.51041	6.07	1.15013
6.09	0.49331	6.09	1.1558
6.11	0.47496	6.11	1.16081
6.13	0.45574	6.13	1.16533
6.15	0.43606	6.15	1.16952
6.17	0.41631	6.17	1.17342
6.19	0.39685	6.19	1.17702
6.21	0.378	6.21	1.18019
6.23	0.36008	6.23	1.18276
6.25	0.34345	6.25	1.18455
6.27	0.32855	6.27	1.18545
6.29	0.31593	6.29	1.18544
6.31	0.30618	6.31	1.18467
6.33	0.29993	6.33	1.1834
6.35	0.29773	6.35	1.18199
6.37	0.29999	6.37	1.18078
6.39	0.3069	6.39	1.1801
6.41	0.31838	6.41	1.18013
6.43	0.33407	6.43	1.18092
6.45	0.35333	6.45	1.18238
6.47	0.37537	6.47	1.18431
6.49	0.39923	6.49	1.18642
6.51	0.42401	6.51	1.18844
6.53	0.44884	6.53	1.19006
6.55	0.47301	6.55	1.19103
6.57	0.49603	6.57	1.19111
6.59	0.51763	6.59	1.19005
6.61	0.53775	6.61	1.1876
6.63	0.55653	6.63	1.18354
6.65	0.57424	6.65	1.17766
6.67	0.59129	6.67	1.16984
6.69	0.60813	6.69	1.16009
6.71	0.62523	6.71	1.14859
6.73	0.64301	6.73	1.13575
6.75	0.6618	6.75	1.12214
6.77	0.68175	6.77	1.10849
6.79	0.70272	6.79	1.0956
6.81	0.72427	6.81	1.0842
6.83	0.74563	6.83	1.07492
6.85	0.7657	6.85	1.06813
6.87	0.78319	6.87	1.06393
6.89	0.79677	6.89	1.06216
6.91	0.80525	6.91	1.06239
6.93	0.80774	6.93	1.06403
6.95	0.80384	6.95	1.06637
6.97	0.79367	6.97	1.06873
6.99	0.77792	6.99	1.07049
7.01	0.75774	7.01	1.07118
7.03	0.73469	7.03	1.07049
7.05	0.71055	7.05	1.06827
7.07	0.68716	7.07	1.06457
7.09	0.66633	7.09	1.05958
7.11	0.64963	7.11	1.05362
7.13	0.63835	7.13	1.0471
7.15	0.63334	7.15	1.04047
7.17	0.63499	7.17	1.03423
7.19	0.64318	7.19	1.02886
7.21	0.65737	7.21	1.02481
7.23	0.67658	7.23	1.02249
7.25	0.69959	7.25	1.02224
7.27	0.72505	7.27	1.02431
7.29	0.7516	7.29	1.02889
7.31	0.77797	7.31	1.03602
7.33	0.80308	7.33	1.04565
7.35	0.82602	7.35	1.05758
7.37	0.84607	7.37	1.07146
7.39	0.86267	7.39	1.08681
7.41	0.87542	7.41	1.10299
7.43	0.88405	7.43	1.11934
7.45	0.88845	7.45	1.13513
7.47	0.88866	7.47	1.14973
7.49	0.88488	7.49	1.16262
7.51	0.87739	7.51	1.17347
7.53	0.86659	7.53	1.18215
7.55	0.85288	7.55	1.18874
7.57	0.83665	7.57	1.19346
7.59	0.81825	7.59	1.19661
7.61	0.79801	7.61	1.19851
7.63	0.77619	7.63	1.19938
7.65	0.75311	7.65	1.19935
7.67	0.72913	7.67	1.19842
7.69	0.70469	7.69	1.19647
7.71	0.68032	7.71	1.19336
7.73	0.65664	7.73	1.18894
7.75	0.63435	7.75	1.18317
7.77	0.61413	7.77	1.17612
7.79	0.59671	7.79	1.16803
7.81	0.58271	7.81	1.15933
7.83	0.57268	7.83	1.15055
7.85	0.56699	7.85	1.14232
7.87	0.56581	7.87	1.13531
7.89	0.56909	7.89	1.13011
7.91	0.57651	7.91	1.12725
7.93	0.58756	7.93	1.12708
7.95	0.60158	7.95	1.12978
7.97	0.61783	7.97	1.13534
7.99	0.6356	7.99	1.14356
8.01	0.65428	8.01	1.15411
8.03	0.67344	8.03	1.16652
8.05	0.69279	8.05	1.18022
8.07	0.71221	8.07	1.19463
8.09	0.73171	8.09	1.20915
8.11	0.75133	8.11	1.2232
8.13	0.77115	8.13	1.23627
8.15	0.79121	8.15	1.24792
8.17	0.81148	8.17	1.25779
8.19	0.83186	8.19	1.26561
8.21	0.85212	8.21	1.27124
8.23	0.87191	8.23	1.27462
8.25	0.89076	8.25	1.27579
8.27	0.90809	8.27	1.27487
8.29	0.92327	8.29	1.27198
8.31	0.93566	8.31	1.26728
8.33	0.94469	8.33	1.26087
8.35	0.94994	8.35	1.25281
8.37	0.95117	8.37	1.24309
8.39	0.94839	8.39	1.2317
8.41	0.94185	8.41	1.2186
8.43	0.93202	8.43	1.2038
8.45	0.9196	8.45	1.18738
8.47	0.9054	8.47	1.16949
8.49	0.89024	8.49	1.15039
8.51	0.87494	8.51	1.1304
8.53	0.8602	8.53	1.10986
8.55	0.84658	8.55	1.08913
8.57	0.83449	8.57	1.06857
8.59	0.82426	8.59	1.04849
8.61	0.81613	8.61	1.02915
8.63	0.81028	8.63	1.01077
8.65	0.80691	8.65	0.99354
8.67	0.80609	8.67	0.97758
8.69	0.80778	8.69	0.963
8.71	0.81167	8.71	0.94983
8.73	0.81722	8.73	0.93809
8.75	0.82358	8.75	0.92771
8.77	0.82973	8.77	0.91861
8.79	0.83461	8.79	0.91069
8.81	0.83729	8.81	0.90379
8.83	0.83719	8.83	0.89782
8.85	0.83416	8.85	0.89266
8.87	0.82851	8.87	0.88828
8.89	0.821	8.89	0.88467
8.91	0.81267	8.91	0.88187
8.93	0.80465	8.93	0.87997
8.95	0.79797	8.95	0.87909
8.97	0.79337	8.97	0.87936
8.99	0.79119	8.99	0.8809
9.01	0.79133	9.01	0.88383
9.03	0.79327	9.03	0.88822
9.05	0.79615	9.05	0.89409
9.07	0.79889	9.07	0.90142
9.09	0.80037	9.09	0.91008
9.11	0.79954	9.11	0.91989
9.13	0.79563	9.13	0.93057
9.15	0.78822	9.15	0.94177
9.17	0.77732	9.17	0.95311
9.19	0.76343	9.19	0.96417
9.21	0.74745	9.21	0.97457
9.23	0.7306	9.23	0.98397
9.25	0.7143	9.25	0.99215
9.27	0.69992	9.27	0.99897
9.29	0.68871	9.29	1.00441
9.31	0.68156	9.31	1.00853
9.33	0.67896	9.33	1.01148
9.35	0.68094	9.35	1.01342
9.37	0.68713	9.37	1.01453
9.39	0.6968	9.39	1.01499
9.41	0.70907	9.41	1.01491
9.43	0.72296	9.43	1.01442
9.45	0.73764	9.45	1.01358
9.47	0.75247	9.47	1.01248
9.49	0.7671	9.49	1.01119
9.51	0.78147	9.51	1.0098
9.53	0.79583	9.53	1.0084
9.55	0.81056	9.55	1.00712
9.57	0.82611	9.57	1.00611
9.59	0.84285	9.59	1.0055
9.61	0.86091	9.61	1.00543
9.63	0.88016	9.63	1.00601
9.65	0.90014	9.65	1.00729
9.67	0.92013	9.67	1.00925
9.69	0.93926	9.69	1.01179
9.71	0.95664	9.71	1.01475
9.73	0.97154	9.73	1.01792
9.75	0.98348	9.75	1.02106
9.77	0.99235	9.77	1.02394
9.79	0.99839	9.79	1.02639
9.81	1.00216	9.81	1.02832
9.83	1.00439	9.83	1.02967
9.85	1.00584	9.85	1.03052
9.87	1.00719	9.87	1.03093
9.89	1.00886	9.89	1.03104
9.91	1.01098	9.91	1.03096
9.93	1.01341	9.93	1.03079
9.95	1.01581	9.95	1.03061
9.97	1.01774	9.97	1.03047
9.99	1.01882	9.99	1.0304

## Sheet: Fig 4c
Pt/cage		Pt(100)
H-bond length (Å)	Probability distribution (*100%)	H-bond length (Å)	Probability distribution (*100%)
1	0.47317	1	0
1.02	0.18235	1.02	0
1.04	0.08174	1.04	0
1.06	0.04244	1.06	0
1.08	0.0283	1.08	0
1.1	0.00786	1.1	0
1.12	0.00314	1.12	0
1.14	0	1.14	0
1.16	0	1.16	0
1.18	0	1.18	0
1.2	0	1.2	0
1.22	0	1.22	0
1.24	0	1.24	0
1.26	0.00786	1.26	0
1.28	0.02515	1.28	0
1.3	0.01886	1.3	0
1.32	0.00786	1.32	0
1.34	0.01729	1.34	0
1.36	0.01886	1.36	0
1.38	0.03301	1.38	0
1.4	0.02987	1.4	0
1.42	0.06131	1.42	0
1.44	0.07388	1.44	0
1.46	0.12419	1.46	0
1.48	0.15248	1.48	0
1.5	0.22479	1.5	0.04461
1.52	0.28453	1.52	0.11472
1.54	0.28374	1.54	0.24219
1.56	0.40636	1.56	0.24219
1.58	0.64137	1.58	0.26131
1.6	0.66416	1.6	0.16571
1.62	0.86223	1.62	0.21033
1.64	1.00607	1.64	0.18483
1.66	1.03829	1.66	0.36966
1.68	1.04694	1.68	0.21033
1.7	1.00607	1.7	0.19758
1.72	1.03358	1.72	0.3123
1.74	1.10196	1.74	0.28681
1.76	1.00528	1.76	0.4079
1.78	0.98956	1.78	0.54175
1.8	0.98642	1.8	0.82218
1.82	0.94555	1.82	0.80306
1.84	0.91411	1.84	0.9624
1.86	0.87088	1.86	0.9624
1.88	0.89524	1.88	0.97514
1.9	1.03594	1.9	1.16635
1.92	1.01314	1.92	1.07712
1.94	0.92432	1.94	0.86042
1.96	0.88503	1.96	0.80306
1.98	0.82136	1.98	0.98789
2	0.74198	2	0.9624
2.02	0.67752	2.02	0.77119
2.04	0.6618	2.04	0.83493
2.06	0.5219	2.06	0.66922
2.08	0.48103	2.08	0.83493
2.1	0.41579	2.1	1.09305
2.12	0.40872	2.12	0.85405
2.14	0.41186	2.14	0.68834
2.16	0.47788	2.16	0.72658
2.18	0.4433	2.18	0.64372
2.2	0.40164	2.2	0.57361
2.22	0.41107	2.22	0.30911
2.24	0.39064	2.24	0.41428
2.26	0.22637	2.26	0.61823
2.28	0.24994	2.28	0.51625
2.3	0.25387	2.3	0.55131
2.32	0.2358	2.32	0.76482
2.34	0.25702	2.34	0.51625
2.36	0.26095	2.36	0.43977
2.38	0.2523	2.38	0.4812
2.4	0.27903	2.4	0.52581
2.42	0.28846	2.42	0.53537
2.44	0.34741	2.44	0.39516
2.46	0.3364	2.46	0.41109
2.48	0.38671	2.48	0.34417
2.5	0.38199	2.5	0.35692
2.52	0.38435	2.52	0.37604
2.54	0.4378	2.54	0.33779
2.56	0.47395	2.56	0.4334
2.58	0.63744	2.58	0.55449
2.6	0.59028	2.6	0.69471
2.62	0.59578	2.62	0.77757
2.64	0.59892	2.64	1.00064
2.66	0.61229	2.66	0.87317
2.68	0.60678	2.68	0.89229
2.7	0.64058	2.7	0.83811
2.72	0.77656	2.72	0.72658
2.74	0.75769	2.74	0.74888
2.76	0.75769	2.76	0.82855
2.78	0.75455	2.78	0.84767
2.8	0.78913	2.8	0.73932
2.82	0.81507	2.82	0.91141
2.84	0.79699	2.84	1.00064
2.86	0.78049	2.86	1.06756
2.88	0.79149	2.88	0.96877
2.9	0.88424	2.9	1.16316
2.92	0.82843	2.92	1.4181
2.94	0.8418	2.94	1.14085
2.96	0.90861	2.96	0.92734
2.98	0.85909	2.98	1.07075

## Sheet: Fig 4e
	Bond length evolution (Å)
Time (fs)	a	b	c	d	1
1	2.48043	1.44467	0.82372	3.4391	1.72665
2	2.45031	1.41128	0.86045	3.42086	1.74066
3	2.42124	1.37913	0.89412	3.40336	1.75293
4	2.39317	1.34818	0.92485	3.38661	1.79277
5	2.3661	1.31839	0.95279	3.37059	1.85624
6	2.34003	1.28974	0.9781	3.35528	1.87188
7	2.31497	1.26224	1.00095	3.34068	1.93055
8	2.29094	1.23591	1.02149	3.32679	1.95055
9	2.26803	1.21076	1.03986	3.3136	2.06962
10	2.2463	1.1868	1.05616	3.30112	2.10191
11	2.22582	1.16406	1.07049	3.28937	2.0639
12	2.2067	1.14257	1.08293	3.27836	2.11412
13	2.18901	1.12239	1.09352	3.26812	2.10044
14	2.17285	1.10359	1.10228	3.25866	2.06651
15	2.1583	1.08628	1.10919	3.25	2.03419
16	2.14545	1.07056	1.11416	3.24213	2.00413
17	2.13437	1.05651	1.1171	3.23505	2.03693
18	2.1251	1.04421	1.11782	3.22878	2.00989
19	2.11761	1.03368	1.11608	3.22334	1.96639
20	2.11174	1.02491	1.11149	3.21874	1.92117
21	2.10723	1.01781	1.10356	3.215	1.89407
22	2.10355	1.01218	1.09165	3.21211	1.9895
23	2.09982	1.00752	1.07507	3.21	1.90552
24	2.09455	1.00282	1.05336	3.20851	1.93581
25	2.08553	0.99629	1.02777	3.20718	1.96589
26	2.07147	0.98646	1.00476	3.20529	1.95588
27	2.07026	0.98152	1.0012	3.20565	1.95977
28	2.07403	0.97855	1.00325	3.20744	1.97126
29	2.08249	0.97793	1.0087	3.21167	1.93709
30	2.09636	0.97962	1.01571	3.21943	1.92441
31	2.11546	0.98352	1.02288	3.23048	1.87513
32	2.13875	0.98974	1.02923	3.24362	1.89173
33	2.16521	0.99904	1.03484	3.25698	1.85828
34	2.19437	1.01183	1.0405	3.26883	1.83376
35	2.22546	1.02746	1.04702	3.27758	1.72878
36	2.25695	1.04499	1.05484	3.28219	1.72605
37	2.28823	1.06308	1.06435	3.28283	1.76782
38	2.31902	1.0801	1.07598	3.28033	1.74153
39	2.34769	1.09528	1.08913	3.2752	1.66447
40	2.37267	1.10909	1.10228	3.26788	1.69048
41	2.39229	1.1226	1.11371	3.25908	1.74379
42	2.40623	1.13614	1.12208	3.24949	1.71871
43	2.41487	1.14914	1.12672	3.23985	1.68181
44	2.41852	1.16069	1.1275	3.23102	1.63222
45	2.4176	1.16998	1.12395	3.2233	1.65269
46	2.41331	1.17594	1.1162	3.21681	1.74717
47	2.40677	1.17813	1.10407	3.21149	1.74146
48	2.39837	1.17658	1.08791	3.20768	1.72362
49	2.38868	1.17234	1.06927	3.20555	1.75456
50	2.37788	1.16629	1.04925	3.20457	1.83966
51	2.36606	1.15831	1.0293	3.20376	1.87455
52	2.35385	1.14831	1.0106	3.20107	1.85865
53	2.34195	1.13638	0.99406	3.19461	1.98575
54	2.33116	1.12188	0.97972	3.18422	1.98942
55	2.32163	1.10482	0.96715	3.17125	2.00289
56	2.31333	1.08624	0.95619	3.1575	2.02957
57	2.30607	1.06735	0.94653	3.14473	2.02037
58	2.29987	1.04975	0.9378	3.13441	2.05736
59	2.29453	1.0348	0.92965	3.12755	2.04544
60	2.28927	1.02324	0.92162	3.12551	2.04105
61	2.283	1.01502	0.91372	3.12881	2.06443
62	2.27549	1.00903	0.90683	3.13654	2.02589
63	2.26706	1.00377	0.9019	3.14755	1.95682
64	2.25918	0.99829	0.89963	3.16074	1.86564
65	2.25336	0.99325	0.90008	3.17482	1.89168
66	2.25044	0.9902	0.90288	3.18907	1.91676
67	2.25087	0.9902	0.90796	3.20274	1.87318
68	2.25509	0.9936	0.91603	3.21464	1.87753
69	2.26324	1.00043	0.92737	3.22373	1.84614
70	2.27446	1.00968	0.94192	3.23022	1.84189
71	2.28781	1.02095	0.95954	3.23462	1.807
72	2.30247	1.03466	0.97966	3.23762	1.77072
73	2.31754	1.05213	1.00083	3.23976	1.84718
74	2.33219	1.07308	1.02154	3.24128	1.86754
75	2.34595	1.09669	1.03953	3.24252	1.85043
76	2.35888	1.12202	1.05299	3.24411	1.8825
77	2.37141	1.1472	1.06145	3.24563	1.81197
78	2.38374	1.17043	1.06485	3.24591	1.90057
79	2.39551	1.19044	1.06374	3.24467	1.92564
80	2.40638	1.20688	1.05982	3.24208	1.9008
81	2.41576	1.21918	1.05429	3.23833	1.8757
82	2.42358	1.22713	1.04768	3.23441	1.91066
83	2.43002	1.23089	1.03975	3.23132	1.91325
84	2.43456	1.23101	1.03081	3.2298	1.84081
85	2.43709	1.22755	1.02163	3.23003	1.90435
86	2.43786	1.22067	1.01269	3.23195	1.95591
87	2.43651	1.21061	1.00379	3.23542	1.92811
88	2.43351	1.19746	0.99463	3.24072	1.93795
89	2.42869	1.18175	0.98562	3.24887	1.8592
90	2.42246	1.16483	0.97649	3.26033	1.79419
91	2.41503	1.1489	0.96709	3.2747	1.83776
92	2.40725	1.13596	0.95767	3.29113	1.82692
93	2.40064	1.12713	0.94815	3.30889	1.86027
94	2.39585	1.12266	0.93793	3.32741	1.81064
95	2.39301	1.12273	0.92704	3.34666	1.82584
96	2.39159	1.12671	0.91701	3.36744	1.85992
97	2.39091	1.13293	0.90954	3.39044	1.83102
98	2.39074	1.13916	0.9054	3.41581	1.85197
99	2.39134	1.14431	0.90452	3.44266	1.79804
100	2.39245	1.14888	0.90551	3.4695	1.8685
101	2.39354	1.15343	0.90661	3.49448	1.89843
102	2.39367	1.15841	0.90714	3.5152	1.90357
103	2.39225	1.16397	0.90721	3.52999	1.93913
104	2.38876	1.1696	0.90604	3.53816	1.83079
105	2.38262	1.17494	0.90304	3.53964	1.88376
106	2.37382	1.17979	0.89794	3.53384	1.86945
107	2.36259	1.18425	0.89059	3.52124	1.83568
108	2.349	1.18935	0.88099	3.50269	1.82488
109	2.33369	1.19622	0.86966	3.47813	1.78614
110	2.31774	1.20538	0.85771	3.44794	1.81527
111	2.30214	1.21682	0.84658	3.41305	1.80165
112	2.28788	1.22994	0.83875	3.37441	1.76919
113	2.27499	1.24389	0.83617	3.33316	1.76319
114	2.26343	1.25763	0.84027	3.29063	1.74646
115	2.25337	1.26996	0.85121	3.24825	1.758
116	2.24404	1.27982	0.8684	3.20752	1.75712
117	2.23481	1.28668	0.89025	3.17107	1.78989
118	2.2257	1.2908	0.91456	3.14075	1.74515
119	2.21784	1.29302	0.93968	3.11701	1.7496
120	2.21323	1.29344	0.96483	3.09953	1.74925
121	2.21398	1.2918	0.98876	3.08736	1.76518
122	2.22152	1.28714	1.01085	3.07974	1.70776
123	2.2356	1.27911	1.03091	3.07611	1.73854
124	2.25537	1.26793	1.04882	3.07623	1.70023
125	2.2797	1.25432	1.06447	3.07985	1.65904
126	2.30713	1.23986	1.07756	3.08724	1.68267
127	2.33611	1.22586	1.08828	3.0982	1.69539
128	2.3653	1.21251	1.09656	3.11178	1.66147
129	2.39341	1.19935	1.10181	3.12719	1.68569
130	2.41978	1.18555	1.10449	3.14341	1.65773
131	2.44342	1.16988	1.10547	3.15875	1.65773
132	2.4636	1.15103	1.10554	3.17182	1.68401
133	2.4798	1.1287	1.10471	3.18211	1.69755
134	2.49047	1.1041	1.10239	3.18892	1.71271
135	2.49358	1.07936	1.09809	3.19173	1.73669
136	2.48878	1.05722	1.09136	3.19049	1.79047
137	2.47634	1.0403	1.08143	3.18599	1.8241
138	2.45755	1.03035	1.06744	3.17834	1.80716
139	2.43397	1.02788	1.04921	3.16709	1.79025
140	2.40724	1.03248	1.02696	3.15233	1.77578
141	2.37917	1.04301	1.00163	3.13528	1.83055
142	2.35065	1.0576	0.97544	3.11703	1.84219
143	2.32224	1.07449	0.9512	3.09842	1.87062
144	2.29456	1.0924	0.93034	3.07962	1.91868
145	2.26907	1.11071	0.91233	3.06136	1.92605
146	2.24766	1.12896	0.89701	3.0447	1.91395
147	2.23123	1.14659	0.88451	3.03019	1.95241
148	2.22001	1.16245	0.87478	3.01821	1.98206
149	2.21318	1.17441	0.86687	3.00861	1.9644
150	2.20914	1.18084	0.85939	3.00179	2.01471
151	2.20624	1.18082	0.85084	2.99879	2.04194
152	2.20275	1.17489	0.84087	2.99992	2.04227
153	2.19824	1.16451	0.83015	3.00523	2.05888
154	2.19358	1.15172	0.8194	3.01489	2.03892
155	2.18997	1.13866	0.80927	3.02916	2.01147
156	2.18821	1.12686	0.80096	3.04706	2.01475
157	2.18994	1.11635	0.79587	3.06661	2.04026
158	2.19631	1.10684	0.79514	3.08614	2.02307
159	2.20664	1.09788	0.79909	3.1049	2.00219
160	2.21953	1.08838	0.80729	3.12249	1.99482
161	2.23321	1.07738	0.81849	3.13827	2.00855
162	2.24601	1.06447	0.83151	3.15214	1.97106
163	2.25744	1.04965	0.84555	3.1645	1.99068
164	2.26796	1.03417	0.86036	3.17606	1.99443
165	2.27867	1.01922	0.87578	3.18686	2.00826
166	2.29052	1.00582	0.89166	3.19573	2.07384
167	2.3035	0.99487	0.90808	3.20271	2.04696
168	2.31662	0.9871	0.92491	3.20815	2.05698
169	2.32821	0.9828	0.94202	3.21212	2.0998
170	2.33657	0.9816	0.95965	3.21439	2.09899
171	2.34083	0.9829	0.97741	3.2151	2.09297
172	2.34097	0.9863	0.99454	3.21439	2.09778
173	2.33794	0.9913	1.01072	3.21185	2.15899
174	2.33347	0.99731	1.02515	3.20679	2.09202
175	2.32962	1.00337	1.03703	3.19826	2.04003
176	2.3272	1.00869	1.04596	3.18586	2.02682
177	2.32587	1.01303	1.05152	3.1697	1.92587
178	2.32533	1.01598	1.05287	3.15013	1.96217
179	2.3252	1.01832	1.04994	3.12821	1.9316
180	2.32528	1.02103	1.04339	3.10503	1.86855
181	2.3247	1.02498	1.03431	3.08155	1.8422
182	2.32263	1.03052	1.02348	3.05899	1.83316
183	2.31866	1.03812	1.01178	3.03908	1.82114
184	2.31273	1.04796	0.9997	3.02339	1.79705
185	2.30469	1.0601	0.98807	3.01266	1.79004
186	2.29426	1.07457	0.97808	3.00654	1.76696
187	2.28141	1.09153	0.97069	3.00409	1.84043
188	2.26699	1.10994	0.96711	3.00461	1.90819
189	2.25239	1.129	0.96813	3.00742	1.87651
190	2.23829	1.14854	0.97357	3.0115	1.91414
191	2.22569	1.16918	0.98202	3.01763	1.90936
192	2.21501	1.19067	0.99189	3.02753	1.94807
193	2.20617	1.21219	1.00173	3.04316	1.97903
194	2.19898	1.23276	1.01112	3.06425	1.95961
195	2.19248	1.25216	1.0194	3.08885	1.97844
196	2.18562	1.26995	1.02607	3.11473	1.97027
197	2.17698	1.28537	1.03095	3.14026	2.01201
198	2.16629	1.29819	1.03488	3.16498	1.9628
199	2.15409	1.30889	1.03846	3.18955	1.95333
200	2.1417	1.31738	1.04165	3.21412	2.00848
201	2.13036	1.3242	1.04413	3.23843	1.98697
202	2.12081	1.33003	1.04591	3.26147	1.98915
203	2.11277	1.3347	1.04738	3.28204	1.9329
204	2.1055	1.33771	1.04851	3.29857	1.88591
205	2.09876	1.3381	1.04934	3.31005	1.8757
206	2.0928	1.33548	1.0499	3.31657	1.8745
207	2.08771	1.32892	1.05026	3.31873	1.89238
208	2.08364	1.31802	1.05081	3.31701	1.86156
209	2.08075	1.30351	1.05153	3.31187	1.83838
210	2.07975	1.28703	1.052	3.3035	1.82316
211	2.08125	1.27005	1.05191	3.29221	1.72981
212	2.08508	1.25383	1.05139	3.27843	1.72966
213	2.09048	1.23856	1.05071	3.26194	1.80704
214	2.09668	1.22442	1.05002	3.24306	1.82616
215	2.10312	1.21096	1.04955	3.22257	1.85345
216	2.1093	1.19742	1.04878	3.20098	1.84736
217	2.11536	1.18358	1.04685	3.17869	1.79567
218	2.12171	1.16989	1.04316	3.15679	1.85982
219	2.12891	1.15713	1.03706	3.13628	1.9346
220	2.13778	1.14545	1.02822	3.11787	1.87176
221	2.14904	1.13434	1.0167	3.10158	1.84063
222	2.16259	1.12315	1.00345	3.08673	1.88113
223	2.17785	1.1116	0.9897	3.07273	1.88338
224	2.19478	1.09979	0.97546	3.05947	1.84037
225	2.21403	1.08875	0.96062	3.04662	1.88939
226	2.23636	1.08046	0.94556	3.03373	1.93397
227	2.26157	1.07693	0.93178	3.02154	1.98429
228	2.28813	1.07877	0.92066	3.01135	2.0217
229	2.31335	1.08569	0.9127	3.00398	2.05403
230	2.33482	1.09725	0.90792	3.0003	2.0044
231	2.35143	1.11237	0.90698	3.00094	2.04757
232	2.36359	1.12942	0.91018	3.00591	2.04553
233	2.37237	1.14711	0.91709	3.01484	2.00794
234	2.37917	1.16387	0.92671	3.02728	1.99494
235	2.3856	1.17806	0.93857	3.04208	2.0437
236	2.39247	1.18876	0.95178	3.05925	2.00745
237	2.39844	1.19664	0.96503	3.07894	1.98203
238	2.40219	1.2026	0.97657	3.10102	1.94721
239	2.40302	1.20697	0.98601	3.12522	1.90157
240	2.40083	1.20959	0.99439	3.15075	1.83353
241	2.39644	1.21109	1.00338	3.17687	1.82864
242	2.39022	1.21211	1.01502	3.2022	1.85198
243	2.38191	1.21298	1.02978	3.2257	1.84996
244	2.37158	1.21354	1.04741	3.24729	1.89227
245	2.35889	1.21356	1.06754	3.26732	1.86968
246	2.34325	1.2125	1.08894	3.28519	1.82496
247	2.3234	1.20913	1.11002	3.2996	1.81109
248	2.29829	1.20254	1.12947	3.30843	1.86759
249	2.26792	1.19354	1.14631	3.31021	1.89308
250	2.23406	1.18302	1.15948	3.30486	1.9114
251	2.19971	1.17215	1.16869	3.29444	1.9135
252	2.16849	1.16264	1.17355	3.28116	1.8978
253	2.14301	1.15506	1.17386	3.26765	1.90299
254	2.12464	1.14926	1.16862	3.25599	1.99997
255	2.11333	1.14426	1.15721	3.24712	1.99771
256	2.10909	1.13901	1.1403	3.24111	2.0578
257	2.1124	1.13289	1.12011	3.23772	2.06031
258	2.12335	1.12567	1.09907	3.23701	2.07596
259	2.14085	1.11698	1.07861	3.24005	2.00458
260	2.16349	1.1067	1.05958	3.247	1.92576
261	2.19001	1.09481	1.04178	3.2573	1.93334
262	2.21885	1.08177	1.02441	3.27031	1.91178
263	2.24789	1.06862	1.00737	3.28563	1.91783
264	2.27519	1.05672	0.99077	3.30297	1.9268
265	2.29907	1.04741	0.97522	3.32136	1.88633
266	2.31849	1.04119	0.96129	3.3398	1.87365
267	2.33318	1.03812	0.94891	3.35716	1.87214
268	2.34338	1.03767	0.93811	3.37217	1.91641
269	2.34983	1.03974	0.92929	3.38383	1.9367
270	2.35409	1.04455	0.92255	3.39245	2.02266
271	2.35718	1.05227	0.91675	3.3998	2.11416
272	2.36001	1.0625	0.91144	3.40687	2.19498
273	2.3628	1.07462	0.90751	3.41305	2.19022
274	2.36542	1.08739	0.90651	3.41715	2.24087
275	2.36731	1.09865	0.91008	3.41781	2.16866
276	2.36712	1.10647	0.91964	3.41396	2.16702
277	2.36356	1.10975	0.93632	3.40508	2.19501
278	2.35685	1.10846	0.9607	3.39166	2.18395
279	2.34834	1.10317	0.99264	3.37432	2.1053
280	2.33866	1.09471	1.03114	3.35331	2.14863
281	2.32754	1.08453	1.07437	3.32845	2.09469
282	2.31468	1.07409	1.12051	3.30014	2.04545
283	2.30057	1.06492	1.16748	3.26976	1.9952
284	2.28609	1.05848	1.21323	3.23951	2.00685
285	2.27267	1.05549	1.25617	3.21071	1.93298
286	2.26269	1.05583	1.29491	3.1845	1.99531
287	2.25707	1.05903	1.32894	3.162	1.96534
288	2.25634	1.06525	1.35754	3.14433	1.98252
289	2.26047	1.07409	1.37968	3.13175	1.9653
290	2.26849	1.08477	1.39395	3.12391	1.9539
291	2.27935	1.09571	1.39906	3.1202	1.88825
292	2.29121	1.10523	1.39468	3.11998	1.82879
293	2.30112	1.11185	1.38067	3.12262	1.8187
294	2.30687	1.11487	1.3572	3.12726	1.79263
295	2.30805	1.11602	1.32623	3.13309	1.78208
296	2.30507	1.11869	1.29044	3.13954	1.85167
297	2.29912	1.12527	1.25264	3.14684	1.81341
298	2.29081	1.13664	1.21502	3.15527	1.82307
299	2.28005	1.15249	1.17904	3.16426	1.75541
300	2.26702	1.17134	1.14518	3.17176	1.79573
301	2.25237	1.19155	1.11468	3.17644	1.8246
302	2.23764	1.212	1.08904	3.17799	1.82792
303	2.22518	1.23192	1.06976	3.17658	1.88883
304	2.2168	1.2506	1.05761	3.17349	1.94382
305	2.21259	1.26723	1.05182	3.17027	2.00001
306	2.21173	1.28092	1.05116	3.16722	2.02576
307	2.21399	1.29067	1.05537	3.16448	1.9717
308	2.21953	1.29581	1.06498	3.16213	2.03747
309	2.22785	1.29685	1.07953	3.15987	2.05807
310	2.23807	1.29443	1.09818	3.15783	2.09792
311	2.24987	1.28886	1.12015	3.15616	2.13516
312	2.26255	1.28042	1.14435	3.15478	2.09911
313	2.27486	1.2695	1.1703	3.15368	2.10103
314	2.28625	1.25583	1.19783	3.15362	2.10391
315	2.29614	1.24007	1.22714	3.15553	2.06924
316	2.30371	1.22282	1.25904	3.15944	2.00244
317	2.30836	1.20468	1.29364	3.16537	1.99684
318	2.3099	1.18662	1.32989	3.17343	2.02222
319	2.30896	1.16936	1.36643	3.18348	1.99936
320	2.30727	1.15373	1.4017	3.1945	1.95197
321	2.30588	1.14005	1.43349	3.20578	1.97436
322	2.30548	1.12845	1.45938	3.21782	1.90971
323	2.30613	1.11867	1.47726	3.23126	1.97668
324	2.30732	1.11084	1.48582	3.24608	1.96864
325	2.30875	1.10542	1.48407	3.26244	1.94699
326	2.30976	1.10241	1.47178	3.27994	2.00071
327	2.30858	1.10132	1.45019	3.29791	2.00815
328	2.3045	1.10133	1.42131	3.31574	1.99707
329	2.29792	1.10179	1.38734	3.33324	2.00041
330	2.28938	1.10198	1.35109	3.35091	1.96738
331	2.27972	1.10145	1.31541	3.36863	1.96686
332	2.26942	1.10009	1.2823	3.38535	1.94612
333	2.25895	1.09799	1.25193	3.39925	1.89511
334	2.24892	1.09534	1.22391	3.40867	1.85851
335	2.23986	1.09226	1.19763	3.41308	1.84135
336	2.23286	1.08883	1.17156	3.41249	1.83165
337	2.22866	1.08522	1.14431	3.40722	1.77255
338	2.22815	1.08292	1.11539	3.39818	1.75326
339	2.23188	1.08298	1.08495	3.38686	1.72861
340	2.23996	1.08591	1.05371	3.37513	1.72731
341	2.25229	1.09135	1.02309	3.36396	1.7314
342	2.26812	1.09855	0.9944	3.35332	1.78175
343	2.28568	1.10654	0.96832	3.34389	1.75649
344	2.30291	1.1133	0.94522	3.33637	1.81966
345	2.31829	1.11748	0.92488	3.33077	1.83159
346	2.33048	1.11919	0.907	3.32619	1.80016
347	2.339	1.11857	0.89169	3.32196	1.7899
348	2.344	1.11584	0.87988	3.31743	1.76574
349	2.34582	1.11163	0.87298	3.31323	1.82495
350	2.34513	1.10636	0.8717	3.30985	1.87899
351	2.34286	1.10063	0.87724	3.30774	1.89989
352	2.33953	1.09525	0.88974	3.30782	1.94855
353	2.33634	1.09137	0.90827	3.31056	1.91877
354	2.33565	1.08991	0.93163	3.31648	1.93503
355	2.33882	1.09069	0.95779	3.32618	1.91351
356	2.34581	1.0931	0.98391	3.3397	1.88731
357	2.3562	1.09697	1.00726	3.35659	1.97207
358	2.36962	1.10129	1.02654	3.37668	2.00569
359	2.38486	1.10504	1.04221	3.39899	2.01605
360	2.40023	1.10761	1.05571	3.42156	1.97703
361	2.41393	1.10809	1.06866	3.4419	1.91655
362	2.42391	1.10582	1.08209	3.45744	1.93646
363	2.42848	1.10114	1.09657	3.46598	1.89119
364	2.4269	1.09343	1.11243	3.46596	1.91589
365	2.41994	1.08217	1.12944	3.45776	1.93648
366	2.41008	1.06781	1.14693	3.4427	1.93058
367	2.39987	1.05128	1.16331	3.42228	1.91535
368	2.39137	1.03418	1.17712	3.39745	1.88795
369	2.38631	1.01853	1.18782	3.36985	1.85085
370	2.38557	1.00652	1.19553	3.34096	1.81989
371	2.38895	0.99937	1.20061	3.31191	1.76183
372	2.39575	0.99794	1.20316	3.2839	1.80445
373	2.40465	1.00257	1.20378	3.25838	1.79247
374	2.41395	1.0121	1.20343	3.23606	1.79211
375	2.42243	1.02498	1.20312	3.21785	1.77633
376	2.42885	1.04004	1.20279	3.20457	1.72114
377	2.43175	1.05627	1.20183	3.19625	1.71291
378	2.4306	1.07319	1.19966	3.19215	1.7614
379	2.42492	1.08992	1.19533	3.19131	1.76482
380	2.41437	1.1059	1.18808	3.19253	1.73397
381	2.39963	1.12037	1.17705	3.1943	1.76945
382	2.38183	1.13305	1.16178	3.19613	1.83096
383	2.3624	1.1441	1.14254	3.19826	1.78414
384	2.34296	1.15398	1.12022	3.20127	1.80429
385	2.32486	1.16295	1.09656	3.2062	1.8029
386	2.30911	1.17106	1.07308	3.21373	1.845
387	2.29619	1.17706	1.05053	3.22443	1.86827
388	2.28665	1.17996	1.02903	3.23884	1.89754
389	2.27982	1.17907	1.00807	3.25713	1.86184
390	2.27389	1.17468	0.98654	3.27816	1.82812
391	2.26743	1.16791	0.96361	3.29936	1.90424
392	2.25847	1.15947	0.93933	3.31723	1.90808
393	2.24517	1.14988	0.91448	3.3291	1.90451
394	2.22704	1.13915	0.89029	3.33377	1.86102
395	2.20428	1.12689	0.86812	3.33098	1.79849
396	2.17773	1.11372	0.84872	3.32044	1.8273
397	2.14954	1.10109	0.83267	3.30279	1.76507
398	2.12244	1.09053	0.81988	3.27884	1.77751
399	2.099	1.08301	0.80995	3.25088	1.69706
400	2.08099	1.07889	0.8027	3.22208	1.66118
401	2.06967	1.07796	0.79891	3.1951	1.67692
402	2.0652	1.07957	0.80011	3.17224	1.63525
403	2.06711	1.08284	0.8065	3.15515	1.60372
404	2.07536	1.0873	0.8171	3.14482	1.622
405	2.0892	1.09315	0.83125	3.14084	1.73908
406	2.10762	1.09984	0.84809	3.14162	1.79039
407	2.12948	1.10687	0.86656	3.14444	1.78118
408	2.15363	1.11369	0.88479	3.14652	1.81453
409	2.17807	1.11952	0.90096	3.14616	1.79303
410	2.2013	1.12349	0.91374	3.14261	1.86096
411	2.22293	1.1243	0.92308	3.13552	1.90329
412	2.2431	1.12044	0.93003	3.12494	1.95069
413	2.262	1.1123	0.9348	3.11235	1.99025
414	2.28002	1.10142	0.93666	3.09876	2.00437
415	2.29728	1.08946	0.93483	3.08462	2.00014
416	2.31424	1.0779	0.92996	3.0708	1.97991
417	2.33127	1.06751	0.92308	3.05842	1.95941
418	2.3482	1.05828	0.91489	3.04842	1.98304
419	2.36464	1.05109	0.90652	3.04184	1.94409
420	2.38015	1.0465	0.89888	3.03928	1.96866
421	2.39419	1.04477	0.89262	3.04083	1.94189
422	2.40616	1.04524	0.88827	3.04622	1.95472
423	2.4156	1.04746	0.88642	3.05494	1.84194
424	2.4221	1.05096	0.8869	3.06553	1.756
425	2.42599	1.05502	0.88974	3.07608	1.81009
426	2.42727	1.05932	0.89499	3.08463	1.76576
427	2.42554	1.06377	0.90261	3.08962	1.77236
428	2.42185	1.06858	0.91227	3.09021	1.79642
429	2.41691	1.07411	0.92279	3.08651	1.76875
430	2.41075	1.08023	0.93389	3.07971	1.7927
431	2.40367	1.08642	0.94563	3.07112	1.76198
432	2.39584	1.09311	0.95782	3.06221	1.80372
433	2.3876	1.10133	0.96909	3.05511	1.77791
434	2.37969	1.11122	0.97737	3.05235	1.83833
435	2.37265	1.12198	0.98136	3.05642	1.85351
436	2.36694	1.1331	0.98078	3.06842	1.8171
437	2.36238	1.14417	0.9757	3.08738	1.80892
438	2.35849	1.15481	0.96694	3.11081	1.78087
439	2.35475	1.1644	0.95594	3.1361	1.75821
440	2.35	1.17237	0.94432	3.16089	1.77236
441	2.3446	1.17908	0.93266	3.18237	1.78153
442	2.33902	1.18511	0.92063	3.19887	1.8643
443	2.33333	1.19099	0.90786	3.21025	1.83787
444	2.32811	1.19744	0.8945	3.21713	1.87074
445	2.32391	1.20396	0.88099	3.22127	1.87136
446	2.31957	1.20877	0.86828	3.22512	1.90808
447	2.31303	1.21081	0.85847	3.23128	1.90894
448	2.30252	1.20948	0.85368	3.24137	1.92248
449	2.28709	1.20469	0.85469	3.25556	1.91267
450	2.26628	1.19696	0.86187	3.27313	1.91717
451	2.24082	1.18749	0.87423	3.29256	1.9087
452	2.21258	1.17806	0.89117	3.31187	1.88159
453	2.18329	1.17001	0.91244	3.32982	1.83769
454	2.1549	1.16355	0.93715	3.34601	1.78609
455	2.12896	1.15859	0.96423	3.36029	1.79108
456	2.10639	1.15432	0.99263	3.37237	1.81489
457	2.08775	1.14951	1.02197	3.382	1.81918
458	2.07353	1.14286	1.05186	3.38818	1.81681
459	2.06357	1.1339	1.08153	3.38888	1.8454
460	2.0571	1.12362	1.10934	3.38234	1.82126
461	2.05289	1.11417	1.13276	3.36797	1.75703
462	2.05048	1.10684	1.14993	3.34647	1.75768
463	2.04996	1.10248	1.15982	3.32029	1.78371
464	2.05135	1.10167	1.16296	3.29277	1.77538
465	2.05444	1.10549	1.15971	3.26579	1.78062
466	2.05902	1.11511	1.1507	3.24075	1.76875
467	2.06466	1.13069	1.1375	3.21835	1.74192
468	2.0717	1.15001	1.12147	3.19917	1.72093
469	2.08056	1.17115	1.10434	3.18393	1.73945
470	2.09167	1.19241	1.08762	3.17298	1.72008
471	2.10517	1.2134	1.07206	3.16547	1.72157
472	2.12142	1.23432	1.05797	3.15941	1.73398
473	2.14003	1.25499	1.04656	3.15322	1.73182
474	2.16008	1.27471	1.03862	3.14605	1.73307
475	2.18042	1.29218	1.03414	3.13878	1.72358
476	2.18878	1.29449	1.0427	3.13922	1.77766
477	2.19278	1.29125	1.04951	3.14709	1.75466
478	2.19504	1.28577	1.05331	3.15785	1.76688
479	2.19705	1.27932	1.05445	3.16887	1.79089
480	2.19931	1.2722	1.05355	3.17926	1.75584
481	2.20195	1.26434	1.05111	3.1888	1.7383
482	2.20497	1.25559	1.04749	3.19756	1.7461
483	2.20831	1.24577	1.04296	3.2057	1.72288
484	2.21189	1.23472	1.03769	3.21333	1.69011
485	2.21563	1.22232	1.03178	3.22052	1.69086
486	2.21946	1.20849	1.02528	3.22732	1.70013
487	2.2233	1.19319	1.01819	3.23378	1.66094
488	2.22712	1.17639	1.01047	3.23993	1.68118
489	2.2309	1.15809	1.00209	3.24582	1.69708
490	2.23464	1.13829	0.99297	3.25148	1.68833
491	2.23835	1.11702	0.98304	3.25691	1.70549
492	2.24206	1.09433	0.97223	3.26209	1.72313
493	2.24578	1.07024	0.96048	3.26699	1.77423
494	2.24956	1.04477	0.9477	3.27157	1.78911
495	2.25346	1.01794	0.93384	3.27579	1.82277
496	2.25752	0.98981	0.91882	3.27961	1.78309
497	2.26183	0.96045	0.90257	3.28294	1.79374
498	2.26644	0.92994	0.88503	3.28566	1.82136
499	2.27144	0.89837	0.86616	3.28761	1.82076
500	2.27691	0.86582	0.84591	3.28866	1.78225
501	2.29669	0.87887	1.00246	3.22312	1.81876
502	2.29965	0.89194	1.0192	3.22695	1.84609
503	2.30216	0.90501	1.02513	3.23163	1.93234
504	2.30341	0.91807	1.0186	3.23648	1.89393
505	2.30317	0.93114	1.00195	3.24147	1.96203
506	2.30132	0.93263	0.98148	3.24676	1.97577
507	2.2977	0.91792	0.96564	3.25245	1.98831
508	2.28831	0.92548	0.96178	3.25263	1.977
509	2.29711	0.96401	0.97164	3.2536	2.00199
510	2.29859	0.98846	0.98994	3.25351	1.98022
511	2.2972	0.99346	1.00866	3.25347	2.01437
512	2.29708	1.00182	1.02018	3.26039	1.99522
513	2.29464	1.0148	1.02075	3.26734	2.02711
514	2.29034	1.02703	1.01048	3.27446	2.04373
515	2.28449	1.13822	0.99309	3.28182	2.10121
516	2.29194	1.14855	0.97539	3.28881	2.11009
517	2.29702	1.1771	0.96521	3.296	2.16041
518	2.29935	1.18432	0.96758	3.30323	2.2082
519	2.29865	1.15888	0.9815	3.31031	2.23941
520	2.29529	1.15152	1.00081	3.31753	2.22474
521	2.28878	1.08012	1.018	3.32431	2.2553
522	2.27942	1.05478	1.02743	3.33075	2.33088
523	2.28032	1.13204	1.02656	3.33586	2.37663
524	2.27878	1.12405	1.01841	3.341	2.31261
525	2.2749	1.09921	1.00232	3.34626	2.24184
526	2.26873	1.22297	0.97844	3.35163	2.21207
527	2.25835	1.19696	0.96261	3.35512	2.23272
528	2.24578	1.18027	0.96243	3.3586	2.20379
529	2.23109	1.18747	0.97833	3.36198	2.22581
530	2.21541	1.28365	1.0036	3.36622	2.264
531	2.19783	1.31884	1.02926	3.37014	2.30568
532	2.17974	1.36526	1.04828	3.3724	2.35985
533	2.15913	1.39717	1.05663	3.37297	2.35891
534	2.13825	1.34962	1.05324	3.37338	2.31088
535	2.11783	1.40115	1.03941	3.37363	2.34396
536	2.09842	1.52453	1.01872	3.37367	2.39686
537	2.08033	1.50637	0.99696	3.37339	2.52704
538	2.06365	1.51205	0.98125	3.37264	2.50358
539	2.04833	1.49963	0.98342	3.37124	2.4839
540	2.03423	1.45892	0.99622	3.36907	2.53755
541	2.02115	1.43453	1.01452	3.36606	2.53276
542	2.00883	1.42529	0.99916	3.36222	2.56454
543	1.99693	1.45294	0.98525	3.35755	2.5226
544	1.98506	1.47732	0.98043	3.35208	2.50836
545	1.97291	1.51016	0.98688	3.34581	2.5887
546	1.96025	1.52102	1.00219	3.33877	2.60491
547	1.94694	1.408	1.02433	3.33097	2.59253
548	1.93288	1.30287	1.015	3.32241	2.54832
549	1.91801	1.34459	1.00596	3.3131	2.56616
550	1.90229	1.34959	0.99962	3.30306	2.65389
551	1.88799	1.43025	0.99765	3.29468	2.61309
552	1.88284	1.47509	1.00029	3.29558	2.64311
553	1.87714	1.45204	1.00652	3.29616	2.64261
554	1.87096	1.40267	1.01419	3.29652	2.69484
555	1.86427	1.42897	1.02092	3.29669	2.74284
556	1.85698	1.31317	1.02478	3.29661	2.71732
557	1.8489	1.36327	1.02489	3.29618	2.74843
558	1.84318	1.35346	1.01896	3.29696	2.75443
559	1.83606	1.30315	1.01218	3.2972	2.76989
560	1.82762	1.31006	1.0064	3.29693	2.78806
561	1.82419	1.28536	1.01891	3.30343	2.7409
562	1.82073	1.22943	1.03114	3.30945	2.75303
563	1.81767	1.23681	1.03989	3.31496	2.74499
564	1.81537	1.28948	1.04286	3.3199	2.75913
565	1.8141	1.44732	1.03896	3.3242	2.79125
566	1.81405	1.4215	1.02855	3.3278	2.71576
567	1.81533	1.67181	1.01372	3.33066	2.7552
568	1.81357	1.60261	0.99829	3.33022	2.78125
569	1.81235	1.54857	0.98715	3.32908	2.76884
570	1.81159	1.66624	0.98541	3.32722	2.77821
571	1.8111	1.58637	0.99474	3.32461	2.79198
572	1.81321	1.62804	1.01242	3.32389	2.82182
573	1.81481	1.64578	1.03281	3.32239	2.85198
574	1.81546	1.6894	1.04352	3.32004	2.88705
575	1.81463	1.70185	1.04812	3.3168	2.91857
576	1.8118	1.59262	1.04577	3.31274	2.87102
577	1.80642	1.66012	1.03697	3.30797	2.9648
578	1.79807	1.52219	1.02423	3.30256	2.96229
579	1.78645	1.57143	1.01126	3.29658	3.00238
580	1.77142	1.69567	1.00202	3.29011	3.08401
581	1.75296	1.71206	0.99939	3.28317	3.07414
582	1.73913	1.84625	1.00411	3.28258	3.12599
583	1.72239	1.88891	1.01443	3.28151	3.19672
584	1.70321	1.89925	1.02698	3.27992	3.22308
585	1.68222	1.78746	1.0381	3.27778	3.19749
586	1.66006	1.73174	1.04517	3.27509	3.21922
587	1.63734	1.74341	1.04678	3.27188	3.31631
588	1.61462	1.79193	1.04344	3.26823	3.28527
589	1.59233	1.7589	1.03588	3.26418	3.28983
590	1.57077	1.7241	1.02573	3.25979	3.31509
591	1.55013	1.63717	1.01545	3.25511	3.28724
592	1.53174	1.61644	1.00751	3.25143	3.26979
593	1.51455	1.5146	1.00414	3.24754	3.27709
594	1.50439	1.46477	1.00635	3.24826	3.25018
595	1.49271	1.50763	0.99384	3.2461	3.31383
596	1.48221	1.54983	0.98981	3.24383	3.35327
597	1.47276	1.58523	0.99519	3.24149	3.35439
598	1.46406	1.62374	1.00775	3.2391	3.34456
599	1.45576	1.48792	1.02334	3.23663	3.33243
600	1.44744	1.57002	1.03775	3.23402	3.367
601	1.43867	1.56042	1.04814	3.23123	3.39951
602	1.42891	1.60799	1.03002	3.22805	3.43556
603	1.41803	1.7158	1.03868	3.2245	3.46327
604	1.40648	1.7773	1.04278	3.22094	3.46163
605	1.39475	1.84191	1.04678	3.2178	3.48002
606	1.38316	1.75604	1.04348	3.21535	3.43172
607	1.37119	1.75425	1.04673	3.21302	3.41387
608	1.36582	1.74286	1.03678	3.21765	3.40508
609	1.36256	1.73231	1.02106	3.2224	3.43286
610	1.35869	1.87005	1.00542	3.22698	3.5067
611	1.35568	1.96362	0.997	3.23291	3.52255
612	1.34898	1.99364	1.00128	3.23469	3.4891
613	1.34224	1.90716	1.01486	3.23658	3.5165
614	1.33628	1.9682	1.03717	3.23926	3.55268
615	1.33258	2.07561	1.06257	3.24531	3.57557
616	1.32836	2.10039	1.08609	3.25078	3.60731
617	1.32565	2.14171	1.10444	3.25773	3.63921
618	1.32419	2.22156	1.11582	3.26594	3.66425
619	1.324	2.25642	1.12024	3.27541	3.71984
620	1.3249	2.19522	1.11873	3.28598	3.75112
621	1.31787	2.13143	1.1127	3.28803	3.7617
622	1.31116	2.12563	1.10326	3.29052	3.80031
623	1.3056	2.08713	1.0917	3.29269	3.82355
624	1.30037	2.27109	1.0852	3.29532	3.85669
625	1.29518	2.16903	1.07868	3.29747	3.90765
626	1.29076	2.03495	1.10633	3.30063	3.90601
627	1.28722	1.98956	1.13154	3.30478	3.88033
628	1.28459	2.01819	1.15322	3.30994	3.80703
629	1.28278	1.99318	1.16602	3.31607	3.82516
630	1.28184	1.99735	1.18271	3.32317	3.80953
631	1.28181	2.10354	1.19691	3.3312	3.796
632	1.2827	2.13563	1.20818	3.3401	3.8429
633	1.28445	2.07856	1.21592	3.34969	3.86309
634	1.27852	2.11028	1.21915	3.35075	3.86148
635	1.27342	2.05097	1.21541	3.3525	3.83859
636	1.26916	2.06523	1.21854	3.3549	3.75537
637	1.26381	2.08467	1.21889	3.35597	3.81887
638	1.2592	2.1013	1.222	3.35752	3.857
639	1.25521	2.10517	1.22435	3.35945	3.94597
640	1.25319	2.11911	1.22644	3.36318	4.01802
641	1.25153	2.12084	1.23192	3.36716	4.01329
642	1.24366	2.09719	1.237	3.36634	4.03037
643	1.23123	2.15828	1.24102	3.36635	3.99215
644	1.21952	2.13174	1.24336	3.36647	3.96924
645	1.20847	2.20336	1.24362	3.36661	4.03045
646	1.19802	2.21196	1.24164	3.36661	4.06165
647	1.18813	2.23118	1.23712	3.36639	4.13119
648	1.17898	2.32613	1.22957	3.36609	4.10734
649	1.17086	2.38024	1.21817	3.36601	4.10813
650	1.16422	2.4427	1.20295	3.36671	4.11339
651	1.15847	2.51764	1.18136	3.36807	4.17687
652	1.15039	2.48414	1.1522	3.3662	4.21346
653	1.1406	2.51325	1.11535	3.36329	4.2247
654	1.13475	2.55432	1.07214	3.36433	4.28557
655	1.12932	2.64787	1.0269	3.36577	4.36628
656	1.12416	2.64159	0.98812	3.36751	4.33946
657	1.11825	2.55245	0.96712	3.3686	4.33151
658	1.10608	2.59842	0.97172	3.36333	4.3401
659	1.10407	2.48738	0.99925	3.36881	4.33719
660	1.10223	2.44476	1.03883	3.37465	4.39236
661	1.10114	2.4547	1.05796	3.38369	4.45346
662	1.1002	2.43657	1.07342	3.39286	4.42252
663	1.09943	2.5148	1.07599	3.40204	4.41128
664	1.09885	2.48099	1.07281	3.41119	4.42711
665	1.09765	2.45281	1.06521	3.41947	4.44243
666	1.09684	2.40138	1.05551	3.42788	4.42762
667	1.09648	2.36536	1.04634	3.43645	4.44634
668	1.09662	2.48898	1.03942	3.44519	4.51629
669	1.09725	2.43993	1.03636	3.45402	4.56956
670	1.09832	2.53734	1.03781	3.46283	4.5943
671	1.0998	2.46281	1.04339	3.47149	4.56634
672	1.10164	2.49684	1.05177	3.4799	4.50834
673	1.10387	2.481	1.06117	3.48803	4.52036
674	1.09634	2.44016	1.06985	3.48632	4.55301
675	1.08932	2.43416	1.07758	3.48426	4.5427
676	1.08291	2.42397	1.06537	3.48184	4.59043
677	1.07721	2.42247	1.06695	3.4791	4.58014
678	1.07232	2.42832	1.06725	3.47608	4.60394
679	1.06835	2.36574	1.06714	3.47286	4.5602
680	1.06531	2.41134	1.06477	3.46945	4.55475
681	1.06425	2.40254	1.06068	3.46693	4.5861
682	1.06719	2.47189	1.05637	3.46739	4.60707
683	1.06802	2.48082	1.0536	3.46478	4.70051
684	1.07205	2.43026	1.05357	3.46456	4.70066
685	1.07655	2.47066	1.07311	3.46411	4.74765
686	1.08133	2.551	1.09053	3.46344	4.80514
687	1.08621	2.49102	1.10516	3.4625	4.7141
688	1.09097	2.45839	1.11271	3.46124	4.75157
689	1.09545	2.46649	1.11308	3.45968	4.75191
690	1.09877	2.44866	1.10703	3.45706	4.77652
691	1.10177	2.46064	1.09623	3.45442	4.84499
692	1.09111	2.44457	1.08281	3.4522	4.81273
693	1.07902	2.49641	1.06235	3.44942	4.82531
694	1.06631	2.45494	1.04496	3.44695	4.77113
695	1.05299	2.44247	1.03412	3.4448	4.73103
696	1.05284	2.46855	1.03231	3.44434	4.77098
697	1.05264	2.48287	1.04018	3.44465	4.75605
698	1.05189	2.46404	1.06223	3.44532	4.83799
699	1.05053	2.41662	1.08977	3.44639	4.81833
700	1.03737	2.47978	1.11892	3.44615	4.86999
701	0.81627	2.29058	0.93289	3.69902	4.88078
702	0.84716	2.31779	0.94969	3.6651	4.78581
703	0.87783	2.34323	0.96547	3.63316	4.81412
704	0.90816	2.36694	0.98027	3.60326	4.80338
705	0.93804	2.38897	0.99412	3.57545	4.77442
706	0.96735	2.40936	1.00705	3.54975	4.78259
707	0.99598	2.42812	1.01905	3.52619	4.75057
708	1.02385	2.44529	1.03009	3.50477	4.72217
709	1.05085	2.46087	1.04014	3.48545	4.69584
710	1.07695	2.47491	1.04915	3.46818	4.65655
711	1.10209	2.48742	1.05705	3.45285	4.64098
712	1.12625	2.49843	1.06377	3.43937	4.66883
713	1.14942	2.50791	1.06925	3.42762	4.69585
714	1.17161	2.51585	1.07347	3.41749	4.70535
715	1.19286	2.52221	1.07641	3.40887	4.75851
716	1.21325	2.52698	1.07807	3.40165	4.72883
717	1.2329	2.53012	1.07846	3.39575	4.76444
718	1.25196	2.5316	1.07764	3.39111	4.72296
719	1.27063	2.53133	1.0757	3.3877	4.77716
720	1.28914	2.52926	1.0728	3.38562	4.75553
721	1.30779	2.5253	1.06921	3.38514	4.79267
722	1.32682	2.51939	1.06528	3.38683	4.76503
723	1.34638	2.51148	1.06166	3.39174	4.75789
724	1.3661	2.50165	1.05947	3.40181	4.75972
725	1.3841	2.49057	1.06031	3.4202	4.72894
726	1.3957	2.48013	1.06496	3.44973	4.69397
727	1.39066	2.4726	1.0599	3.47827	4.69379
728	1.3793	2.46651	1.05276	3.50533	4.69652
729	1.3628	2.46186	1.044	3.52976	4.7644
730	1.34251	2.45934	1.03437	3.55072	4.77602
731	1.31979	2.4587	1.02454	3.56697	4.76361
732	1.29576	2.45924	1.01484	3.57772	4.79541
733	1.27149	2.45931	1.00623	3.58315	4.80591
734	1.24802	2.45694	1.00041	3.58432	4.79146
735	1.22575	2.45128	0.99806	3.58246	4.79088
736	1.20552	2.44294	0.99847	3.57839	4.83649
737	1.18798	2.43302	1.00079	3.57332	4.83348
738	1.17302	2.42201	1.0036	3.56872	4.95483
739	1.16062	2.40961	1.00608	3.56563	4.90219
740	1.15093	2.3959	1.00836	3.56456	4.82688
741	1.14334	2.3817	1.00997	3.5663	4.80496
742	1.13733	2.36846	1.00984	3.57123	4.84588
743	1.13247	2.35712	1.00725	3.57871	4.77497
744	1.1275	2.34852	1.00154	3.5873	4.74617
745	1.12185	2.34271	0.99316	3.59643	4.75639
746	1.11618	2.33911	0.98296	3.60544	4.81153
747	1.11109	2.3372	0.97164	3.6138	4.81877
748	1.10677	2.33638	0.96022	3.6214	4.79913
749	1.1037	2.33621	0.9503	3.628	4.76074
750	1.10199	2.33632	0.94295	3.63359	4.83356
751	1.10221	2.33648	0.93861	3.63884	4.85117
752	1.10438	2.33653	0.9368	3.64436	4.81061
753	1.1073	2.33665	0.93619	3.65074	4.78082
754	1.11023	2.3375	0.93537	3.65705	4.78955
755	1.11378	2.33925	0.93388	3.66075	4.8003
756	1.11891	2.34224	0.93239	3.65936	4.82032
757	1.12666	2.34694	0.93213	3.65167	4.77497
758	1.13753	2.35428	0.9341	3.63867	4.7199
759	1.1503	2.36516	0.93944	3.6214	4.75352
760	1.16289	2.38025	0.94863	3.60053	4.74262
761	1.17348	2.39902	0.96141	3.57658	4.70347
762	1.18149	2.4201	0.97674	3.55033	4.72035
763	1.18721	2.44184	0.99354	3.52255	4.77625
764	1.19054	2.4625	1.01095	3.49334	4.80991
765	1.19149	2.48024	1.02818	3.46265	4.83893
766	1.19044	2.49448	1.0448	3.43126	4.8158
767	1.18741	2.50573	1.05997	3.40041	4.77381
768	1.18221	2.51427	1.073	3.37113	4.74733
769	1.17422	2.51967	1.08259	3.34436	4.77502
770	1.1631	2.5205	1.08716	3.32098	4.75217
771	1.14929	2.51616	1.08578	3.302	4.74192
772	1.13386	2.50744	1.07904	3.28856	4.79283
773	1.11834	2.49546	1.06841	3.28197	4.81852
774	1.104	2.48182	1.0557	3.28341	4.74882
775	1.09203	2.46784	1.04309	3.2933	4.7185
776	1.08299	2.45547	1.03191	3.30988	4.72079
777	1.07641	2.44639	1.02327	3.33033	4.70554
778	1.07166	2.44093	1.01777	3.35186	4.75888
779	1.06885	2.43861	1.01606	3.37196	4.83299
780	1.06741	2.43954	1.01904	3.3889	4.87551
781	1.0667	2.44343	1.02657	3.40138	4.86515
782	1.06635	2.44991	1.038	3.40909	4.85546
783	1.06584	2.45839	1.05242	3.41312	4.80004
784	1.06515	2.46805	1.06878	3.41509	4.76899
785	1.06432	2.47739	1.08578	3.41651	4.84443
786	1.06376	2.48526	1.10244	3.41811	4.81654
787	1.06403	2.49186	1.11875	3.42073	4.84314
788	1.06494	2.49838	1.13412	3.42526	4.90674
789	1.0658	2.50612	1.14804	3.43163	4.88998
790	1.06584	2.516	1.16053	3.43942	4.85703
791	1.0643	2.52884	1.17245	3.44779	4.85816
792	1.06065	2.54468	1.18393	3.45593	4.86313
793	1.05494	2.56231	1.19547	3.4631	4.86382
794	1.04731	2.58047	1.20712	3.46792	4.90798
795	1.03704	2.59806	1.2181	3.47092	4.91356
796	1.02325	2.61374	1.22789	3.47313	4.90144
797	1.00551	2.62602	1.23615	3.47552	4.95718
798	0.9832	2.63277	1.24277	3.47935	4.90971
799	0.95698	2.63314	1.24692	3.48535	4.93342
800	0.9279	2.62765	1.24703	3.49274	4.94114
801	0.89774	2.61677	1.24324	3.49996	4.90548
802	0.86928	2.60161	1.2369	3.5053	4.89884
803	0.84498	2.58408	1.22928	3.50901	4.94055
804	0.82622	2.56619	1.22162	3.5129	4.96853
805	0.81358	2.54891	1.21499	3.51892	4.97424
806	0.80741	2.53335	1.20982	3.52796	4.92203
807	0.80776	2.52054	1.20602	3.53872	4.90627
808	0.81475	2.51117	1.20357	3.54983	4.89632
809	0.82838	2.50541	1.20265	3.56002	4.93312
810	0.84762	2.50332	1.20323	3.56843	4.90216
811	0.87134	2.5051	1.20501	3.57398	4.91205
812	0.89791	2.51012	1.20739	3.57522	4.96538
813	0.92575	2.51819	1.20962	3.57225	4.93469
814	0.9534	2.52923	1.21129	3.56598	4.97851
815	0.98016	2.54199	1.21167	3.55636	5.02292
816	1.006	2.55467	1.21022	3.5434	4.99643
817	1.03159	2.56568	1.2067	3.5283	5.04618
818	1.05759	2.57385	1.20194	3.51258	5.02935
819	1.08427	2.57873	1.19638	3.49789	5.03386
820	1.11164	2.58066	1.19034	3.4852	5.01064
821	1.13906	2.58058	1.18409	3.4745	4.97408
822	1.16476	2.58042	1.17867	3.46531	4.95817
823	1.18696	2.58119	1.17469	3.45652	4.95741
824	1.20417	2.5832	1.17235	3.44692	4.95247
825	1.21572	2.58572	1.17173	3.43625	4.89897
826	1.22144	2.58771	1.17321	3.42469	4.86645
827	1.22119	2.58865	1.17746	3.4118	4.86025
828	1.21449	2.58818	1.18495	3.39746	4.83038
829	1.202	2.58581	1.19491	3.3822	4.87117
830	1.18472	2.5815	1.20671	3.36724	4.85486
831	1.16379	2.57504	1.2194	3.35341	4.91003
832	1.14092	2.56634	1.23221	3.34056	4.92207
833	1.11733	2.55596	1.24516	3.32901	4.92071
834	1.09393	2.54641	1.2586	3.31929	4.89324
835	1.07134	2.54022	1.27153	3.31204	4.894
836	1.05004	2.53967	1.28218	3.30777	4.86479
837	1.03063	2.5455	1.28952	3.30615	4.88179
838	1.01365	2.55707	1.29274	3.30696	4.8449
839	0.99991	2.57275	1.29184	3.30992	4.87188
840	0.9897	2.5907	1.28646	3.3151	4.83471
841	0.98265	2.60933	1.27609	3.32252	4.81453
842	0.97808	2.62743	1.26092	3.3325	4.77445
843	0.9747	2.64337	1.24209	3.34554	4.76418
844	0.97227	2.65553	1.22061	3.36081	4.71418
845	0.97097	2.66272	1.196	3.37746	4.76026
846	0.97087	2.66435	1.16787	3.39423	4.82263
847	0.9723	2.66121	1.13633	3.40947	4.84603
848	0.97557	2.65412	1.10299	3.42181	4.83149
849	0.98114	2.64357	1.07058	3.43166	4.87161
850	0.98906	2.63023	1.04004	3.44069	4.89242
851	0.99845	2.6144	1.01141	3.45033	4.91745
852	1.00895	2.59712	0.9854	3.46037	4.94349
853	1.02043	2.58015	0.96299	3.47009	4.89581
854	1.03247	2.56537	0.94517	3.47959	4.94589
855	1.04395	2.55391	0.93274	3.48962	5.02065
856	1.05464	2.5459	0.92592	3.50092	4.94992
857	1.06461	2.54088	0.92427	3.5135	4.90031
858	1.07369	2.53867	0.92684	3.5267	4.89237
859	1.08094	2.53918	0.93311	3.53976	4.89293
860	1.08527	2.54202	0.94278	3.5522	4.85857
861	1.08678	2.54651	0.95553	3.56402	4.85591
862	1.087	2.55158	0.97102	3.57444	4.84034
863	1.08747	2.55633	0.98853	3.58249	4.86806
864	1.0893	2.56078	1.00769	3.58815	4.89762
865	1.09363	2.56571	1.02751	3.59155	4.88358
866	1.10036	2.5716	1.04632	3.5924	4.84989
867	1.10923	2.57899	1.06251	3.59126	4.91572
868	1.11933	2.58815	1.07526	3.58893	4.95888
869	1.13003	2.59848	1.08397	3.58533	4.95865
870	1.14132	2.60781	1.08765	3.5804	4.93808
871	1.15377	2.6134	1.08594	3.57363	4.94955
872	1.16808	2.61387	1.07995	3.56424	4.93582
873	1.18419	2.60947	1.07135	3.55192	4.9153
874	1.20203	2.60086	1.06164	3.53641	4.90204
875	1.22139	2.58827	1.05145	3.51808	4.86776
876	1.24144	2.57166	1.04132	3.49746	4.83376
877	1.26156	2.55187	1.03141	3.47473	4.81182
878	1.28124	2.52968	1.02212	3.45061	4.7797
879	1.29973	2.50575	1.01394	3.42603	4.73068
880	1.31612	2.48171	1.007	3.40234	4.70444
881	1.32912	2.45958	1.00079	3.38082	4.76022
882	1.33838	2.44075	0.9945	3.36184	4.78319
883	1.34419	2.42503	0.98754	3.34593	4.76333
884	1.34726	2.41232	0.98031	3.33326	4.73619
885	1.34787	2.40238	0.97355	3.32319	4.70441
886	1.34638	2.39497	0.96784	3.31532	4.77685
887	1.34288	2.38988	0.96432	3.3099	4.7736
888	1.33738	2.3863	0.9638	3.30794	4.82275
889	1.33023	2.38287	0.96746	3.3099	4.83639
890	1.32067	2.37973	0.97572	3.31565	4.84377
891	1.30774	2.37764	0.9868	3.32486	4.88107
892	1.29132	2.37726	0.99785	3.33644	4.8486
893	1.27152	2.37857	1.00745	3.34946	4.84217
894	1.24857	2.38179	1.01569	3.36299	4.86736
895	1.22302	2.38754	1.02228	3.37624	4.92088
896	1.19507	2.39493	1.02687	3.38898	4.95024
897	1.16508	2.40221	1.02884	3.40167	4.97265
898	1.13401	2.40846	1.02745	3.41424	4.97142
899	1.10314	2.41336	1.0232	3.42537	4.96284
900	1.07399	2.41653	1.01733	3.43423	4.90903
901	1.04726	2.41704	1.01076	3.44064	4.90428
902	1.02313	2.41456	1.00398	3.44439	4.88964
903	1.00172	2.40974	0.99722	3.44468	4.86182
904	0.98278	2.40334	0.99041	3.44111	4.84507
905	0.96588	2.39614	0.98388	3.43406	4.81544
906	0.95144	2.3886	0.97876	3.42452	4.80637
907	0.94043	2.38075	0.97605	3.41356	4.81763
908	0.93404	2.37254	0.97613	3.40178	4.77124
909	0.9325	2.36377	0.97928	3.39043	4.79792
910	0.93591	2.35503	0.98537	3.38083	4.74133
911	0.94385	2.34735	0.9939	3.37403	4.80881
912	0.95547	2.34138	1.00457	3.37071	4.81386
913	0.97	2.33685	1.01721	3.37173	4.79478
914	0.98608	2.33319	1.03234	3.3775	4.76548
915	1.00257	2.33085	1.05017	3.38801	4.72764
916	1.01814	2.32973	1.07031	3.40263	4.77626
917	1.03216	2.32981	1.09236	3.42034	4.80222
918	1.04425	2.33137	1.11563	3.44028	4.79026
919	1.05423	2.33544	1.13984	3.46127	4.79729
920	1.06197	2.3429	1.16463	3.48234	4.74408
921	1.06775	2.35439	1.18835	3.50316	4.78216
922	1.07229	2.36984	1.2099	3.52338	4.73253
923	1.07593	2.38908	1.22855	3.54349	4.69759
924	1.07944	2.41246	1.24373	3.56336	4.6925
925	1.08343	2.4402	1.25475	3.58312	4.69699
926	1.0882	2.47154	1.26188	3.603	4.79549
927	1.09336	2.50572	1.26636	3.62304	4.81016
928	1.09839	2.54192	1.26857	3.6425	4.76906
929	1.1031	2.57926	1.26849	3.65967	4.78267
930	1.10748	2.61659	1.26595	3.67284	4.79299
931	1.11052	2.65329	1.26057	3.68043	4.85517
932	1.11124	2.68873	1.25226	3.6813	4.83518
933	1.10896	2.7217	1.2411	3.67533	4.89757
934	1.10341	2.75062	1.22805	3.66351	4.92549
935	1.09439	2.77441	1.21383	3.64739	4.9454
936	1.08234	2.79267	1.19845	3.62819	4.95468
937	1.06784	2.80648	1.18121	3.60647	4.89695
938	1.05207	2.81721	1.1609	3.58275	4.82294
939	1.03671	2.8249	1.13708	3.55745	4.81569
940	1.02325	2.82907	1.11055	3.53037	4.80451
941	1.01297	2.82893	1.08306	3.50174	4.74924
942	1.00619	2.82466	1.05528	3.47222	4.75652
943	1.00321	2.81648	1.02788	3.44288	4.7832
944	1.00412	2.80395	1.00168	3.41574	4.77498
945	1.00777	2.78767	0.97735	3.3928	4.77778
946	1.01243	2.76899	0.95546	3.37448	4.79974
947	1.0163	2.74892	0.93681	3.36042	4.89565
948	1.01866	2.72842	0.92173	3.35052	4.90187
949	1.01978	2.70794	0.91028	3.34483	4.9226
950	1.02	2.6876	0.90264	3.34359	4.94193
951	1.02025	2.66784	0.89895	3.34685	4.93587
952	1.02185	2.64828	0.89929	3.35433	4.96883
953	1.02627	2.62837	0.90421	3.36494	4.9368
954	1.03448	2.60752	0.91361	3.37774	4.92146
955	1.04625	2.58579	0.92702	3.39148	4.90346
956	1.06144	2.56399	0.94465	3.40572	4.94878
957	1.08021	2.54344	0.9664	3.4207	4.90231
958	1.10232	2.52499	0.99134	3.43624	4.79707
959	1.12679	2.50837	1.0191	3.45222	4.88609
960	1.15244	2.4926	1.04908	3.46867	4.86955
961	1.17784	2.47675	1.0799	3.48576	4.89317
962	1.20086	2.46038	1.10997	3.50311	4.88475
963	1.21951	2.44385	1.1376	3.52017	4.87599
964	1.23276	2.4271	1.16161	3.53524	4.88908
965	1.24019	2.41041	1.18165	3.54691	4.94909
966	1.24169	2.39399	1.19725	3.55442	4.9407
967	1.23775	2.37773	1.20731	3.55752	4.91275
968	1.2297	2.36198	1.21041	3.55594	4.93733
969	1.21908	2.3474	1.20559	3.55009	4.9341
970	1.20665	2.33394	1.19378	3.54085	4.84877
971	1.19293	2.32144	1.17635	3.52876	4.86367
972	1.17895	2.31041	1.15507	3.5139	4.83123
973	1.16589	2.30084	1.132	3.49671	4.84567
974	1.15498	2.29251	1.10881	3.47702	4.8748
975	1.14687	2.28572	1.08587	3.4547	4.82312
976	1.14167	2.28098	1.06292	3.43006	4.74046
977	1.13834	2.27909	1.04032	3.40409	4.71244
978	1.13501	2.28032	1.01879	3.37794	4.67698
979	1.13063	2.28461	0.99904	3.35304	4.71026
980	1.12608	2.29098	0.98247	3.33127	4.75962
981	1.12263	2.29816	0.97032	3.31398	4.77525
982	1.12074	2.30517	0.96364	3.3019	4.80048
983	1.1209	2.31135	0.96264	3.29481	4.78863
984	1.12333	2.31604	0.96731	3.29197	4.7678
985	1.12767	2.31835	0.97743	3.29272	4.72687
986	1.13326	2.3176	0.99291	3.29655	4.78693
987	1.13935	2.31356	1.01325	3.30323	4.80826
988	1.14541	2.30706	1.03727	3.31225	4.80192
989	1.15053	2.29994	1.06305	3.32288	4.80343
990	1.15284	2.29444	1.08799	3.33449	4.79192
991	1.15059	2.29209	1.11105	3.34646	4.73777
992	1.14273	2.29328	1.13135	3.35817	4.67121
993	1.12897	2.29796	1.14821	3.36917	4.67755
994	1.11063	2.30505	1.16186	3.37874	4.65763
995	1.09035	2.31286	1.1728	3.38729	4.66996
996	1.07043	2.32036	1.18184	3.39512	4.73843
997	1.05251	2.32678	1.19006	3.40267	4.71158
998	1.03738	2.33171	1.19783	3.40974	4.72306
999	1.02511	2.33548	1.20427	3.41523	4.74141
1000	1.01533	2.33859	1.20862	3.41844	4.76628
1001	1.00802	2.34239	1.2106	3.41951	4.69862
1002	1.0028	2.34807	1.21043	3.41942	4.77032
1003	0.99873	2.35645	1.20867	3.41803	4.79989
1004	0.9953	2.36768	1.20444	3.41565	4.75673
1005	0.99218	2.38041	1.1967	3.41258	4.84643
1006	0.98993	2.39353	1.18493	3.40845	4.83769
1007	0.98943	2.40677	1.16936	3.40357	4.80742
1008	0.99098	2.42015	1.15061	3.3985	4.83536
1009	0.99401	2.43421	1.131	3.39455	4.80832
1010	0.99796	2.44949	1.11266	3.39217	4.83665
1011	1.00265	2.46632	1.09755	3.39092	4.83722
1012	1.00803	2.48357	1.08695	3.39024	4.90963
1013	1.01362	2.5	1.08111	3.38967	4.90112
1014	1.01873	2.51502	1.07918	3.38886	4.92961
1015	1.0227	2.52775	1.07998	3.38779	4.89906
1016	1.02488	2.53768	1.08282	3.38689	4.83537
1017	1.02456	2.54471	1.08676	3.38626	4.84261
1018	1.02169	2.54901	1.08995	3.3854	4.85355
1019	1.01657	2.55153	1.091	3.38377	4.8895
1020	1.00999	2.55383	1.08964	3.38105	4.89478
1021	1.00221	2.55688	1.0866	3.37705	4.87874
1022	0.99288	2.56155	1.08346	3.37125	4.88301
1023	0.98143	2.56854	1.08194	3.3641	4.84174
1024	0.96726	2.57774	1.08295	3.35613	4.79906
1025	0.95074	2.58879	1.08671	3.34799	4.80653
1026	0.93341	2.60039	1.0933	3.34034	4.86751
1027	0.91683	2.61044	1.10283	3.33412	4.89004
1028	0.90186	2.61732	1.11544	3.32988	4.8824
1029	0.88859	2.61996	1.13055	3.32811	4.86146
1030	0.87708	2.61721	1.14753	3.3289	4.81741
1031	0.86806	2.60832	1.16461	3.33219	4.82331
1032	0.86236	2.59346	1.18016	3.33854	4.78065
1033	0.86009	2.57383	1.19298	3.34831	4.82586
1034	0.8607	2.55124	1.2024	3.36106	4.85859
1035	0.86323	2.52742	1.20791	3.37587	4.86665
1036	0.86572	2.50398	1.20877	3.39112	4.8559
1037	0.86685	2.48202	1.20499	3.40554	4.88575
1038	0.86596	2.4623	1.19781	3.41806	4.79639
1039	0.86376	2.44541	1.18985	3.42822	4.81232
1040	0.86198	2.43062	1.18326	3.43563	4.82325
1041	0.86218	2.41681	1.18017	3.44026	4.81948
1042	0.86555	2.4033	1.18238	3.44198	4.82989
1043	0.87251	2.39049	1.19053	3.4405	4.86048
1044	0.88242	2.379	1.20398	3.43526	4.80887
1045	0.89437	2.36883	1.22021	3.42633	4.83539
1046	0.90684	2.35999	1.23665	3.41371	4.85729
1047	0.91837	2.35276	1.2512	3.3973	4.88691
1048	0.92852	2.3476	1.26265	3.37778	4.87587
1049	0.93734	2.34454	1.2697	3.35572	4.97669
1050	0.94494	2.3433	1.27049	3.33201	4.95497
1051	0.95246	2.34359	1.26301	3.30805	4.90335
1052	0.96193	2.34538	1.24712	3.28547	4.88903
1053	0.97475	2.34868	1.22494	3.26555	4.81411
1054	0.99113	2.35415	1.19878	3.24951	4.8279
1055	1.01028	2.36162	1.17162	3.23903	4.80808
1056	1.03091	2.37054	1.14668	3.23414	4.76951
1057	1.05134	2.37998	1.12611	3.23428	4.72475
1058	1.07018	2.38802	1.11058	3.2379	4.70373
1059	1.08641	2.39281	1.10073	3.24408	4.70448
1060	1.09846	2.39268	1.09644	3.25235	4.72948
1061	1.10542	2.38763	1.09655	3.26308	4.69122
1062	1.10662	2.37817	1.09948	3.27776	4.70075
1063	1.10249	2.3651	1.10263	3.29681	4.67924
1064	1.09396	2.35052	1.10373	3.32	4.77136
1065	1.0823	2.33652	1.10176	3.34663	4.79524
1066	1.06843	2.32441	1.09733	3.37612	4.74646
1067	1.05344	2.31517	1.0923	3.40709	4.73517
1068	1.03873	2.3098	1.08923	3.43823	4.77651
1069	1.02564	2.30807	1.09005	3.46854	4.76147
1070	1.01543	2.3097	1.09605	3.49691	4.76301
1071	1.00928	2.31405	1.10793	3.52252	4.7109
1072	1.00793	2.32021	1.12573	3.54454	4.80907
1073	1.01129	2.32739	1.14877	3.56214	4.84088
1074	1.01846	2.33478	1.17506	3.57367	4.82366
1075	1.02849	2.34199	1.20212	3.57871	4.86004
1076	1.0409	2.34892	1.22711	3.57802	4.85135
1077	1.05555	2.35534	1.24754	3.57288	4.9208
1078	1.07251	2.36116	1.26167	3.56419	4.97222
1079	1.09211	2.36659	1.26797	3.5529	5.01969
1080	1.11397	2.37203	1.26632	3.54031	4.9652
1081	1.13719	2.37749	1.25667	3.52827	4.92449
1082	1.16126	2.38322	1.23939	3.51819	4.91938
1083	1.18573	2.38933	1.21489	3.51086	4.86445
1084	1.21034	2.39597	1.18446	3.50668	4.88475
1085	1.23545	2.4032	1.15067	3.50531	4.93808
1086	1.26113	2.41027	1.11658	3.50564	4.90999
1087	1.28705	2.41584	1.08509	3.50626	4.8878
1088	1.31236	2.41877	1.0584	3.50581	4.86291
1089	1.33504	2.41864	1.03818	3.50345	4.82678
1090	1.35291	2.41594	1.02518	3.49827	4.76799
1091	1.36423	2.41201	1.01899	3.48992	4.83388
1092	1.36787	2.40807	1.01833	3.47909	4.82058
1093	1.36245	2.40507	1.02257	3.4668	4.8655
1094	1.34744	2.404	1.03178	3.45328	4.86368
1095	1.3243	2.4061	1.04555	3.43927	4.8358
1096	1.29572	2.4126	1.06291	3.42595	4.83563
1097	1.26457	2.42362	1.08268	3.41441	4.80897
1098	1.23435	2.43862	1.1041	3.40548	4.76589
1099	1.20803	2.45679	1.1267	3.39907	4.79185
1100	1.18689	2.47736	1.15018	3.39407	4.78866
1101	1.17085	2.49971	1.17374	3.38979	4.79829
1102	1.15967	2.52376	1.19634	3.38606	4.74982
1103	1.15262	2.54898	1.2178	3.38234	4.80432
1104	1.14861	2.57403	1.23803	3.37796	4.76055
1105	1.14768	2.59749	1.25666	3.37263	4.77955
1106	1.15019	2.6187	1.27346	3.36592	4.71084
1107	1.15567	2.63684	1.28785	3.35779	4.7311
1108	1.16327	2.65078	1.29902	3.34908	4.7108
1109	1.17277	2.66025	1.30584	3.34204	4.72759
1110	1.18327	2.66496	1.30716	3.33814	4.73278
1111	1.19379	2.66482	1.30205	3.33808	4.72567
1112	1.20367	2.65946	1.29048	3.34276	4.72774
1113	1.21311	2.64851	1.2732	3.35244	4.75918
1114	1.22245	2.63239	1.25115	3.36688	4.72252
1115	1.23193	2.61201	1.22597	3.38486	4.71442
1116	1.24071	2.58793	1.19966	3.40538	4.65739
1117	1.24796	2.56072	1.17325	3.42648	4.72705
1118	1.2532	2.53132	1.14744	3.44652	4.75555
1119	1.25556	2.50076	1.12214	3.46387	4.77777
1120	1.25399	2.47022	1.09695	3.47719	4.86253
1121	1.24761	2.4406	1.07147	3.48543	4.84414
1122	1.23686	2.41249	1.04592	3.48849	4.87365
1123	1.22258	2.38645	1.021	3.48754	4.90176
1124	1.20597	2.36311	0.99706	3.48378	4.88513
1125	1.18796	2.34298	0.97421	3.47824	4.88697
1126	1.16964	2.32639	0.95239	3.47183	4.86019
1127	1.15131	2.31366	0.93129	3.46572	4.92605
1128	1.13225	2.30488	0.91088	3.46129	4.91661
1129	1.11246	2.29908	0.89141	3.45903	4.88605
1130	1.09271	2.29527	0.87377	3.4584	4.88437
1131	1.07373	2.29281	0.85921	3.45884	4.84803
1132	1.05635	2.29166	0.84919	3.45965	4.87724
1133	1.04138	2.29161	0.8442	3.45982	4.85177
1134	1.02973	2.29237	0.84377	3.45837	4.84378
1135	1.02136	2.29403	0.84653	3.45464	4.81636
1136	1.01525	2.29692	0.85125	3.44898	4.77115
1137	1.01031	2.30136	0.85701	3.44214	4.81586
1138	1.00655	2.30733	0.8633	3.43486	4.82616
1139	1.00437	2.31408	0.87068	3.42825	4.87901
1140	1.00364	2.31992	0.88053	3.42272	4.84052
1141	1.00406	2.32377	0.89405	3.41801	4.80709
1142	1.00561	2.32593	0.91144	3.41449	4.80091
1143	1.00845	2.3266	0.9323	3.41376	4.77313
1144	1.01204	2.32523	0.95561	3.41648	4.76533
1145	1.0153	2.3209	0.98051	3.4225	4.74032
1146	1.01748	2.3135	1.00545	3.43174	4.81086
1147	1.01746	2.30467	1.02843	3.44416	4.83375
1148	1.01473	2.29722	1.04788	3.45948	4.83673
1149	1.00955	2.29357	1.06263	3.47704	4.75293
1150	1.00221	2.29539	1.07279	3.49547	4.73658
1151	0.99362	2.30291	1.07994	3.51242	4.74929
1152	0.98536	2.31578	1.08541	3.52604	4.74806
1153	0.97874	2.33269	1.09001	3.53462	4.64791
1154	0.97466	2.3518	1.09413	3.53761	4.59607
1155	0.97404	2.37134	1.0985	3.5364	4.58337
1156	0.97786	2.39046	1.10361	3.53332	4.53562
1157	0.98614	2.40913	1.10981	3.53009	4.53791
1158	0.99763	2.4266	1.11641	3.52766	4.59271
1159	1.01091	2.44197	1.12233	3.52631	4.60515
1160	1.02488	2.4547	1.12666	3.52596	4.64083
1161	1.03722	2.4648	1.12931	3.52657	4.6702
1162	1.04526	2.47235	1.13054	3.52799	4.72832
1163	1.04783	2.47715	1.13094	3.52941	4.79726
1164	1.04573	2.47935	1.13094	3.52977	4.94582
1165	1.0407	2.47935	1.13059	3.52726	5.00755
1166	1.03374	2.47697	1.12981	3.52032	5.06251
1167	1.02599	2.47277	1.1286	3.50764	5.04941
1168	1.0191	2.46717	1.12735	3.48886	5.0068
1169	1.01448	2.4612	1.12613	3.46412	4.98911
1170	1.01269	2.45601	1.12538	3.43434	5.01311
1171	1.01315	2.452	1.12524	3.40101	5.05355
1172	1.01616	2.44865	1.12561	3.36593	5.04997
1173	1.0215	2.4456	1.12605	3.3314	5.00763
1174	1.02883	2.44295	1.12664	3.29935	4.93401
1175	1.03745	2.44032	1.12756	3.27095	4.85786
1176	1.04634	2.44516	1.12977	3.2521	4.86434
1177	1.05605	2.45211	1.12982	3.23811	4.84914
1178	1.06528	2.45824	1.12799	3.22867	4.90968
1179	1.07377	2.46238	1.12497	3.22342	4.92245
1180	1.08163	2.46436	1.12125	3.22204	4.8811
1181	1.0891	2.4643	1.11714	3.22432	4.85904
1182	1.09643	2.46243	1.11288	3.23013	4.81603
1183	1.10379	2.45898	1.10861	3.23941	4.77403
1184	1.11133	2.45411	1.10444	3.25211	4.77747
1185	1.11914	2.44795	1.1004	3.26824	4.8036
1186	1.12729	2.44061	1.09653	3.28781	4.83694
1187	1.13577	2.43214	1.09282	3.31089	4.82106
1188	1.14461	2.42258	1.0893	3.33753	4.85448
1189	1.1538	2.41195	1.08597	3.36779	4.86275
1190	1.16336	2.40026	1.08284	3.40171	4.87558
1191	1.17328	2.38746	1.07991	3.43935	4.90722
1192	1.18357	2.37352	1.07717	3.48073	4.95575
1193	1.19421	2.35839	1.07461	3.52588	5.01213
1194	1.20521	2.34199	1.07221	3.57483	5.07617
1195	1.21653	2.32429	1.06997	3.62757	4.91261
1196	1.22815	2.3052	1.06787	3.68412	4.90722
1197	1.24003	2.28464	1.06591	3.74449	4.95575
1198	1.25213	2.26254	1.06409	3.80871	5.01213
1199	1.26444	2.23882	1.06244	3.87681	5.07617
1200	1.27692	2.2134	1.06099	3.94883	4.91261

## Sheet: Fig 4g
Time (fs)	Bond length evolution (Å)
	a	b	c	d	1	2	3
0	2.08029	1.08104	0.97159	2.21073	2.50171	0.89787	2.38944
1.00083	2.08781	1.07375	0.99213	2.21202	2.50138	0.89625	2.41705
2.00167	2.09533	1.06647	1.01262	2.21331	2.50106	0.89464	2.44463
3.0025	2.10285	1.05919	0.99801	2.2146	2.50073	0.89302	2.45489
4.00334	2.11035	1.05193	0.9835	2.21589	2.50041	0.8914	2.46509
5.00417	2.11143	1.05279	0.99754	2.21719	2.5008	0.89182	2.45983
6.005	2.11249	1.05368	1.01148	2.21849	2.50118	0.89225	2.45462
7.00584	2.10863	1.06077	1.0053	2.21978	2.50212	0.89423	2.45864
8.00667	2.10476	1.06786	0.99913	2.22107	2.50305	0.89621	2.46263
9.00751	2.1009	1.07495	0.99301	2.22236	2.50397	0.89819	2.46174
10.0083	2.09704	1.08205	0.98711	2.22366	2.5049	0.90018	2.46091
11.0092	2.09317	1.08915	1.00799	2.22497	2.50583	0.90216	2.46685
12.01	2.08935	1.0962	1.02859	2.22627	2.50673	0.90409	2.47248
13.0108	2.089	1.09893	1.02217	2.2276	2.50463	0.90069	2.44645
14.0117	2.08867	1.10164	1.0154	2.22893	2.50251	0.89727	2.42052
15.0125	2.08986	1.10248	0.97828	2.23025	2.4991	0.89155	2.40226
16.0133	2.09105	1.10332	0.94153	2.23158	2.49568	0.88582	2.38394
17.0142	2.09223	1.10417	0.93151	2.2329	2.49227	0.8801	2.36052
18.015	2.09341	1.10501	0.92141	2.23422	2.48885	0.87437	2.33784
19.0159	2.09459	1.10585	0.9056	2.23555	2.48544	0.86865	2.36383
20.0167	2.09568	1.10661	0.89057	2.23687	2.48217	0.8632	2.38952
21.0175	2.091	1.10229	0.92131	2.2382	2.48787	0.87364	2.3972
22.0184	2.08629	1.09795	0.95085	2.23952	2.4936	0.88413	2.40483
23.0192	2.0804	1.09257	0.9157	2.24085	2.50117	0.89789	2.40956
24.02	2.07451	1.08718	0.88211	2.24218	2.50874	0.91165	2.41373
25.0208	2.06862	1.0818	0.9244	2.2435	2.51631	0.9254	2.39073
26.0217	2.06273	1.07641	0.96566	2.24483	2.52388	0.93916	2.36814
27.0225	2.05684	1.07102	0.96072	2.24615	2.53146	0.95291	2.36401
28.0234	2.05121	1.06604	0.95519	2.24748	2.5385	0.96646	2.36037
29.0242	2.05615	1.0779	0.92506	2.24881	2.52354	0.97097	2.37706
30.025	2.0611	1.08977	0.89616	2.25012	2.50856	0.97548	2.39357
31.0258	2.06648	1.10232	0.91479	2.25081	2.4927	0.97963	2.40277
32.0267	2.07186	1.11487	0.93254	2.25145	2.47684	0.98378	2.4119
33.0275	2.07724	1.12743	0.91796	2.24997	2.46098	0.98793	2.41861
34.0284	2.08262	1.13992	0.90434	2.2485	2.44522	0.99204	2.42492
35.0292	2.08782	1.15046	0.9237	2.24702	2.43281	0.99475	2.41766
36.03	2.09297	1.16041	0.94377	2.24554	2.42142	0.99704	2.41073
37.0309	2.09646	1.15131	0.9863	2.24406	2.44272	0.98581	2.41476
38.0317	2.09995	1.14222	1.02813	2.24258	2.46402	0.97457	2.41841
39.0325	2.10344	1.13313	1.04877	2.2411	2.48533	0.96333	2.4106
40.0334	2.10694	1.12404	1.06881	2.23962	2.50663	0.9521	2.40225
41.0342	2.11042	1.11494	1.0719	2.23814	2.52793	0.94086	2.37817
42.035	2.11375	1.10594	1.07447	2.23667	2.5489	0.92971	2.35492
43.0359	2.11247	1.09944	1.06283	2.23519	2.56051	0.92124	2.35449
44.0367	2.11059	1.09327	1.05256	2.23372	2.57089	0.91311	2.35414
45.0375	2.0929	1.09571	1.07824	2.23223	2.54907	0.91415	2.35568
46.0384	2.0752	1.09815	1.1017	2.23075	2.52725	0.9152	2.35737
47.0392	2.0575	1.10059	1.06954	2.22928	2.50544	0.91625	2.36251
48.04	2.0398	1.10303	1.03906	2.2278	2.48363	0.91729	2.3682
49.0409	2.0221	1.10547	1.04909	2.22632	2.46181	0.91834	2.38689
50.0417	2.0049	1.10783	1.05989	2.22484	2.44063	0.91911	2.4038
51.0425	1.99903	1.10825	1.08831	2.2235	2.43393	0.91347	2.37977
52.0434	1.99408	1.10852	1.1154	2.22229	2.4284	0.90731	2.35692
53.0442	2.00954	1.10532	1.11307	2.22406	2.44895	0.88963	2.36007
54.045	2.02501	1.10212	1.11037	2.22583	2.46951	0.87194	2.36275
55.0459	2.04047	1.09891	1.09988	2.2276	2.49006	0.85426	2.35535
56.0467	2.05593	1.0957	1.09044	2.22937	2.51062	0.83657	2.34885
57.0475	2.07139	1.0925	1.1023	2.23114	2.53117	0.81889	2.36091
58.0484	2.08626	1.08916	1.11199	2.23292	2.55105	0.80202	2.37132
59.0492	2.08936	1.08312	1.07887	2.23469	2.55759	0.80114	2.34933
60.05	2.09181	1.07693	1.04774	2.23646	2.56339	0.80114	2.32859
61.0509	2.08194	1.06791	1.0545	2.23822	2.55525	0.81785	2.33154
62.0517	2.07208	1.05889	1.06062	2.23999	2.5471	0.83456	2.335
63.0525	2.06221	1.04988	1.05473	2.24176	2.53895	0.85128	2.34768
64.0534	2.05234	1.04087	1.05071	2.24353	2.53081	0.86799	2.35981
65.0542	2.04248	1.03185	1.07995	2.24531	2.52266	0.88471	2.36234
66.055	2.03316	1.02374	1.10648	2.24708	2.51523	0.90094	2.36464
67.0559	2.03314	1.03122	1.08645	2.24885	2.52005	0.90899	2.36304
68.0567	2.03347	1.03928	1.06798	2.25062	2.52533	0.91673	2.36261
69.0576	2.03949	1.05686	1.07535	2.25239	2.53811	0.91947	2.38192
70.0584	2.0455	1.07445	1.08106	2.25416	2.5509	0.9222	2.39838
71.0592	2.05152	1.09203	1.05986	2.25593	2.56367	0.92493	2.36888
72.0601	2.05753	1.10962	1.03846	2.25759	2.57645	0.92766	2.34177
73.0609	2.06355	1.1272	1.01406	2.25764	2.58923	0.9304	2.35202
74.0617	2.06922	1.14431	0.99048	2.25768	2.601	0.93275	2.36147
75.0626	2.06968	1.15422	0.9794	2.25744	2.59743	0.92932	2.35873
76.0634	2.07003	1.16398	0.9694	2.2572	2.59352	0.92575	2.35609
77.0642	2.06867	1.17136	0.97538	2.25696	2.58457	0.92028	2.35497
78.065	2.0673	1.17875	0.98157	2.25672	2.57561	0.91481	2.35475
79.0659	2.06594	1.18614	0.99073	2.25649	2.56666	0.90934	2.36751
80.0667	2.06457	1.19352	1.00082	2.25625	2.5577	0.90388	2.3799
81.0676	2.0632	1.2009	1.02412	2.25601	2.54875	0.89841	2.38708
82.0684	2.06224	1.20669	1.04503	2.25577	2.5403	0.89359	2.39328
83.0692	2.06677	1.19068	1.03343	2.25554	2.53888	0.89758	2.38609
84.0701	2.07136	1.17445	1.02318	2.2553	2.53752	0.90165	2.38006
85.0709	2.07667	1.15537	1.03088	2.25507	2.53709	0.90687	2.3895
86.0717	2.08197	1.13628	1.0368	2.25483	2.53666	0.91209	2.39964
87.0726	2.08728	1.1172	1.01981	2.25459	2.53622	0.91732	2.41887
88.0734	2.09258	1.09814	1.00442	2.25435	2.53578	0.92255	2.43776
89.0742	2.09775	1.0794	1.00935	2.25412	2.53522	0.9277	2.4522
90.0751	2.10224	1.06229	1.01284	2.25388	2.53404	0.93253	2.46591
91.0759	2.09837	1.06535	0.99861	2.25364	2.52526	0.93333	2.47057
92.0767	2.0945	1.06841	0.98591	2.25323	2.51648	0.93412	2.4754
93.0776	2.09064	1.07148	0.99181	2.25075	2.50769	0.93492	2.4822
94.0784	2.08677	1.07454	0.99861	2.24818	2.49891	0.93572	2.48776
95.0792	2.0829	1.07761	1.01616	2.24461	2.49013	0.93652	2.47878
96.0801	2.07908	1.08049	1.0324	2.24104	2.48142	0.93724	2.47061
97.0809	2.07579	1.08122	1.03355	2.23747	2.4736	0.93706	2.47163
98.0817	2.07279	1.08086	1.0372	2.2339	2.46622	0.93643	2.4719
99.0826	2.0729	1.06815	1.06903	2.23033	2.46393	0.93063	2.46363
100.083	2.07302	1.05543	1.0965	2.22676	2.46164	0.92483	2.45602
101.084	2.07313	1.04271	1.07597	2.22319	2.45935	0.91903	2.45554
102.085	2.07324	1.02999	1.05762	2.21962	2.45707	0.91324	2.45489
103.086	2.07335	1.01727	1.06273	2.21605	2.45477	0.90744	2.45235
104.087	2.07349	1.0053	1.06865	2.21248	2.45258	0.90186	2.45161
105.088	2.07398	1.00132	1.08294	2.20891	2.45143	0.89857	2.46996
106.088	2.07455	0.99933	1.0977	2.20533	2.45054	0.89585	2.48464
107.089	2.07599	1.01792	1.11724	2.20177	2.45231	0.89903	2.4615
108.09	2.07743	1.0365	1.1331	2.1982	2.45409	0.90221	2.43564
109.091	2.07887	1.05509	1.1117	2.19463	2.45587	0.90539	2.38215
110.092	2.08031	1.07367	1.09161	2.19106	2.45764	0.90857	2.33191
111.093	2.08175	1.09226	1.08452	2.18749	2.45942	0.91175	2.31387
112.093	2.08312	1.11011	1.0788	2.1843	2.4613	0.91448	2.29435
113.094	2.08376	1.12069	1.08628	2.18482	2.46416	0.91281	2.26038
114.095	2.08429	1.13017	1.09691	2.18574	2.46717	0.91047	2.232
115.096	2.08377	1.12927	1.13744	2.19052	2.4716	0.90183	2.25693
116.097	2.08325	1.12836	1.17303	2.19529	2.47604	0.89318	2.27618
117.098	2.08273	1.12746	1.16249	2.20007	2.48047	0.88454	2.2424
118.098	2.08222	1.12655	1.15205	2.20485	2.4849	0.8759	2.21108
119.099	2.0817	1.12565	1.14249	2.20962	2.48933	0.86726	2.20234
120.1	2.08117	1.125	1.13091	2.2144	2.4936	0.85974	2.19454
121.101	2.08059	1.12671	1.10117	2.21917	2.49643	0.86219	2.19521
122.102	2.08001	1.12865	1.07393	2.22395	2.49912	0.86559	2.19614
123.103	2.07938	1.13256	1.06877	2.22872	2.5006	0.87739	2.19938
124.103	2.07874	1.13646	1.0642	2.2335	2.50207	0.8892	2.20461
125.104	2.07811	1.14037	1.0648	2.23828	2.50355	0.901	2.22713
126.105	2.07748	1.14428	1.06588	2.24305	2.50504	0.91281	2.24633
127.106	2.07685	1.14819	1.07109	2.24783	2.50652	0.92461	2.23722
128.107	2.07574	1.15082	1.0757	2.25261	2.508	0.93564	2.22923
129.108	2.07067	1.14275	1.07528	2.25738	2.50953	0.94018	2.23075
130.108	2.06537	1.13406	1.07519	2.26216	2.51107	0.94434	2.23552
131.109	2.05816	1.12021	1.07791	2.26694	2.51262	0.94537	2.26705
132.11	2.05095	1.10636	1.08203	2.27158	2.51418	0.94639	2.2924
133.111	2.04374	1.0925	1.09762	2.2751	2.51574	0.94742	2.26766
134.112	2.03652	1.07865	1.11242	2.27831	2.5173	0.94846	2.24638
135.113	2.02931	1.0648	1.12098	2.27899	2.51886	0.94949	2.25263
136.113	2.02331	1.05407	1.12616	2.27968	2.52058	0.94966	2.25599
137.114	2.02675	1.06779	1.10498	2.28036	2.52361	0.94317	2.23679
138.115	2.03049	1.08226	1.08651	2.28104	2.52667	0.93646	2.22633
139.116	2.0365	1.1026	1.08893	2.28172	2.53004	0.92816	2.28318
140.117	2.04251	1.12293	1.0915	2.28241	2.5334	0.91985	2.33298
141.118	2.04852	1.14327	1.09515	2.28309	2.53678	0.91154	2.32934
142.118	2.05452	1.16361	1.09745	2.28377	2.54015	0.90324	2.32526
143.119	2.06053	1.18394	1.08956	2.28446	2.54352	0.89493	2.31794
144.12	2.06639	1.2006	1.08135	2.28514	2.54459	0.88704	2.3113
145.121	2.0712	1.19025	1.07074	2.28582	2.52885	0.88222	2.30967
146.122	2.07601	1.17965	1.05658	2.2865	2.51296	0.87743	2.30611
147.123	2.08074	1.16728	1.0168	2.28719	2.49596	0.87285	2.28863
148.123	2.08547	1.15491	0.97956	2.28787	2.47896	0.86826	2.27261
149.124	2.09021	1.14254	0.96047	2.28856	2.46196	0.86368	2.26698
150.125	2.09478	1.13038	0.94462	2.28925	2.44533	0.8592	2.26362
151.126	2.09825	1.11977	0.95153	2.28993	2.43136	0.8554	2.27609
152.127	2.09957	1.11213	0.95907	2.29055	2.4225	0.85295	2.28585
153.128	2.08615	1.12496	0.9709	2.29076	2.44889	0.85974	2.2769
154.128	2.07274	1.13779	0.97852	2.29053	2.47529	0.86653	2.27204
155.129	2.05933	1.15061	0.95759	2.28733	2.50168	0.87332	2.29485
156.13	2.04592	1.16344	0.93972	2.28412	2.52808	0.88011	2.31513
157.131	2.0325	1.17626	0.94241	2.28092	2.55447	0.8869	2.31851
158.132	2.01967	1.18858	0.94325	2.27772	2.57971	0.89362	2.32263
159.133	2.0107	1.19754	0.93193	2.27452	2.59737	0.89983	2.3317
160.133	2.00407	1.20445	0.92099	2.27131	2.61041	0.90573	2.3336
161.134	2.0127	1.19807	0.91251	2.2681	2.59344	0.90961	2.28899
162.135	2.02134	1.19169	0.90522	2.2649	2.57647	0.91349	2.2516
163.136	2.02997	1.18531	0.90556	2.26169	2.5595	0.91738	2.26051
164.137	2.0386	1.17893	0.90691	2.25849	2.54253	0.92126	2.26807
165.138	2.04723	1.17255	0.91461	2.25529	2.52556	0.92514	2.26716
166.138	2.05574	1.16629	0.92202	2.25209	2.50969	0.9292	2.26436
167.139	2.06345	1.16082	0.92765	2.24888	2.50071	0.9343	2.24982
168.14	2.0709	1.15561	0.93659	2.24568	2.49397	0.93975	2.23969
169.141	2.07677	1.15196	0.9658	2.24248	2.50098	0.94729	2.25661
170.142	2.08263	1.1483	0.99251	2.23928	2.50799	0.95483	2.26998
171.143	2.0885	1.14465	1.00399	2.23607	2.515	0.96236	2.26187
172.143	2.09437	1.141	1.00944	2.23287	2.52201	0.9699	2.25577
173.144	2.10024	1.13734	0.97888	2.22967	2.52902	0.97744	2.26172
174.145	2.10543	1.13412	0.95677	2.22632	2.53514	0.98396	2.26687
175.146	2.10671	1.1335	0.98453	2.22214	2.53606	0.98444	2.26728
176.147	2.1072	1.13339	1.00761	2.21795	2.53595	0.98373	2.26504
177.148	2.1032	1.13625	1.00347	2.21369	2.52986	0.97609	2.24736
178.148	2.0992	1.13911	1.00076	2.20944	2.52378	0.96846	2.23117
179.149	2.09519	1.14198	1.00623	2.20519	2.51769	0.96082	2.22345
180.15	2.09118	1.14484	1.01489	2.20094	2.5116	0.95317	2.21658
181.151	2.08717	1.1477	1.04169	2.19669	2.50551	0.94554	2.21452
182.152	2.08285	1.14867	1.06403	2.19244	2.49978	0.93834	2.21535
183.153	2.07679	1.13902	1.06149	2.18819	2.49605	0.9336	2.23232
184.153	2.07052	1.12808	1.05948	2.18394	2.49257	0.92915	2.24688
185.154	2.06307	1.10999	1.06039	2.17968	2.49044	0.92637	2.24809
186.155	2.05561	1.0919	1.06127	2.17543	2.48831	0.92359	2.25148
187.156	2.04816	1.0738	1.06202	2.17118	2.48618	0.9208	2.26678
188.157	2.0407	1.05571	1.06285	2.16693	2.48406	0.91801	2.28037
189.158	2.03325	1.03762	1.06416	2.16269	2.48193	0.91523	2.2848
190.158	2.02693	1.02321	1.06395	2.15844	2.48097	0.91295	2.29004
191.159	2.02661	1.0284	1.05567	2.15418	2.48623	0.9133	2.29961
192.16	2.02671	1.03497	1.05045	2.14993	2.49192	0.91384	2.31673
193.161	2.02905	1.04882	1.06132	2.14568	2.49993	0.91536	2.37357
194.162	2.03138	1.06268	1.0707	2.14299	2.50793	0.91689	2.42359
195.163	2.03371	1.07654	1.0723	2.14834	2.51594	0.91841	2.43828
196.163	2.03604	1.09039	1.06932	2.1542	2.52395	0.91994	2.45276
197.164	2.03837	1.10425	1.04284	2.16268	2.53195	0.92146	2.46624
198.165	2.03992	1.11752	1.02275	2.17115	2.53836	0.92226	2.48136
199.166	2.03754	1.1278	1.035	2.17963	2.53669	0.91943	2.50477
200.167	2.03504	1.13799	1.04424	2.1881	2.53476	0.91648	2.52692
201.168	2.03189	1.1477	1.03842	2.19657	2.53152	0.91294	2.54278
202.168	2.02874	1.1574	1.02788	2.20505	2.52828	0.9094	2.55527
203.169	2.02559	1.16711	0.99404	2.21352	2.52505	0.90587	2.55119
204.17	2.02245	1.17681	0.96829	2.22199	2.52181	0.90233	2.54651
205.171	2.0193	1.18652	0.98203	2.23046	2.51857	0.89879	2.53892
206.172	2.0163	1.19253	0.99171	2.23893	2.51582	0.89336	2.53359
207.173	2.01395	1.18073	0.98175	2.24741	2.51544	0.87876	2.53919
208.173	2.0116	1.16891	0.97369	2.25588	2.51507	0.86416	2.54281
209.174	2.00927	1.15694	0.97467	2.26436	2.51471	0.84947	2.53705
210.175	2.00693	1.14498	0.97816	2.27283	2.51435	0.83479	2.53581
211.176	2.00459	1.13301	0.99349	2.2813	2.51399	0.82011	2.55595
212.177	2.00221	1.12139	1.00852	2.28978	2.51371	0.80637	2.57594
213.178	1.99963	1.1114	1.02217	2.29825	2.51381	0.79706	2.59525
214.178	1.99676	1.10389	1.02882	2.30587	2.51451	0.79452	2.60537
215.179	1.99252	1.10784	1.00325	2.30957	2.5179	0.82315	2.57317
216.18	1.98828	1.11179	0.98524	2.31263	2.5213	0.85178	2.54042
217.181	1.98403	1.11574	1.00163	2.31276	2.52469	0.88042	2.50514
218.182	1.97979	1.11969	1.01676	2.31289	2.52809	0.90905	2.47146
219.183	1.97555	1.12364	1.0262	2.31302	2.53149	0.93768	2.44501
220.183	1.9718	1.12706	1.03706	2.31315	2.53427	0.9646	2.41986
221.184	1.9703	1.12817	1.05425	2.31328	2.53435	0.98388	2.40048
222.185	1.97027	1.12774	1.0719	2.31341	2.53265	0.99814	2.38347
223.186	1.97673	1.12058	1.09155	2.31354	2.5231	0.99024	2.37695
224.187	1.98319	1.11341	1.11367	2.31366	2.51355	0.98233	2.37608
225.188	1.98965	1.10625	1.14651	2.31379	2.50399	0.97443	2.39985
226.188	1.99611	1.09908	1.17233	2.31392	2.49444	0.96652	2.42473
227.189	2.00257	1.09191	1.16794	2.31405	2.48489	0.95862	2.45439
228.19	2.00881	1.08661	1.16365	2.31418	2.4769	0.95105	2.4838
229.191	2.01411	1.08923	1.15981	2.31431	2.47556	0.94488	2.51213
230.192	2.01907	1.09481	1.15343	2.31444	2.47671	0.93925	2.53296
231.193	2.02254	1.11289	1.13639	2.31457	2.48836	0.93583	2.52222
232.193	2.02602	1.13096	1.11933	2.3147	2.5	0.93242	2.51424
233.194	2.02951	1.14904	1.10214	2.31483	2.51165	0.929	2.51781
234.195	2.03299	1.16712	1.09196	2.31489	2.52329	0.92558	2.51122
235.196	2.03647	1.1852	1.11069	2.31466	2.53494	0.92217	2.46268
236.197	2.03962	1.19894	1.12552	2.31433	2.5448	0.91912	2.42289
237.198	2.04143	1.19496	1.12444	2.31355	2.54737	0.91758	2.41882
238.198	2.04294	1.18693	1.1196	2.31277	2.54829	0.91639	2.42076
239.199	2.04321	1.16255	1.09957	2.31198	2.54247	0.9166	2.44698
240.2	2.04349	1.13816	1.08001	2.3112	2.53666	0.9168	2.47255
241.201	2.04376	1.11378	1.06235	2.31042	2.53084	0.917	2.49554
242.202	2.04403	1.08939	1.04965	2.30964	2.52503	0.9172	2.51802
243.203	2.0443	1.06501	1.05658	2.30886	2.51922	0.9174	2.53845
244.203	2.04523	1.04496	1.05738	2.30808	2.51402	0.91664	2.55858
245.204	2.04872	1.04192	1.0341	2.30729	2.51124	0.91212	2.57758
246.205	2.05256	1.04122	1.01124	2.30651	2.50878	0.90707	2.58767
247.206	2.05776	1.04961	0.98996	2.30573	2.50762	0.90002	2.56315
248.207	2.06297	1.05799	0.96943	2.30495	2.50646	0.89296	2.54027
249.208	2.06818	1.06637	0.95178	2.30417	2.5053	0.8859	2.52365
250.209	2.07338	1.07476	0.93627	2.30339	2.50414	0.87884	2.50524
251.209	2.07859	1.08314	0.92889	2.30261	2.50298	0.87178	2.48002
252.21	2.08307	1.09147	0.92125	2.30183	2.50214	0.86948	2.4671
253.211	2.08483	1.09954	0.91268	2.30105	2.50252	0.88505	2.50041
254.212	2.08639	1.1076	0.90474	2.30022	2.50299	0.90195	2.51883
255.213	2.0872	1.11559	0.89912	2.29924	2.50379	0.9238	2.48179
256.214	2.088	1.12357	0.88962	2.29808	2.50459	0.94565	2.45568
257.214	2.08881	1.13156	0.86582	2.29629	2.5054	0.96749	2.46987
258.215	2.08961	1.13955	0.84721	2.29451	2.5062	0.98934	2.47672
259.216	2.09042	1.14753	0.84757	2.29272	2.50701	1.01119	2.45674
260.217	2.09067	1.15314	0.85123	2.29093	2.51035	1.02711	2.4406
261.218	2.0889	1.15014	0.86681	2.28915	2.52286	1.02162	2.43828
262.219	2.08708	1.14692	0.87993	2.28736	2.53561	1.01558	2.4325
263.219	2.08508	1.1429	0.88426	2.28557	2.54921	1.00754	2.41431
264.22	2.08308	1.13888	0.88441	2.28379	2.56281	0.9995	2.3971
265.221	2.08107	1.13486	0.86978	2.282	2.57641	0.99146	2.38335
266.222	2.07911	1.13091	0.85399	2.28021	2.58975	0.98351	2.36588
267.223	2.0773	1.12724	0.83414	2.27843	2.60214	0.97587	2.33536
268.224	2.0764	1.12515	0.8172	2.27664	2.60902	0.97005	2.31231
269.224	2.07864	1.12858	0.81039	2.27485	2.5967	0.97055	2.3152
270.225	2.08087	1.13201	0.8059	2.27307	2.58438	0.97105	2.31401
271.226	2.08311	1.13545	0.80936	2.27128	2.57206	0.97156	2.29872
272.227	2.08535	1.13888	0.81937	2.2695	2.55974	0.97206	2.28593
273.228	2.08758	1.14231	0.85169	2.26771	2.54742	0.97256	2.28168
274.229	2.0898	1.14548	0.88545	2.26592	2.53547	0.9724	2.27471
275.229	2.09197	1.14776	0.92405	2.26412	2.52478	0.96999	2.25853
276.23	2.09406	1.14881	0.95622	2.26212	2.51582	0.96448	2.25426
277.231	2.09591	1.14578	0.96682	2.25949	2.51265	0.94861	2.28985
278.232	2.09775	1.14275	0.98209	2.25686	2.50949	0.93273	2.31466
279.233	2.09959	1.13971	1.01283	2.25423	2.50631	0.91686	2.30368
280.234	2.10144	1.13668	1.03734	2.2516	2.50314	0.90099	2.29588
281.234	2.10328	1.13365	1.04136	2.24896	2.49997	0.88511	2.29852
282.235	2.10405	1.13003	1.04508	2.24633	2.49725	0.8702	2.29459
283.236	2.10132	1.1245	1.04781	2.2437	2.49603	0.85843	2.26933
284.237	2.09619	1.11766	1.05266	2.24107	2.49583	0.84881	2.25149
285.238	2.08328	1.10657	1.06438	2.23843	2.49894	0.84617	2.25759
286.239	2.07038	1.09549	1.0698	2.2358	2.50204	0.84352	2.2658
287.239	2.05747	1.0844	1.05505	2.23317	2.50515	0.84087	2.28076
288.24	2.04457	1.07332	1.04818	2.23054	2.50826	0.83821	2.30107
289.241	2.03167	1.06224	1.06627	2.22791	2.51136	0.83556	2.33826
290.242	2.0199	1.05319	1.08136	2.22527	2.51545	0.83569	2.36731
291.243	2.01167	1.0505	1.08709	2.22264	2.52259	0.84455	2.37079
292.244	2.00488	1.05038	1.09295	2.22001	2.53097	0.85694	2.3776
293.244	2.00256	1.05828	1.09925	2.21738	2.54321	0.88032	2.39472
294.245	2.00024	1.06619	1.1009	2.21475	2.55546	0.90371	2.40779
295.246	1.99793	1.07409	1.08822	2.21211	2.56771	0.92709	2.40838
296.247	1.99561	1.082	1.07956	2.20999	2.57995	0.95048	2.40996
297.248	1.99329	1.08991	1.08318	2.20943	2.5922	0.97386	2.41457
298.249	1.99127	1.09541	1.08764	2.20896	2.60101	0.99128	2.41256
299.249	1.99017	1.09363	1.09466	2.20879	2.59946	0.99069	2.3905
300.25	1.9893	1.09004	1.08626	2.20863	2.59535	0.98564	2.37854
301.251	1.98912	1.08106	1.03158	2.20846	2.58354	0.96722	2.39685
302.252	1.98893	1.07208	0.98631	2.2083	2.57173	0.94881	2.42043
303.253	1.98875	1.0631	0.96901	2.20813	2.55992	0.93039	2.45971
304.254	1.98856	1.05411	0.95471	2.20797	2.54811	0.91197	2.48995
305.254	1.98838	1.04513	0.94923	2.20781	2.5363	0.89355	2.49356
306.255	1.9894	1.03865	0.93893	2.20765	2.5274	0.87821	2.4957
307.256	1.99396	1.03949	0.91453	2.20748	2.52701	0.87185	2.49354
308.257	1.99903	1.04138	0.89901	2.20732	2.52784	0.86678	2.48879
309.258	2.00556	1.04631	0.90918	2.20715	2.53222	0.86546	2.47651
310.259	2.0121	1.05125	0.92331	2.20699	2.5366	0.86414	2.46317
311.259	2.01864	1.05619	0.94881	2.20682	2.54097	0.86281	2.4468
312.26	2.02518	1.06112	0.96408	2.20666	2.54535	0.86149	2.43023
313.261	2.03171	1.06606	0.95023	2.2065	2.54973	0.86017	2.41309
314.262	2.03706	1.06984	0.94254	2.20634	2.55224	0.86222	2.39957
315.263	2.03903	1.07036	0.95219	2.20617	2.54947	0.87381	2.39622
316.264	2.04078	1.07066	0.96165	2.20709	2.54635	0.88606	2.38943
317.264	2.04187	1.07033	0.97058	2.21106	2.54219	0.90017	2.37299
318.265	2.04296	1.07	0.9733	2.2156	2.53804	0.91428	2.35469
319.266	2.04404	1.06967	0.95881	2.22176	2.53389	0.92838	2.33121
320.267	2.04513	1.06934	0.9448	2.22791	2.52973	0.94248	2.31389
321.268	2.04622	1.06901	0.93212	2.23407	2.52558	0.95659	2.31351
322.269	2.04895	1.07153	0.93021	2.24022	2.52299	0.96634	2.31481
323.269	2.05617	1.0818	0.95763	2.24638	2.52465	0.96419	2.32065
324.27	2.06343	1.09217	0.98859	2.25253	2.52636	0.96191	2.32029
325.271	2.07084	1.10278	1.02912	2.25869	2.52821	0.95926	2.30315
326.272	2.07824	1.11339	1.06104	2.26484	2.53005	0.9566	2.29491
327.273	2.08565	1.12401	1.06986	2.271	2.5319	0.95394	2.31053
328.274	2.09265	1.13436	1.07619	2.27716	2.53355	0.95096	2.32628
329.274	2.09856	1.14404	1.07588	2.28332	2.53467	0.94714	2.34233
330.275	2.10078	1.1514	1.07685	2.28947	2.53403	0.94046	2.35745
331.276	2.09328	1.15268	1.08118	2.29563	2.52873	0.92624	2.37009
332.277	2.08577	1.15395	1.08058	2.30178	2.52343	0.91202	2.37534
333.278	2.07827	1.15523	1.06709	2.30794	2.51813	0.89779	2.3613
334.279	2.07076	1.15651	1.06546	2.31409	2.51283	0.88357	2.3529
335.279	2.06326	1.15778	1.09456	2.32025	2.50754	0.86935	2.35916
336.28	2.05652	1.15873	1.11558	2.32452	2.50317	0.8562	2.35735
337.281	2.05172	1.15883	1.11582	2.32393	2.50123	0.84581	2.33483
338.282	2.04945	1.15785	1.11053	2.3212	2.5024	0.83897	2.32052
339.283	2.05358	1.15409	1.09109	2.313	2.51153	0.84119	2.32714
340.284	2.05772	1.15034	1.07804	2.3048	2.52066	0.84342	2.34323
341.284	2.06186	1.14658	1.08115	2.29659	2.52978	0.84565	2.38327
342.285	2.066	1.14282	1.08491	2.28839	2.53891	0.84787	2.41566
343.286	2.07014	1.13906	1.09033	2.28018	2.54804	0.8501	2.42885
344.287	2.07475	1.13617	1.09074	2.27198	2.55515	0.85202	2.43919
345.288	2.08054	1.13545	1.0787	2.26378	2.55726	0.85318	2.44243
346.289	2.08716	1.13626	1.06743	2.25558	2.55584	0.85379	2.44429
347.289	2.09583	1.14083	1.05804	2.24737	2.5457	0.85308	2.44273
348.29	2.10449	1.14539	1.04796	2.23917	2.53556	0.85236	2.43777
349.291	2.11316	1.14996	1.0362	2.23096	2.52541	0.85165	2.42451
350.292	2.12183	1.15452	1.03339	2.22276	2.51527	0.85094	2.41216
351.293	2.1305	1.15909	1.0523	2.21456	2.50513	0.85023	2.402
352.294	2.13653	1.16357	1.06662	2.20635	2.49644	0.84904	2.38828
353.294	2.13622	1.16783	1.06989	2.19815	2.49123	0.84674	2.36598
354.295	2.13322	1.172	1.06796	2.18994	2.4875	0.84395	2.35366
355.296	2.12378	1.17595	1.05359	2.18174	2.48731	0.84002	2.36519
356.297	2.11435	1.1799	1.04049	2.17474	2.48711	0.83608	2.37519
357.298	2.10492	1.18386	1.03043	2.17058	2.48692	0.83215	2.38157
358.299	2.09549	1.18781	1.02518	2.16945	2.48672	0.82822	2.38664
359.299	2.08605	1.19176	1.03126	2.17543	2.48653	0.82429	2.38865
360.3	2.07505	1.19379	1.04202	2.18141	2.48725	0.82348	2.39655
361.301	2.0604	1.1913	1.06371	2.18739	2.4901	0.82993	2.41816
362.302	2.04482	1.18767	1.08021	2.19336	2.4935	0.83823	2.42749
363.303	2.02707	1.18138	1.0847	2.19934	2.49815	0.85083	2.40836
364.304	2.00933	1.17509	1.08492	2.20532	2.50281	0.86342	2.39074
365.304	1.99158	1.1688	1.07537	2.2113	2.50747	0.87602	2.37661
366.305	1.97384	1.16251	1.07406	2.21727	2.51212	0.88862	2.36488
367.306	1.95609	1.15623	1.09151	2.22325	2.51678	0.90122	2.35865
368.307	1.94677	1.15196	1.10491	2.22923	2.52122	0.90935	2.35936
369.308	1.95648	1.15224	1.10913	2.23521	2.52515	0.90738	2.37575
370.309	1.96887	1.15317	1.10652	2.24118	2.52901	0.90398	2.39222
371.309	1.98727	1.15554	1.08863	2.24716	2.53272	0.89739	2.40886
372.31	2.00567	1.1579	1.07696	2.25314	2.53643	0.8908	2.4221
373.311	2.02407	1.16027	1.07913	2.25912	2.54013	0.88421	2.42778
374.312	2.04246	1.16264	1.08079	2.26509	2.54383	0.87763	2.43014
375.313	2.06087	1.16501	1.08133	2.27107	2.54754	0.87104	2.42519
376.314	2.07437	1.16476	1.07787	2.27681	2.54753	0.8717	2.4258
377.314	2.07717	1.15877	1.06564	2.28202	2.5394	0.88828	2.43864
378.315	2.07936	1.15246	1.06058	2.28509	2.53081	0.90574	2.44326
379.316	2.08026	1.14546	1.07111	2.28352	2.52123	0.92514	2.42999
380.317	2.08115	1.13845	1.07467	2.28195	2.51166	0.94453	2.42625
381.318	2.08205	1.13145	1.06317	2.28038	2.50208	0.96392	2.4431
382.319	2.08288	1.1244	1.05256	2.27881	2.49267	0.98309	2.44722
383.319	2.08355	1.11728	1.04384	2.27724	2.48361	1.00177	2.42411
384.32	2.08129	1.10864	1.03097	2.27567	2.48151	1.01094	2.40884
385.321	2.07279	1.09678	1.00928	2.2741	2.49421	0.99988	2.41022
386.322	2.06429	1.08491	0.98941	2.27253	2.5069	0.98881	2.41837
387.323	2.05579	1.07304	0.97337	2.27096	2.5196	0.97775	2.44082
388.324	2.04729	1.06117	0.96474	2.26939	2.5323	0.96668	2.45773
389.324	2.03879	1.0493	0.97161	2.26783	2.545	0.95562	2.46304
390.325	2.03103	1.03871	0.9716	2.26626	2.55699	0.94507	2.4558
391.326	2.02483	1.03075	0.95732	2.26469	2.56753	0.93561	2.42252
392.327	2.02271	1.02977	0.9534	2.26312	2.57421	0.92898	2.39569
393.328	2.02903	1.04315	0.97085	2.26155	2.57296	0.92821	2.38216
394.329	2.03534	1.05652	0.97316	2.25998	2.57171	0.92745	2.3752
395.329	2.04166	1.0699	0.94451	2.25841	2.57046	0.92668	2.38168
396.33	2.04797	1.08328	0.92081	2.25684	2.56922	0.92591	2.39132
397.331	2.05429	1.09666	0.90719	2.25527	2.56797	0.92514	2.40738
398.332	2.05952	1.10913	0.90042	2.25399	2.56666	0.92319	2.41437
399.333	2.06257	1.11979	0.90746	2.25328	2.56526	0.91883	2.40308
400.334	2.06291	1.12818	0.90501	2.2526	2.56372	0.9115	2.39914
401.334	2.05782	1.13207	0.88357	2.25196	2.56194	0.89822	2.40991
402.335	2.05274	1.13595	0.87192	2.25133	2.56015	0.88494	2.41266
403.336	2.04766	1.13983	0.87969	2.2507	2.55837	0.87166	2.39949
404.337	2.04258	1.14371	0.8882	2.25007	2.55658	0.85838	2.39332
405.338	2.03749	1.14758	0.89813	2.24944	2.55479	0.8451	2.40096
406.339	2.03353	1.14964	0.90219	2.2488	2.55184	0.8351	2.4089
407.339	2.03174	1.14814	0.89476	2.24817	2.5466	0.83152	2.41744
408.34	2.03151	1.1441	0.89151	2.24754	2.53974	0.83253	2.42245
409.341	2.03431	1.13513	0.89638	2.24691	2.52972	0.84243	2.42062
410.342	2.0371	1.12615	0.89118	2.24627	2.5197	0.85233	2.41806
411.343	2.0399	1.11718	0.86658	2.24564	2.50967	0.86223	2.4141
412.344	2.04269	1.1082	0.85609	2.245	2.49965	0.87213	2.41098
413.344	2.04548	1.09923	0.87262	2.24437	2.48963	0.88203	2.40948
414.345	2.04929	1.0935	0.87632	2.24374	2.48302	0.88754	2.40863
415.346	2.05504	1.09392	0.85567	2.24311	2.4829	0.88472	2.40905
416.347	2.06163	1.097	0.8441	2.24248	2.48558	0.8783	2.40481
417.348	2.0698	1.1051	0.84967	2.24184	2.49355	0.8651	2.39179
418.349	2.07797	1.1132	0.85671	2.24323	2.50152	0.8519	2.38834
419.349	2.08614	1.1213	0.8665	2.24841	2.50948	0.83869	2.4028
420.35	2.09431	1.12941	0.88071	2.25431	2.51745	0.82549	2.41183
421.351	2.10248	1.13751	0.90315	2.26158	2.52541	0.81228	2.41076
422.352	2.10664	1.14468	0.91896	2.26885	2.52956	0.80336	2.40612
423.353	2.10344	1.15013	0.92258	2.27611	2.52667	0.80233	2.3949
424.354	2.09837	1.15515	0.92876	2.28338	2.52199	0.80331	2.39285
425.354	2.08986	1.15937	0.93962	2.29064	2.51404	0.80795	2.40759
426.355	2.08136	1.16359	0.94574	2.29791	2.50609	0.81259	2.4217
427.356	2.07286	1.16781	0.94325	2.30518	2.49814	0.81723	2.43464
428.357	2.06436	1.17202	0.95087	2.31244	2.49018	0.82187	2.44061
429.358	2.05586	1.17624	0.97673	2.31971	2.48223	0.82651	2.43399
430.359	2.05059	1.17666	0.99391	2.32697	2.4783	0.83177	2.42609
431.359	2.05112	1.17026	0.99555	2.33424	2.48158	0.83812	2.41587
432.36	2.05239	1.16298	0.99995	2.34151	2.48577	0.84462	2.41012
433.361	2.05499	1.15415	1.00924	2.34877	2.49161	0.85136	2.4123
434.362	2.05759	1.14533	1.0038	2.35604	2.49744	0.8581	2.41715
435.363	2.06019	1.13649	0.97233	2.36331	2.50328	0.86484	2.42669
436.364	2.06278	1.12766	0.95365	2.37058	2.50912	0.87158	2.42694
437.364	2.06538	1.11884	0.95736	2.37785	2.51495	0.87832	2.4109
438.365	2.06176	1.11328	0.96133	2.38162	2.51669	0.88088	2.3943
439.366	2.0473	1.11342	0.96574	2.37933	2.5113	0.87617	2.3767
440.367	2.03249	1.11375	0.96779	2.37419	2.50567	0.87121	2.35598
441.368	2.01705	1.11441	0.96577	2.36411	2.49963	0.86584	2.32988
442.369	2.00162	1.11506	0.96582	2.35404	2.49359	0.86047	2.3076
443.369	1.98618	1.11572	0.96941	2.34396	2.48755	0.8551	2.29188
444.37	1.9716	1.11605	0.96844	2.33388	2.48196	0.85026	2.28005
445.371	1.95847	1.11585	0.9597	2.32381	2.47713	0.84633	2.27485
446.372	1.95552	1.11186	0.94228	2.31373	2.47768	0.84876	2.27924
447.373	1.96977	1.10147	0.91018	2.30366	2.48733	0.86195	2.29984
448.374	1.98402	1.09108	0.88429	2.29358	2.49697	0.87513	2.31248
449.374	1.99827	1.08069	0.86885	2.28351	2.50661	0.88832	2.31178
450.375	2.01252	1.0703	0.85933	2.27343	2.51624	0.9015	2.30561
451.376	2.02678	1.05992	0.85969	2.26335	2.52588	0.91469	2.29034
452.377	2.03929	1.05064	0.8554	2.25328	2.53437	0.92557	2.27652
453.378	2.04893	1.0432	0.84344	2.2432	2.54096	0.93262	2.2651
454.379	2.05197	1.03999	0.83726	2.23313	2.5432	0.93092	2.25731
455.379	2.04417	1.04371	0.84057	2.22305	2.53828	0.91483	2.2555
456.38	2.03638	1.04743	0.84441	2.21297	2.53336	0.89874	2.26081
457.381	2.02859	1.05115	0.84911	2.2029	2.52843	0.88265	2.27777
458.382	2.02079	1.05487	0.85714	2.19463	2.52351	0.86656	2.29502
459.383	2.013	1.05859	0.87059	2.1893	2.51859	0.85046	2.31272
460.384	2.00722	1.06262	0.88391	2.1871	2.5145	0.83745	2.33791
461.384	2.00468	1.06715	0.89702	2.18993	2.51175	0.82937	2.37515
462.385	2.00605	1.07229	0.90888	2.19276	2.51062	0.82727	2.41135
463.386	2.01366	1.07838	0.91872	2.1956	2.51206	0.83468	2.44589
464.387	2.02127	1.08448	0.91967	2.19844	2.51351	0.8421	2.48248
465.388	2.02888	1.09058	0.90652	2.20127	2.51495	0.84952	2.52235
466.389	2.0365	1.09668	0.89243	2.2041	2.51639	0.85694	2.55252
467.389	2.04411	1.10278	0.87686	2.20693	2.51783	0.86436	2.56743
468.39	2.05014	1.11076	0.87657	2.20976	2.51763	0.86983	2.55835
469.391	2.05372	1.12168	0.90017	2.2126	2.51488	0.87225	2.51175
470.392	2.05552	1.13472	0.91398	2.21543	2.51029	0.87251	2.47074
471.393	2.05459	1.15102	0.91259	2.21826	2.50286	0.86938	2.43842
472.394	2.05365	1.16732	0.91594	2.2211	2.49543	0.86625	2.42315
473.394	2.05272	1.18363	0.9266	2.22393	2.48799	0.86312	2.43417
474.395	2.05179	1.19993	0.94748	2.22677	2.48055	0.85999	2.44778
475.396	2.05085	1.21623	0.98401	2.2296	2.47312	0.85687	2.46536
476.397	2.05151	1.2248	0.99781	2.23243	2.47009	0.85531	2.47971
477.398	2.0546	1.22159	0.97705	2.23527	2.47377	0.85613	2.48915
478.399	2.05872	1.2133	0.97447	2.23759	2.48034	0.85799	2.48715
479.399	2.06443	1.19734	0.99936	2.23913	2.49128	0.86139	2.46788
480.4	2.07013	1.18139	1.00681	2.23839	2.50223	0.86479	2.45899
481.401	2.07584	1.16543	0.9881	2.23422	2.51317	0.86819	2.46567
482.402	2.08155	1.14947	0.97726	2.23005	2.52412	0.8716	2.47547
483.403	2.08726	1.13351	0.97814	2.22588	2.53506	0.87501	2.4899
484.404	2.08894	1.11929	0.9771	2.22171	2.54232	0.87582	2.49766
485.404	2.08468	1.10764	0.97324	2.21754	2.54415	0.87281	2.49557
486.405	2.07898	1.09662	0.95707	2.21337	2.54464	0.86886	2.49261
487.406	2.07115	1.08651	0.92282	2.2092	2.5432	0.86354	2.48839
488.407	2.06333	1.0764	0.91765	2.20502	2.54175	0.85823	2.49241
489.408	2.0555	1.06629	0.95492	2.20086	2.54031	0.85291	2.50845
490.409	2.04767	1.05618	0.97247	2.19669	2.53887	0.8476	2.52674
491.41	2.03985	1.04608	0.96144	2.19251	2.53743	0.84229	2.5483
492.41	2.03674	1.04134	0.95108	2.18834	2.53629	0.84352	2.57638
493.411	2.04043	1.04431	0.94166	2.18417	2.53557	0.85417	2.61385
494.412	2.04484	1.0481	0.92827	2.17999	2.5349	0.86581	2.62228
495.413	2.05027	1.05306	0.90918	2.17583	2.5343	0.87887	2.58922
496.414	2.05571	1.05802	0.89193	2.17165	2.53369	0.89194	2.5612
497.415	2.06114	1.06297	0.87727	2.16748	2.53308	0.90501	2.54033
498.415	2.06658	1.06793	0.88355	2.16331	2.53248	0.91807	2.52491
499.416	2.07202	1.07289	0.91933	2.15914	2.53187	0.93114	2.51719
500.417	2.07136	1.08289	0.93622	2.17622	2.52793	0.93263	2.51495
501.418	2.06217	1.09995	0.92666	2.22304	2.5193	0.91792	2.52041
502.419	2.04954	1.11391	0.93596	2.24881	2.50816	0.92548	2.51995
503.42	2.03213	1.12354	0.97147	2.24531	2.49352	0.96401	2.51126
504.42	2.01141	1.13707	0.98256	2.24112	2.47756	0.98846	2.48346
505.421	1.98612	1.15599	0.95993	2.23596	2.45978	0.99346	2.42928
506.422	1.95801	1.18001	0.93529	2.23299	2.43909	1.00182	2.37896
507.423	1.92604	1.21102	0.90788	2.23301	2.41442	1.0148	2.33393
508.424	1.89112	1.24662	0.90591	2.23242	2.39001	1.02703	2.28557
509.425	1.85218	1.28847	0.93859	2.231	2.36593	1.03822	2.23266
510.425	1.81062	1.33548	0.95832	2.22902	2.34312	1.04855	2.18384
511.426	1.76552	1.38949	0.96052	2.22628	2.32203	1.05771	2.14055
512.427	1.71883	1.44901	0.97438	2.22303	2.31193	1.05976	2.11342
513.428	1.67	1.51594	1.00391	2.21909	2.31661	1.05227	2.10801
514.429	1.62191	1.58807	1.01893	2.21466	2.32259	1.04349	2.09874
515.43	1.5748	1.66713	1.01459	2.20959	2.3303	1.03301	2.08432
516.43	1.55527	1.71039	1.01268	2.20406	2.33844	1.02291	2.08331
517.431	1.57231	1.7062	1.01402	2.19793	2.34715	1.01329	2.10007
518.432	1.5887	1.70567	1.02904	2.19143	2.35534	1.00578	2.10537
519.433	1.60424	1.70999	1.06206	2.18444	2.36286	1.00102	2.09558
520.434	1.61826	1.71535	1.07087	2.18035	2.37391	0.99929	2.06566
521.435	1.63029	1.72208	1.04799	2.18006	2.38958	1.00149	2.00941
522.435	1.64026	1.73157	1.0239	2.17948	2.40386	1.00619	1.96292
523.436	1.64756	1.74467	0.99824	2.1785	2.41634	1.01412	1.92911
524.437	1.65255	1.76023	0.98154	2.17725	2.41886	1.01571	1.90455
525.438	1.65454	1.77898	0.97639	2.17564	2.40853	1.00912	1.89194
526.439	1.65419	1.80125	0.98385	2.1757	2.39512	1.00483	1.8826
527.44	1.65084	1.82804	1.00747	2.17793	2.37777	1.00348	1.87747
528.44	1.64534	1.85678	1.03164	2.17983	2.35924	1.00478	1.88268
529.441	1.63711	1.88799	1.05649	2.18134	2.33923	1.00947	1.90103
530.442	1.62462	1.90601	1.07553	2.18252	2.31867	1.01594	1.91329
531.443	1.60676	1.90734	1.0872	2.18328	2.29743	1.02466	1.91783
532.444	1.58758	1.91058	1.07726	2.18367	2.27658	1.03357	1.91679
533.445	1.56674	1.91623	1.04017	2.18359	2.25625	1.04271	1.90873
534.445	1.54553	1.92395	1.02161	2.1826	2.23731	1.05048	1.90014
535.446	1.52386	1.93428	1.02618	2.18046	2.22013	1.05654	1.89089
536.447	1.50417	1.94685	1.04574	2.17796	2.20514	1.06026	1.87518
537.448	1.48696	1.96221	1.08386	2.175	2.19288	1.06109	1.85146
538.449	1.47429	1.98003	1.10648	2.17199	2.18316	1.05938	1.83955
539.45	1.4672	2.0009	1.11004	2.16893	2.17658	1.05454	1.84218
540.45	1.46323	2.00996	1.09977	2.16554	2.17239	1.04782	1.85074
541.451	1.46306	2.00461	1.0726	2.16176	2.17111	1.03879	1.86657
542.452	1.46755	2.00225	1.07106	2.15766	2.17159	1.02932	1.87553
543.453	1.4777	2.00353	1.10063	2.15316	2.17422	1.01932	1.87614
544.454	1.49133	2.00775	1.12573	2.14835	2.17769	1.01076	1.87325
545.455	1.50916	2.01554	1.14544	2.14318	2.1822	1.00394	1.86612
546.455	1.52834	2.02589	1.17087	2.13726	2.18685	1.00323	1.85329
547.456	1.54913	2.03932	1.20314	2.13046	2.19166	1.00983	1.83362
548.457	1.56983	2.05464	1.21989	2.12342	2.19707	1.01798	1.81812
549.458	1.59042	2.07224	1.21815	2.1161	2.2032	1.02798	1.80759
550.459	1.60948	2.0909	1.22036	2.10857	2.21054	1.03763	1.7922
551.46	1.62674	2.11081	1.22722	2.1008	2.21931	1.04685	1.77106
552.46	1.6415	2.1309	1.23693	2.09282	2.22963	1.05411	1.75627
553.461	1.65332	2.15122	1.24997	2.08461	2.24179	1.05906	1.74893
554.462	1.66209	2.17104	1.27136	2.0762	2.25541	1.06123	1.73571
555.463	1.66728	2.1903	1.30247	2.06754	2.27073	1.06016	1.71563
556.464	1.66924	2.20877	1.3039	2.05873	2.28687	1.0564	1.69997
557.465	1.66744	2.22635	1.27093	2.04973	2.30395	1.04953	1.68943
558.465	1.66279	2.24313	1.24929	2.04035	2.32071	1.04097	1.68785
559.466	1.65485	2.25901	1.24066	2.03054	2.33711	1.03048	1.69659
560.467	1.65015	2.26545	1.23193	2.02129	2.35185	1.02009	1.69404
561.468	1.64916	2.26109	1.22307	2.0127	2.36471	1.00981	1.67858
562.469	1.64496	2.25614	1.21396	2.00424	2.37461	1.00165	1.65154
563.47	1.63713	2.25052	1.20457	1.99595	2.38116	0.9959	1.61136
564.47	1.63892	2.2545	1.18877	1.98787	2.38388	0.99354	1.59781
565.471	1.65157	2.26932	1.16574	1.98005	2.3823	0.99501	1.6143
566.472	1.66095	2.28368	1.15962	1.97248	2.37683	0.99954	1.61903
567.473	1.66668	2.29751	1.17242	1.96521	2.36703	1.00749	1.61058
568.474	1.66889	2.31032	1.16761	1.95818	2.35413	1.0168	1.60329
569.475	1.66718	2.32199	1.1432	1.95143	2.3378	1.02763	1.5973
570.475	1.66174	2.33222	1.13703	1.94474	2.3197	1.03776	1.58846
571.476	1.65217	2.34085	1.15104	1.93814	2.29965	1.04713	1.57647
572.477	1.64069	2.348	1.15074	1.93151	2.27917	1.05427	1.55788
573.478	1.62711	2.35351	1.13475	1.92483	2.25825	1.05896	1.53205
574.479	1.61143	2.35799	1.11997	1.91836	2.23795	1.06076	1.50685
575.48	1.59346	2.36134	1.10651	1.91212	2.21834	1.05941	1.48234
576.48	1.57464	2.36452	1.10195	1.90627	2.20002	1.05545	1.46868
577.481	1.55489	2.36751	1.10702	1.90086	2.18311	1.04865	1.46676
578.482	1.53591	2.3714	1.12781	1.89603	2.1677	1.04042	1.45353
579.483	1.51778	2.37625	1.16554	1.89182	2.15391	1.03063	1.4281
580.484	1.50913	2.37756	1.18843	1.88829	2.15042	1.02332	1.3934
581.485	1.51061	2.37507	1.19547	1.88551	2.15794	1.01865	1.34877
582.485	1.51441	2.37452	1.2107	1.88345	2.16477	1.01467	1.31354
583.486	1.52067	2.37601	1.23463	1.88218	2.17084	1.0114	1.28829
584.487	1.5286	2.3791	1.25889	1.88162	2.17552	1.00954	1.26504
585.488	1.53831	2.38385	1.28348	1.88182	2.17874	1.00918	1.24391
586.489	1.54878	2.38161	1.28765	1.87981	2.18464	1.01037	1.20183
587.49	1.56003	2.37203	1.27042	1.87548	2.19338	1.01317	1.13782
588.49	1.57108	2.36275	1.25756	1.87166	2.20035	1.01695	1.10836
589.491	1.58192	2.3538	1.24925	1.86837	2.20548	1.02174	1.11488
590.492	1.59086	2.34475	1.2347	1.86569	2.20922	1.02653	1.11617
591.493	1.59784	2.33559	1.21372	1.86364	2.21152	1.03132	1.11205
592.494	1.60329	2.32608	1.20403	1.86214	2.21282	1.03523	1.1068
593.495	1.60716	2.31621	1.20593	1.86121	2.21311	1.03823	1.10039
594.495	1.60921	2.30584	1.22006	1.86082	2.21271	1.03983	1.08375
595.496	1.6094	2.29499	1.24666	1.86098	2.21161	1.04001	1.05665
596.497	1.60775	2.28364	1.2538	1.86163	2.20993	1.03883	1.04401
597.498	1.60421	2.2718	1.24122	1.86279	2.20768	1.03628	1.04601
598.499	1.59906	2.25966	1.24462	1.8644	2.20477	1.03292	1.04441
599.5	1.59227	2.24721	1.2641	1.86647	2.2012	1.02875	1.03918
600.5	1.58454	2.23473	1.26583	1.86847	2.19669	1.02102	1.03078
601.501	1.57589	2.22224	1.2498	1.87038	2.19126	1.00972	1.01921
602.502	1.56672	2.21023	1.23954	1.87267	2.18361	1.00129	1.0161
603.503	1.55705	2.19868	1.23498	1.87534	2.17375	0.99572	1.02138
604.504	1.54769	2.18834	1.22858	1.87789	2.16119	0.99455	1.01749
605.505	1.53866	2.1792	1.22036	1.88033	2.14595	0.99773	1.00456
606.505	1.53083	2.17178	1.21816	1.88322	2.12836	1.00466	0.99459
607.506	1.52417	2.16607	1.22186	1.88654	2.10849	1.01528	0.98751
608.507	1.51941	2.16255	1.25768	1.89033	2.08807	1.02734	1.0057
609.508	1.51651	2.16115	1.32479	1.89457	2.06712	1.04079	1.0485
610.509	1.51584	2.16214	1.35834	1.89927	2.04759	1.05314	1.07164
611.51	1.51733	2.16543	1.35944	1.9044	2.02944	1.06444	1.07577
612.51	1.52089	2.17096	1.37787	1.90995	2.01415	1.07287	1.08176
613.511	1.52643	2.17865	1.41295	1.91589	2.00163	1.07855	1.08955
614.512	1.53344	2.18817	1.42859	1.92217	1.99267	1.08059	1.09042
615.513	1.54184	2.19944	1.42568	1.92878	1.98711	1.07916	1.0847
616.514	1.55084	2.20861	1.43044	1.93115	1.98171	1.08004	1.1005
617.515	1.56039	2.2158	1.44247	1.9295	1.97646	1.0831	1.13671
618.515	1.56966	2.22378	1.46344	1.9281	1.97494	1.0823	1.15682
619.516	1.57864	2.23251	1.49281	1.92693	1.97691	1.07786	1.16178
620.517	1.58656	2.24156	1.50479	1.926	1.98215	1.07007	1.16324
621.518	1.59349	2.25092	1.50051	1.92531	1.99047	1.05916	1.16144
622.519	1.59883	2.26024	1.50229	1.92487	2.00083	1.0465	1.16305
623.52	1.60269	2.26954	1.50971	1.92467	2.01309	1.03222	1.16785
624.52	1.6047	2.27857	1.52128	1.92471	2.02544	1.01875	1.16832
625.521	1.605	2.28737	1.53668	1.92497	2.03785	1.00602	1.1648
626.522	1.60349	2.29588	1.54509	1.92549	2.04824	0.99694	1.16351
627.523	1.60031	2.30414	1.54708	1.92623	2.05678	0.99118	1.16428
628.524	1.59558	2.31221	1.54464	1.92724	2.06225	0.99073	1.16902
629.525	1.58942	2.32011	1.53817	1.92848	2.06493	0.99512	1.17737
630.525	1.58222	2.32807	1.52013	1.92998	2.0653	1.00342	1.1744
631.526	1.57408	2.33606	1.49162	1.93171	2.06359	1.01528	1.16118
632.527	1.56561	2.3444	1.47925	1.93367	2.06128	1.02816	1.14519
633.528	1.55684	2.35306	1.48137	1.93585	2.05842	1.04198	1.12671
634.529	1.54856	2.3624	1.46666	1.93822	2.06665	1.04281	1.09847
635.53	1.54074	2.37236	1.43693	1.94079	2.08479	1.03206	1.06153
636.53	1.53426	2.38334	1.41515	1.94351	2.10211	1.0215	1.03407
637.531	1.52898	2.39523	1.4004	1.94638	2.11871	1.01109	1.01501
638.532	1.52569	2.40835	1.37913	1.94938	2.13283	1.00306	1.01057
639.533	1.52413	2.42256	1.3521	1.95249	2.14478	0.99711	1.01903
640.534	1.52478	2.43801	1.3304	1.95569	2.15322	0.9949	1.01477
641.535	1.52735	2.45456	1.31336	1.95897	2.15859	0.99596	0.99941
642.535	1.52848	2.46937	1.29555	1.96234	2.16053	1.00035	0.99407
643.536	1.52836	2.48269	1.27709	1.96578	2.1595	1.00763	0.99745
644.537	1.52812	2.48184	1.26993	1.96727	2.15749	1.01634	1.00027
645.538	1.52778	2.46875	1.27254	1.96706	2.15465	1.02628	1.00259
646.539	1.52941	2.45676	1.27527	1.96695	2.15008	1.03605	0.98823
647.54	1.53273	2.4457	1.27811	1.96692	2.14403	1.04566	0.95956
648.54	1.53762	2.43561	1.27945	1.967	2.13814	1.05268	0.95078
649.541	1.54384	2.42634	1.27953	1.96719	2.1324	1.05749	0.95895
650.542	1.55088	2.41775	1.28295	1.96697	2.12458	1.06325	0.96751
651.543	1.55862	2.40974	1.28918	1.96642	2.11499	1.06981	0.9764
652.544	1.56644	2.40205	1.30146	1.96599	2.10739	1.07231	0.98515
653.545	1.57431	2.39463	1.31881	1.96567	2.10147	1.07139	0.99377
654.545	1.58153	2.3872	1.34192	1.96546	2.09768	1.07015	0.97869
655.546	1.58821	2.37976	1.36983	1.96535	2.09566	1.06864	0.94382
656.547	1.59369	2.37202	1.39061	1.96534	2.09591	1.0615	0.93459
657.548	1.59816	2.36405	1.40547	1.9654	2.09805	1.04972	0.94664
658.549	1.60106	2.35562	1.4262	1.96555	2.10138	1.0364	0.95386
659.55	1.60265	2.34681	1.45175	1.96576	2.10568	1.02182	0.9571
660.55	1.60251	2.33751	1.47194	1.96604	2.10927	1.0089	0.95803
661.551	1.60094	2.32781	1.48773	1.96639	2.11228	0.99734	0.95706
662.552	1.59769	2.31776	1.49845	1.96682	2.11265	0.99046	0.95083
663.553	1.59308	2.30743	1.50506	1.96733	2.11088	0.98737	0.94032
664.554	1.5871	2.29705	1.50536	1.96795	2.1059	0.98986	0.93078
665.555	1.58001	2.28664	1.50056	1.96865	2.09834	0.99685	0.92203
666.555	1.57213	2.27662	1.49789	1.96948	2.08892	1.00749	0.91908
667.556	1.56364	2.26694	1.49691	1.97042	2.07801	1.02107	0.92079
668.557	1.55514	2.25817	1.48558	1.97151	2.06746	1.03501	0.93058
669.558	1.54665	2.25015	1.46599	1.97271	2.0572	1.04924	0.9468
670.559	1.53856	2.24358	1.45934	1.97357	2.04909	1.06096	0.96322
671.56	1.5308	2.23816	1.46292	1.97416	2.04269	1.07067	0.9798
672.56	1.5248	2.23465	1.47427	1.97489	2.03938	1.07629	0.98545
673.561	1.52018	2.23265	1.49173	1.97574	2.0385	1.07869	0.98251
674.562	1.51795	2.23282	1.48519	1.9767	2.04083	1.0764	0.97866
675.563	1.51757	2.23469	1.45994	1.97776	2.04567	1.07046	0.9741
676.564	1.5197	2.23875	1.43185	1.9789	2.05309	1.0607	0.98416
677.565	1.52378	2.24451	1.40157	1.98011	2.0625	1.04796	1.00556
678.565	1.52995	2.25222	1.40196	1.98138	2.07301	1.03365	1.02293
679.566	1.53774	2.26141	1.42595	1.9827	2.08436	1.01812	1.03721
680.567	1.54678	2.27213	1.43258	1.9841	2.0946	1.00442	1.07333
681.568	1.55678	2.28402	1.42592	1.98555	2.104	0.99212	1.12616
682.569	1.56698	2.29691	1.42303	1.98711	2.11016	0.9849	1.13817
683.57	1.57734	2.31056	1.423	1.98875	2.11387	0.98155	1.11915
684.57	1.58687	2.32466	1.41531	1.99053	2.11298	0.98149	1.12559
685.571	1.59579	2.3391	1.40185	1.9924	2.10864	0.9839	1.15123
686.572	1.60308	2.3535	1.40961	1.99442	2.10082	0.99145	1.17991
687.573	1.60916	2.36786	1.43326	1.99656	2.0904	1.00282	1.21088
688.574	1.6131	2.38179	1.43246	1.99883	2.07839	1.01608	1.21186
689.575	1.61546	2.39538	1.41346	2.00121	2.0652	1.03073	1.19053
690.575	1.61552	2.40828	1.4111	2.00369	2.05241	1.04379	1.19523
691.576	1.6139	2.42067	1.42103	2.00626	2.0399	1.05566	1.21917
692.577	1.61015	2.43228	1.43356	2.00887	2.03603	1.05767	1.22208
693.578	1.60485	2.4433	1.448	2.01152	2.03851	1.05245	1.20957
694.579	1.59792	2.45361	1.44439	2.01416	2.04228	1.04441	1.21878
695.58	1.5898	2.4634	1.42761	2.01679	2.04701	1.03431	1.24384
696.58	1.58083	2.47113	1.42324	2.01832	2.05289	1.0235	1.25127
697.581	1.57124	2.47736	1.42786	2.01905	2.05959	1.01218	1.24592
698.582	1.56177	2.4837	1.43325	2.01977	2.065	1.0029	1.24848
699.583	1.55239	2.49012	1.43921	2.02048	2.0695	0.99508	1.25673
700.584	1.54415	2.49725	1.42549	2.02123	2.07156	0.99149	1.26178
701.585	1.53674	2.50488	1.39773	2.022	2.07189	0.9909	1.26454
702.585	1.53135	2.51371	1.39228	2.02284	2.06979	0.99472	1.2504
703.586	1.5274	2.52337	1.40265	2.02373	2.06598	1.00166	1.22426
704.587	1.5289	2.53175	1.42069	2.02471	2.06099	1.01101	1.21299
705.588	1.53423	2.53922	1.44413	2.02574	2.05515	1.02206	1.2122
706.589	1.54089	2.54745	1.4667	2.02684	2.04977	1.03268	1.21003
707.59	1.54849	2.55621	1.48867	2.02798	2.04471	1.04299	1.20691
708.59	1.55702	2.56513	1.48016	2.02893	2.04138	1.05055	1.19363
709.591	1.56618	2.57416	1.45047	2.02974	2.03926	1.0562	1.1733
710.592	1.57482	2.58304	1.44397	2.03078	2.03959	1.05793	1.17148
711.593	1.5831	2.5918	1.4535	2.03197	2.04161	1.05696	1.18242
712.594	1.59004	2.59946	1.45472	2.03311	2.04592	1.04957	1.16859
713.595	1.59606	2.60635	1.45024	2.03421	2.05179	1.03777	1.13778
714.596	1.60019	2.61014	1.43591	2.03514	2.05911	1.02476	1.11176
715.596	1.60302	2.61182	1.41488	2.03597	2.0674	1.01092	1.089
716.597	1.6037	2.61316	1.40261	2.03626	2.07257	0.99944	1.04908
717.598	1.60292	2.61426	1.39627	2.03618	2.07561	0.98954	0.99756
718.599	1.60021	2.61389	1.39327	2.03651	2.07575	0.98506	0.96952
719.6	1.5962	2.61254	1.39249	2.0371	2.07395	0.98421	0.95725
720.601	1.59045	2.60996	1.39482	2.03769	2.06879	0.98369	0.94888
721.601	1.58353	2.60656	1.39923	2.03827	2.06138	0.98339	0.94312
722.602	1.57553	2.60231	1.39712	2.03884	2.05084	0.98909	0.9383
723.603	1.56679	2.59751	1.3907	2.0394	2.03822	0.99877	0.93411
724.604	1.55786	2.59236	1.37611	2.03992	2.02425	1.01144	0.92209
725.605	1.54878	2.58699	1.35614	2.04043	2.00937	1.02607	0.90493
726.606	1.54053	2.58184	1.34529	2.04088	1.99535	1.03982	0.88641
727.606	1.53281	2.57683	1.3404	2.04129	1.98187	1.05298	0.86701
728.607	1.52686	2.57257	1.32615	2.04162	1.97082	1.06239	0.85399
729.608	1.52207	2.56879	1.30583	2.04191	1.96134	1.06936	0.84511
730.609	1.51429	2.56008	1.301	2.04211	1.955	1.07129	0.84325
731.61	1.5046	2.5482	1.30614	2.04227	1.95068	1.06997	0.84592
732.611	1.49858	2.53833	1.31385	2.04188	1.9494	1.06396	0.85269
733.611	1.4949	2.52974	1.32319	2.04115	1.95006	1.05496	0.86209
734.612	1.48613	2.52746	1.32199	2.04038	1.95277	1.04318	0.86097
735.613	1.47412	2.5292	1.31409	2.03959	1.95677	1.02964	0.85317
736.614	1.4685	2.53453	1.31024	2.03879	1.96087	1.0166	0.85074
737.615	1.46691	2.54213	1.30894	2.03798	1.96503	1.00389	0.85168
738.616	1.47202	2.55349	1.30485	2.03718	1.95931	0.99722	0.87709
739.616	1.48132	2.56721	1.29902	2.03639	1.94741	0.99431	0.91783
740.617	1.4958	2.58384	1.30192	2.0356	1.9324	0.99708	0.95341
741.618	1.5135	2.60227	1.31023	2.03481	1.91546	1.00338	0.98577
742.619	1.53381	2.62206	1.31548	2.03404	1.89641	1.01385	0.9943
743.62	1.55572	2.64271	1.31884	2.03327	1.87606	1.02691	0.98812
744.621	1.57756	2.66299	1.3236	2.0325	1.85578	1.04109	0.97309
745.621	1.59935	2.68307	1.32922	2.03173	1.83555	1.05597	0.95263
746.622	1.61889	2.7013	1.34208	2.03096	1.81749	1.06909	0.94356
747.623	1.63707	2.71841	1.35936	2.03019	1.80076	1.08115	0.94142
748.624	1.65152	2.7326	1.34786	2.02942	1.78764	1.09226	0.94741
749.625	1.66371	2.74504	1.31896	2.02866	1.7767	1.1028	0.95833
750.626	1.67133	2.75396	1.33515	2.02792	1.77047	1.108	0.96924
751.626	1.6762	2.76078	1.37839	2.0272	1.76707	1.11	0.98016
752.627	1.67618	2.76389	1.40999	2.02654	1.76863	1.10646	0.96924
753.628	1.67325	2.76477	1.43464	2.02592	1.77314	1.09961	0.94533
754.629	1.6656	2.76208	1.4533	2.02538	1.78201	1.08816	0.93016
755.63	1.65517	2.75728	1.46841	2.02489	1.79345	1.07397	0.92016
756.631	1.64075	2.74941	1.48126	2.02449	1.79543	1.07507	0.93004
757.631	1.62398	2.73974	1.49279	2.02415	1.79186	1.08516	0.95161
758.632	1.60456	2.72791	1.50728	2.02389	1.79202	1.09123	0.97796
759.633	1.58359	2.71483	1.5235	2.02369	1.79435	1.09496	1.0071
760.634	1.56201	2.70089	1.53689	2.02358	1.80062	1.09387	1.02675
761.635	1.54008	2.68646	1.54866	2.02351	1.80916	1.08998	1.0409
762.636	1.52019	2.67279	1.55256	2.0235	1.82107	1.08159	1.02174
763.636	1.50146	2.65957	1.55194	2.02351	1.8349	1.0706	0.98345
764.637	1.48751	2.64875	1.54389	2.02355	1.85066	1.05673	0.99427
765.638	1.47627	2.63931	1.53162	2.02359	1.86751	1.0412	1.03312
766.639	1.47171	2.63339	1.53902	2.02364	1.88395	1.02582	1.0474
767.64	1.47092	2.62948	1.55756	2.02369	1.90016	1.01052	1.04777
768.641	1.47705	2.62931	1.57323	2.02374	1.91313	0.99923	1.06006
769.641	1.48705	2.63125	1.58728	2.02378	1.92429	0.99019	1.07907
770.642	1.50235	2.63613	1.59988	2.02384	1.93031	0.98789	1.09014
771.643	1.5206	2.64264	1.61167	2.02391	1.93346	0.98937	1.09679
772.644	1.54106	2.65061	1.59899	2.02357	1.93196	0.99706	1.09305
773.645	1.56275	2.6594	1.57275	2.02299	1.92789	1.0082	1.08355
774.646	1.58434	2.66809	1.57062	2.02247	1.92161	1.02216	1.08193
775.646	1.60587	2.67674	1.58177	2.02198	1.91413	1.03765	1.08465
776.647	1.62507	2.68389	1.56544	2.02156	1.90714	1.052	1.10148
777.648	1.64299	2.69023	1.5341	2.02118	1.90043	1.06572	1.12601
778.649	1.65711	2.69403	1.53029	2.02077	1.89612	1.0754	1.13086
779.65	1.66916	2.69645	1.54142	2.02034	1.8931	1.08289	1.12504
780.651	1.67642	2.69565	1.54436	2.01994	1.89342	1.08498	1.102
781.651	1.68109	2.69311	1.5429	2.01955	1.89552	1.08416	1.06969
782.652	1.68065	2.68704	1.54251	2.01916	1.90101	1.07805	1.04816
783.653	1.67746	2.67909	1.5427	2.01877	1.90833	1.06912	1.0324
784.654	1.66936	2.66772	1.52306	2.01836	1.90607	1.06582	1.03593
785.655	1.65864	2.65454	1.49289	2.01794	1.89874	1.06552	1.04971
786.656	1.64377	2.63853	1.48675	2.01752	1.89408	1.06221	1.04171
787.656	1.62672	2.62104	1.49327	2.0171	1.89084	1.05734	1.02225
788.657	1.60694	2.60176	1.4715	2.01674	1.88976	1.05077	1.02932
789.658	1.58574	2.58156	1.43494	2.0164	1.88981	1.04332	1.05026
790.659	1.56394	2.56105	1.41455	2.01614	1.8909	1.03611	1.05079
791.66	1.54184	2.54037	1.40254	2.01594	1.89254	1.02903	1.04074
792.661	1.52186	2.5211	1.39973	2.01586	1.89379	1.02414	1.02378
793.661	1.50298	2.50255	1.40165	2.01584	1.89485	1.02037	1.00326
794.662	1.48903	2.48705	1.39539	2.01596	1.89455	1.01989	1.00124
795.663	1.47761	2.4731	1.38495	2.01615	1.89355	1.0211	1.00867
796.664	1.47306	2.46329	1.39515	2.01646	1.89117	1.02526	0.99954
797.665	1.47198	2.45558	1.41581	2.01684	1.88808	1.03093	0.98201
798.666	1.47792	2.45214	1.43399	2.01733	1.88451	1.03807	0.9688
799.666	1.48739	2.45086	1.45092	2.01788	1.8807	1.04596	0.95776
800.667	1.49862	2.45913	1.43937	2.0185	1.87763	1.05342	0.94355
801.668	1.51073	2.47219	1.41358	2.01917	1.87492	1.06068	0.92775
802.669	1.52615	2.48745	1.3969	2.0199	1.87398	1.06595	0.95225
803.67	1.54322	2.50379	1.38474	2.02066	1.87393	1.07023	0.99675
804.671	1.56125	2.52103	1.38632	2.0215	1.87622	1.07169	1.00721
805.671	1.57975	2.5387	1.39465	2.02237	1.87966	1.07175	1.00091
806.672	1.59706	2.55602	1.42057	2.02335	1.8855	1.06897	0.98658
807.673	1.61379	2.57316	1.45507	2.02437	1.89252	1.06479	0.96832
808.674	1.62768	2.58893	1.47378	2.0255	1.90146	1.0586	0.96455
809.675	1.64019	2.60404	1.48484	2.02669	1.91134	1.05143	0.96781
810.676	1.64876	2.61712	1.50567	2.02839	1.92295	1.04374	0.95397
811.676	1.65542	2.62923	1.5312	2.03032	1.9354	1.0358	0.9319
812.677	1.65758	2.63881	1.53421	2.03236	1.94784	1.02971	0.91992
813.678	1.65757	2.64718	1.52645	2.03445	1.96029	1.0245	0.91278
814.679	1.65313	2.65296	1.51319	2.0366	1.97026	1.01936	0.92437
815.68	1.64658	2.65752	1.49733	2.03877	1.97906	1.01425	0.94486
816.681	1.6362	2.65719	1.49746	2.03922	1.98514	1.01255	0.95244
817.681	1.624	2.65455	1.50513	2.03886	1.98993	1.01244	0.95395
818.682	1.60908	2.65029	1.49045	2.03852	1.99267	1.01548	0.97033
819.683	1.5929	2.64527	1.46534	2.03818	1.99446	1.02	0.99365
820.684	1.5754	2.63963	1.45329	2.03689	1.99503	1.02611	0.98701
821.685	1.55729	2.63371	1.44728	2.03517	1.99505	1.03297	0.96647
822.686	1.54031	2.62845	1.46471	2.03347	1.99502	1.03933	0.98721
823.686	1.52383	2.62349	1.49292	2.03177	1.99497	1.04545	1.02694
824.687	1.5108	2.62053	1.51755	2.0301	1.99575	1.04936	1.0286
825.688	1.49935	2.61848	1.54055	2.02844	1.99691	1.05225	1.01289
826.689	1.49446	2.61766	1.54791	2.02681	1.99926	1.05212	0.9986
827.69	1.49254	2.6174	1.54818	2.0252	2.00214	1.05062	0.98495
828.691	1.49747	2.62029	1.5361	2.02363	2.00341	1.04779	0.99954
829.691	1.50547	2.62459	1.51845	2.02207	2.00394	1.04435	1.02681
830.692	1.5038	2.61728	1.51708	2.02055	2.00474	1.04093	1.01864
831.693	1.49782	2.6048	1.52297	2.01905	2.00566	1.03752	0.99468
832.694	1.4971	2.5953	1.52565	2.01759	2.00622	1.03317	0.99445
833.695	1.4987	2.58713	1.52693	2.01616	2.00662	1.02842	1.00472
834.696	1.5053	2.58187	1.52476	2.01477	2.00587	1.02409	1.02105
835.696	1.51409	2.57789	1.52107	2.0134	2.00462	1.01994	1.04003
836.697	1.52647	2.57606	1.52087	2.01207	2.00156	1.01574	1.03115
837.698	1.5404	2.57516	1.52219	2.01077	1.99771	1.01153	1.01013
838.699	1.55582	2.57332	1.51422	2.0093	1.99293	1.01068	1.00735
839.7	1.5719	2.57107	1.50224	2.00775	1.98774	1.01128	1.01246
840.701	1.58731	2.56871	1.47923	2.0063	1.98045	1.0152	1.01608
841.701	1.60244	2.5663	1.4515	2.0049	1.97226	1.02054	1.01908
842.702	1.6151	2.56286	1.44763	2.00363	1.9633	1.02766	1.03509
843.703	1.62672	2.55899	1.45392	2.00241	1.954	1.03554	1.05665
844.704	1.63462	2.5534	1.44254	2.00133	1.94559	1.04304	1.05947
845.705	1.64094	2.54709	1.42371	2.00031	1.93757	1.05038	1.0544
846.706	1.64282	2.53867	1.3993	1.99942	1.93184	1.05547	1.05469
847.706	1.64286	2.52937	1.37254	1.99859	1.92709	1.05961	1.05723
848.707	1.63836	2.51924	1.33749	1.99763	1.92205	1.06046	1.05366
849.708	1.63198	2.50876	1.29899	1.99661	1.9169	1.05994	1.04755
850.709	1.62157	2.4963	1.26812	1.99566	1.91484	1.05619	1.02816
851.71	1.60949	2.48302	1.2404	1.99475	1.91405	1.0511	1.00329
852.711	1.60044	2.46941	1.21193	1.99389	1.91555	1.04391	1.0218
853.711	1.59262	2.45567	1.18315	1.99307	1.918	1.03585	1.05803
854.712	1.58281	2.44119	1.1874	1.99232	1.92131	1.02767	1.06556
855.713	1.57219	2.42641	1.20503	1.99161	1.92498	1.01944	1.06146
856.714	1.56087	2.41191	1.20641	1.99102	1.92782	1.01339	1.05271
857.715	1.54927	2.39753	1.20127	1.99048	1.93033	1.00822	1.0421
858.716	1.53851	2.38451	1.19654	1.99011	1.93086	1.00683	1.04778
859.716	1.52809	2.37204	1.19198	1.98981	1.9306	1.00695	1.05994
860.717	1.52009	2.36194	1.2149	1.98968	1.92841	1.00938	1.05598
861.718	1.51304	2.35278	1.24868	1.98962	1.92546	1.01272	1.04564
862.719	1.50954	2.34669	1.25211	1.98973	1.92134	1.01861	1.04635
863.72	1.50745	2.3418	1.24362	1.98992	1.91675	1.02549	1.05139
864.721	1.50926	2.34018	1.25226	1.99027	1.91236	1.03284	1.04349
865.721	1.51259	2.33983	1.26756	1.99068	1.90804	1.04036	1.03055
866.722	1.51927	2.3424	1.26964	1.99124	1.90514	1.04622	1.0094
867.723	1.52723	2.34611	1.26661	1.99184	1.90277	1.05145	0.98509
868.724	1.53724	2.35198	1.26286	1.99255	1.90247	1.05366	0.98019
869.725	1.54805	2.35868	1.25883	1.9933	1.90297	1.0547	0.98272
870.726	1.55932	2.3668	1.26664	1.99416	1.90539	1.0524	0.99024
871.726	1.57078	2.37545	1.27896	1.99506	1.90855	1.04884	0.99966
872.727	1.5812	2.38474	1.32319	1.99606	1.91288	1.04273	1.02693
873.728	1.59123	2.39426	1.37942	1.99708	1.91764	1.03568	1.06092
874.729	1.59906	2.40369	1.41344	1.99819	1.92229	1.02886	1.04946
875.73	1.60605	2.41308	1.43918	1.99933	1.92689	1.02213	1.02104
876.731	1.61008	2.42181	1.41912	2.00053	1.93008	1.01651	1.02477
877.731	1.61301	2.43031	1.38213	2.00176	1.93274	1.01131	1.0404
878.732	1.6127	2.43781	1.37325	2.00303	1.93297	1.00887	1.03141
879.733	1.61119	2.44495	1.37469	2.00433	1.9323	1.00744	1.01339
880.734	1.60664	2.45102	1.37966	2.00565	1.92891	1.01067	1.0188
881.735	1.60099	2.45671	1.38593	2.00698	1.92454	1.0156	1.03274
882.736	1.59297	2.46159	1.36381	2.00831	1.91856	1.02225	1.01545
883.736	1.58411	2.46618	1.33146	2.00965	1.912	1.02951	0.98692
884.737	1.574	2.47055	1.32333	2.01099	1.90521	1.03642	0.99782
885.738	1.56345	2.47483	1.32386	2.01234	1.89834	1.0432	1.02284
886.739	1.5531	2.47973	1.30256	2.01371	1.89244	1.04789	1.03792
887.74	1.54283	2.48484	1.27352	2.01508	1.88688	1.05183	1.04949
888.741	1.53432	2.49122	1.27561	2.01646	1.88306	1.05276	1.08081
889.741	1.52644	2.49804	1.28863	2.01783	1.87985	1.05262	1.11906
890.742	1.52162	2.5067	1.28765	2.0192	1.87853	1.04955	1.11955
891.743	1.51787	2.51599	1.28179	2.02056	1.87786	1.04546	1.10688
892.744	1.51787	2.52747	1.31147	2.02191	1.87864	1.03951	1.09164
893.745	1.51916	2.5397	1.35341	2.02327	1.87992	1.03292	1.07552
894.746	1.52402	2.55399	1.34473	2.02461	1.88165	1.02632	1.06005
895.746	1.53009	2.56898	1.31871	2.02594	1.88353	1.01972	1.04479
896.747	1.53875	2.58545	1.28014	2.02726	1.88462	1.01517	1.05403
897.748	1.54828	2.60242	1.2373	2.02857	1.88544	1.0113	1.07157
898.749	1.55896	2.61993	1.23667	2.02985	1.88466	1.01081	1.07089
899.75	1.57002	2.63763	1.25023	2.03113	1.88334	1.01144	1.06407
900.751	1.58082	2.65598	1.2687	2.03262	1.88152	1.01533	1.09464
901.751	1.59152	2.67456	1.28881	2.03417	1.87952	1.0203	1.13767
902.752	1.60057	2.69159	1.31725	2.03568	1.87715	1.02701	1.13192
903.753	1.60908	2.70812	1.34844	2.03716	1.87466	1.0343	1.11005
904.754	1.61499	2.72229	1.3667	2.03858	1.87325	1.04124	1.13259
905.755	1.62005	2.73569	1.38073	2.03997	1.8722	1.04806	1.16966
906.756	1.62204	2.74625	1.40388	2.04128	1.87345	1.05272	1.15006
907.756	1.62303	2.7559	1.43	2.04256	1.87545	1.05668	1.11207
908.757	1.6206	2.76263	1.44858	2.04436	1.88038	1.05745	1.09038
909.758	1.61707	2.76841	1.46474	2.04632	1.88625	1.05721	1.07393
910.759	1.61077	2.77157	1.46378	2.04821	1.89498	1.05378	1.04589
911.76	1.60358	2.7739	1.45735	2.05006	1.90462	1.04933	1.01416
912.761	1.59428	2.77417	1.46811	2.05145	1.91636	1.04273	0.99088
913.761	1.58431	2.7738	1.4843	2.05269	1.92876	1.03545	0.97027
914.762	1.57324	2.77216	1.46653	2.05444	1.94201	1.02791	0.9855
915.763	1.56181	2.77013	1.43814	2.05636	1.95551	1.02028	1.01193
916.764	1.55093	2.76777	1.4486	2.05823	1.96835	1.01463	1.01235
917.765	1.54022	2.76531	1.47111	2.06009	1.98097	1.00959	1.0047
918.766	1.53329	2.76123	1.5021	2.0619	1.99179	1.00814	1.00542
919.766	1.52752	2.75667	1.53569	2.06368	2.00206	1.0078	1.0087
920.767	1.52474	2.75315	1.5543	2.06539	2.01043	1.0111	0.98195
921.768	1.52287	2.74996	1.56835	2.06708	2.01823	1.0155	0.94606
922.769	1.52477	2.74791	1.56573	2.06726	2.02502	1.02195	0.92127
923.77	1.52781	2.74619	1.5581	2.06698	2.03151	1.02901	0.89982
924.771	1.53368	2.74524	1.5361	2.06655	2.03823	1.03577	0.90088
925.771	1.54039	2.74451	1.50981	2.06607	2.04502	1.04245	0.90866
926.772	1.54888	2.74391	1.49585	2.06543	2.04214	1.05068	0.88631
927.773	1.5579	2.74336	1.48554	2.06474	2.03639	1.05937	0.85505
928.774	1.56841	2.75154	1.49876	2.06393	2.03316	1.06343	0.85241
929.775	1.57936	2.76228	1.51888	2.06309	2.03065	1.06614	0.85817
930.776	1.58922	2.77158	1.53031	2.06219	2.03125	1.06371	0.87035
931.776	1.59876	2.78047	1.5392	2.06128	2.03275	1.05979	0.88439
932.777	1.60604	2.78723	1.54701	2.06038	2.03708	1.05182	0.89027
933.778	1.61266	2.79339	1.5545	2.05947	2.04222	1.04268	0.89381
934.779	1.6252	2.80848	1.55613	2.05859	2.04898	1.03211	0.93057
935.78	1.63943	2.8261	1.55609	2.05771	2.0562	1.02113	0.97679
936.781	1.64932	2.84003	1.53782	2.05687	2.06306	1.01223	0.98572
937.781	1.65799	2.85293	1.5144	2.05603	2.06981	1.00391	0.98414
938.782	1.66153	2.86411	1.50697	2.05772	2.06993	1.00453	0.97547
939.783	1.66365	2.87483	1.504	2.0601	2.0682	1.00765	0.96484
940.784	1.66048	2.88084	1.49644	2.06241	2.0651	1.01482	0.9452
941.785	1.65586	2.88556	1.48761	2.0647	2.06162	1.02311	0.92309
942.786	1.64637	2.88274	1.48744	2.06394	2.06413	1.02874	0.93482
943.786	1.63555	2.87787	1.48965	2.06236	2.06827	1.03365	0.95583
944.787	1.62094	2.86932	1.48488	2.06069	2.07384	1.03849	0.95755
945.788	1.60531	2.85977	1.47821	2.05901	2.07979	1.0433	0.95405
946.789	1.58855	2.84786	1.47809	2.05764	2.08789	1.04668	0.9432
947.79	1.57148	2.83532	1.47973	2.05635	2.09658	1.04967	0.93036
948.791	1.55451	2.822	1.48748	2.05507	2.10764	1.04913	0.94557
949.791	1.53756	2.80846	1.49686	2.0538	2.11934	1.04766	0.96822
950.792	1.52321	2.79576	1.47466	2.05252	2.13277	1.04409	0.97971
951.793	1.50955	2.78329	1.44415	2.05123	2.14666	1.03996	0.98827
952.794	1.50084	2.7725	1.42638	2.04984	2.16042	1.03462	0.98401
953.795	1.49341	2.76215	1.41194	2.04842	2.17414	1.02896	0.9764
954.796	1.49233	2.75492	1.39724	2.04698	2.17979	1.02984	0.95606
955.797	1.49288	2.7485	1.38248	2.04553	2.18337	1.03242	0.93243
956.797	1.49966	2.74851	1.37038	2.04527	2.1856	1.03379	0.93163
957.798	1.50802	2.75016	1.35895	2.04533	2.18748	1.03486	0.93665
958.799	1.52103	2.75378	1.36933	2.04532	2.18879	1.03432	0.91793
959.8	1.53521	2.7579	1.3852	2.04529	2.18995	1.03336	0.89321
960.801	1.54782	2.76541	1.35616	2.04469	2.19046	1.03112	0.89279
961.802	1.56004	2.77376	1.31589	2.04396	2.1908	1.02856	0.89844
962.802	1.57257	2.7813	1.28653	2.04317	2.19612	1.02037	0.91766
963.803	1.58517	2.78863	1.25987	2.04238	2.20266	1.01079	0.94025
964.804	1.59085	2.79202	1.24289	2.04157	2.20662	1.00423	0.95116
965.805	1.59482	2.79445	1.22828	2.04076	2.20995	0.99841	0.95922
966.806	1.5969	2.79471	1.23456	2.03997	2.20955	0.99797	0.9548
967.807	1.59851	2.79446	1.2459	2.03918	2.20824	0.99885	0.94737
968.807	1.59801	2.79196	1.24192	2.03844	2.20353	1.00399	0.97203
969.808	1.59701	2.78891	1.23427	2.03771	2.198	1.01014	1.00439
970.809	1.59399	2.78368	1.21318	2.03701	2.1905	1.01924	1.00585
971.81	1.59049	2.77793	1.18891	2.03631	2.18254	1.02905	0.99998
972.811	1.60186	2.77889	1.19944	2.03563	2.17466	1.03857	0.97613
973.812	1.6167	2.78141	1.21814	2.03495	2.1668	1.04803	0.94807
974.812	1.62827	2.781	1.22236	2.03425	2.16079	1.05442	0.96849
975.813	1.63907	2.7799	1.22322	2.03355	2.15521	1.0601	1.00018
976.814	1.63131	2.77274	1.23138	2.03281	2.15245	1.06124	1.04502
977.815	1.61928	2.76419	1.24121	2.03205	2.15034	1.06134	1.09288
978.816	1.60384	2.75249	1.25868	2.03124	2.15118	1.05689	1.06956
979.817	1.58763	2.74008	1.27789	2.03042	2.15269	1.05141	1.03008
980.817	1.56998	2.72589	1.2981	2.02957	2.15644	1.04283	1.02336
981.818	1.552	2.7113	1.31855	2.02871	2.16069	1.03356	1.024
982.819	1.53514	2.69673	1.34457	2.02784	2.16563	1.02396	1.04212
983.82	1.51853	2.68216	1.37182	2.02698	2.17072	1.01427	1.06412
984.821	1.50584	2.66947	1.41356	2.02613	2.1745	1.00641	1.0685
985.822	1.49402	2.6572	1.45847	2.0253	2.17798	0.99894	1.06901
986.822	1.48839	2.6483	1.4623	2.02451	2.17823	0.9974	1.06482
987.823	1.48412	2.64012	1.45721	2.02373	2.17777	0.99714	1.05961
988.824	1.48693	2.63591	1.46695	2.02299	2.18759	0.98427	1.08112
989.825	1.49126	2.63255	1.47987	2.02227	2.19961	0.9687	1.10837
990.826	1.5018	2.63265	1.4768	2.02158	2.20358	0.96626	1.10876
991.827	1.51366	2.63349	1.47035	2.02091	2.20586	0.96662	1.10346
992.827	1.52943	2.63643	1.49287	2.02025	2.20007	0.97996	1.10604
993.828	1.54602	2.6398	1.52147	2.0196	2.19258	0.99602	1.11027
994.829	1.5637	2.64353	1.51273	2.01896	2.18175	1.01787	1.1282
995.83	1.5816	2.64733	1.49625	2.01833	2.17022	1.04092	1.14896
996.831	1.59795	2.64987	1.48317	2.0177	2.16037	1.06301	1.12234
997.832	1.61398	2.65216	1.47079	2.01707	2.15087	1.0849	1.08601
998.832	1.62644	2.65187	1.47436	2.01644	2.14627	1.09894	1.04662
999.833	1.63817	2.65107	1.48116	2.01581	2.14265	1.11139	1.00661
1000.83	1.645	2.64696	1.47745	2.01522	2.14528	1.11341	0.99368
1001.83	1.65085	2.64219	1.47165	2.01464	2.14915	1.11336	0.98616
1002.84	1.65116	2.63387	1.47467	2.01411	2.15928	1.10287	1.00255
1003.84	1.65037	2.62484	1.47944	2.01359	2.17065	1.09032	1.02366
1004.84	1.64403	2.61248	1.46345	2.01316	2.18693	1.06989	1.0267
1005.84	1.63661	2.59946	1.44341	2.01274	2.20416	1.04792	1.02622
1006.84	1.62433	2.58368	1.43002	2.01241	2.223	1.02379	1.01399
1007.84	1.61112	2.56738	1.41791	2.0121	2.24216	0.99925	0.99949
1008.84	1.59452	2.54934	1.41813	2.01187	2.25736	0.98132	1.00418
1009.84	1.57728	2.53098	1.42071	2.01165	2.27182	0.96466	1.01252
1010.84	1.55892	2.51229	1.39904	2.01151	2.27713	0.9625	0.98773
1011.84	1.54035	2.49354	1.37281	2.01139	2.28073	0.96306	0.95672
1012.84	1.52359	2.47631	1.37177	2.01132	2.27544	0.97791	0.95075
1013.84	1.50716	2.45936	1.37542	2.01127	2.26851	0.99542	0.94944
1014.85	1.4956	2.44532	1.35622	2.0121	2.26517	0.99795	0.93207
1015.85	1.48494	2.43181	1.33284	2.0131	2.26249	0.99774	0.91175
1016.85	1.47575	2.42707	1.33219	2.0141	2.25621	1.00412	0.92372
1017.85	1.46683	2.42392	1.33565	2.0151	2.24927	1.01169	0.94155
1018.85	1.4676	2.42644	1.34064	2.01619	2.24071	1.02291	0.94847
1019.85	1.4701	2.42997	1.34589	2.0173	2.23186	1.03477	0.95344
1020.85	1.48124	2.43882	1.34302	2.01842	2.22411	1.04616	0.97981
1021.85	1.49392	2.4486	1.33871	2.01953	2.21656	1.05747	1.00995
1022.85	1.51162	2.46219	1.32467	2.01962	2.22374	1.05872	1.038
1023.85	1.53019	2.47644	1.30895	2.01952	2.23348	1.05822	1.06569
1024.85	1.55107	2.49249	1.29843	2.01945	2.24632	1.05399	1.08185
1025.85	1.57234	2.50886	1.28881	2.01937	2.25968	1.04911	1.09602
1026.86	1.59246	2.52502	1.30773	2.0193	2.27507	1.04179	1.06688
1027.86	1.61238	2.54114	1.33149	2.01924	2.2908	1.03406	1.03038
1028.86	1.622	2.54363	1.32739	2.01915	2.30685	1.02638	1.01113
1029.86	1.62988	2.54383	1.31863	2.01905	2.32297	1.01871	0.99477
1030.86	1.6329	2.54166	1.31117	2.01892	2.33756	1.01363	0.99822
1031.86	1.63511	2.5391	1.30392	2.01877	2.35191	1.00898	1.00494
1032.86	1.63213	2.53406	1.28904	2.01858	2.36351	1.00848	1.01198
1033.86	1.6283	2.52862	1.27292	2.01839	2.37467	1.00865	1.01908
1034.86	1.61966	2.52101	1.29135	2.01816	2.38298	1.0126	1.00919
1035.86	1.61025	2.51304	1.31532	2.01793	2.39085	1.01717	0.99657
1036.86	1.59712	2.50359	1.34096	2.01769	2.40238	1.02218	1.02192
1037.86	1.5834	2.49391	1.36686	2.01745	2.41449	1.02726	1.05327
1038.87	1.57707	2.49136	1.37994	2.01722	2.41338	1.01885	1.02189
1039.87	1.5719	2.48993	1.39102	2.01699	2.4102	1.00833	0.98073
1040.87	1.56571	2.48842	1.38956	2.01679	2.40365	1.00121	0.98406
1041.87	1.55936	2.48689	1.38616	2.01659	2.39658	0.99461	0.99424
1042.87	1.553	2.48574	1.37781	2.0164	2.38474	0.99431	0.98801
1043.87	1.54664	2.48464	1.36871	2.01622	2.37218	0.99497	0.97929
1044.87	1.54136	2.48447	1.36942	2.01607	2.35514	1.00185	0.96591
1045.87	1.53626	2.48444	1.3716	2.01592	2.33743	1.00965	0.95184
1046.87	1.53316	2.48591	1.36638	2.01585	2.31749	1.02284	0.95512
1047.87	1.53035	2.48759	1.36008	2.01579	2.29723	1.03682	0.96096
1048.87	1.53011	2.49117	1.34011	2.01588	2.27828	1.04955	0.99411
1049.87	1.53024	2.49503	1.31816	2.016	2.25953	1.0621	1.03123
1050.88	1.52945	2.50436	1.30929	2.01747	2.24495	1.06991	1.06041
1051.88	1.52851	2.51448	1.30228	2.01913	2.23097	1.07704	1.08846
1052.88	1.5304	2.52664	1.30944	2.02106	2.2227	1.07767	1.08967
1053.88	1.53268	2.5391	1.31859	2.02303	2.21524	1.07738	1.0871
1054.88	1.53041	2.54324	1.34754	2.02527	2.22291	1.06661	1.10341
1055.88	1.5275	2.54624	1.37923	2.02754	2.23267	1.05439	1.12234
1056.88	1.52761	2.55116	1.37015	2.03	2.24599	1.03859	1.13818
1057.88	1.52813	2.55635	1.35552	2.03249	2.25979	1.02232	1.1536
1058.88	1.53163	2.56322	1.35065	2.03504	2.27326	1.00772	1.12715
1059.88	1.53553	2.57031	1.3471	2.0376	2.28668	0.99335	1.09509
1060.88	1.54173	2.57749	1.32859	2.04037	2.29411	0.98645	1.12261
1061.88	1.54822	2.58467	1.30811	2.04317	2.30074	0.98053	1.158
1062.89	1.55587	2.59227	1.32739	2.0459	2.30079	0.98485	1.14783
1063.89	1.56366	2.59991	1.35185	2.04863	2.29998	0.99049	1.13174
1064.89	1.57131	2.60983	1.34272	2.05092	2.29702	1.00372	1.1289
1065.89	1.57894	2.62003	1.3293	2.05316	2.29378	1.01792	1.12775
1066.89	1.58525	2.62931	1.3384	2.05542	2.29524	1.01225	1.12354
1067.89	1.5914	2.63846	1.35034	2.05769	2.29728	1.00407	1.11895
1068.89	1.5954	2.64616	1.37699	2.05912	2.29603	1.0009	1.08364
1069.89	1.59914	2.65369	1.40547	2.06046	2.29436	0.99836	1.04455
1070.89	1.60016	2.65943	1.40602	2.06186	2.28854	1.00202	1.03501
1071.89	1.60086	2.66495	1.40318	2.06327	2.28221	1.00643	1.02906
1072.89	1.59876	2.66861	1.41446	2.06473	2.27304	1.01863	1.01477
1073.89	1.59633	2.67204	1.42743	2.06619	2.26352	1.03176	0.99948
1074.9	1.59145	2.67374	1.42157	2.06766	2.25482	1.04423	1.00045
1075.9	1.58629	2.67524	1.4135	2.06913	2.24621	1.05663	1.00334
1076.9	1.57945	2.67541	1.3896	2.07055	2.2413	1.06442	0.98342
1077.9	1.57242	2.67543	1.36388	2.07198	2.23681	1.07167	0.96086
1078.9	1.56477	2.67471	1.36464	2.07331	2.23748	1.07226	0.93027
1079.9	1.55705	2.6739	1.36839	2.07464	2.23873	1.0721	0.89877
1080.9	1.54997	2.67309	1.37721	2.07584	2.24514	1.0653	0.90376
1081.9	1.54296	2.67228	1.38658	2.07703	2.25212	1.05777	0.91281
1082.9	1.54912	2.66772	1.38016	2.07809	2.26277	1.04576	0.89396
1083.9	1.55672	2.66275	1.37203	2.07914	2.27382	1.03327	0.87207
1084.9	1.5578	2.67017	1.35639	2.08103	2.28552	1.02037	0.8737
1085.9	1.55819	2.67891	1.33995	2.08301	2.29729	1.00744	0.87785
1086.91	1.55903	2.68759	1.33225	2.0848	2.3061	0.99911	0.85721
1087.91	1.55991	2.69626	1.32546	2.08657	2.31459	0.99127	0.83397
1088.91	1.5611	2.70473	1.32269	2.08811	2.3175	0.99151	0.85445
1089.91	1.56232	2.71319	1.32033	2.08964	2.31984	0.99257	0.87944
1090.91	1.56623	2.71651	1.29899	2.09091	2.31683	1.00115	0.91323
1091.91	1.57042	2.71933	1.27574	2.09216	2.31328	1.01048	0.94791
1092.91	1.57404	2.72142	1.28487	2.09313	2.30708	1.02318	0.91954
1093.91	1.57761	2.72345	1.29719	2.09408	2.30061	1.03621	0.88493
1094.91	1.58001	2.72436	1.28905	2.09475	2.29455	1.0476	0.85116
1095.91	1.5823	2.72515	1.27892	2.0954	2.28852	1.05883	0.81748
1096.91	1.58305	2.72439	1.30652	2.09581	2.28489	1.06473	0.7756
1097.91	1.58365	2.72349	1.33771	2.09619	2.28148	1.07012	0.73295
1098.92	1.58176	2.72081	1.36127	2.09631	2.28113	1.06859	0.73722
1099.92	1.57964	2.71798	1.38413	2.0964	2.28106	1.06642	0.74586
1100.92	1.57616	2.71182	1.38384	2.09306	2.28153	1.05947	0.76579
1101.92	1.57255	2.70537	1.38145	2.08941	2.28206	1.05209	0.78675
1102.92	1.56817	2.69789	1.34722	2.08556	2.28381	1.04077	0.80134
1103.92	1.56372	2.69032	1.31015	2.0817	2.28568	1.02909	0.81536
1104.92	1.55921	2.68246	1.3365	2.07773	2.28624	1.01763	0.83467
1105.92	1.55469	2.67459	1.36837	2.07374	2.28669	1.00619	0.85445
1106.92	1.55092	2.66714	1.38788	2.06974	2.28275	0.9997	0.8835
1107.92	1.5472	2.65973	1.40633	2.06575	2.27845	0.99364	0.91333
1108.92	1.54632	2.65554	1.44364	2.06192	2.26786	0.99544	0.94276
1109.92	1.54568	2.65161	1.48251	2.05812	2.25675	0.9979	0.97216
1110.93	1.54632	2.64864	1.49183	2.05445	2.25935	0.98818	0.94551
1111.93	1.54707	2.64574	1.49874	2.0508	2.26305	0.97747	0.91432
1112.93	1.54893	2.64358	1.49694	2.04729	2.25734	0.97861	0.89064
1113.93	1.55089	2.64147	1.49445	2.04379	2.25088	0.98069	0.86756
1114.93	1.55358	2.63958	1.49587	2.04037	2.23569	0.99356	0.89796
1115.93	1.55633	2.6377	1.49759	2.03695	2.21983	1.00727	0.93249
1116.93	1.55931	2.63542	1.49825	2.03347	2.20008	1.02546	0.96473
1117.93	1.56231	2.63312	1.49883	2.02999	2.18004	1.04398	0.99679
1118.93	1.56499	2.63001	1.50863	2.02643	2.16151	1.06013	1.04811
1119.93	1.56763	2.62685	1.5191	2.02286	2.14309	1.07611	1.10083
1120.93	1.56949	2.62291	1.50195	2.01937	2.1299	1.08507	1.08541
1121.93	1.57129	2.61892	1.48282	2.01589	2.11709	1.09353	1.06512
1122.94	1.57197	2.61437	1.46691	2.01273	2.11124	1.09295	1.04869
1123.94	1.57257	2.60979	1.45121	2.0096	2.10588	1.09175	1.03253
1124.94	1.57141	2.60464	1.444	2.00588	2.10738	1.08183	1.03757
1125.94	1.57012	2.59946	1.43735	2.00213	2.10935	1.07132	1.04404
1126.94	1.56781	2.59385	1.4209	1.99876	2.11626	1.05479	1.05143
1127.94	1.56543	2.58821	1.4038	1.99541	2.12349	1.03788	1.05887
1128.94	1.56243	2.58235	1.40174	1.99242	2.1317	1.02019	1.04772
1129.94	1.55938	2.57647	1.40063	1.98944	2.13998	1.00246	1.03538
1130.94	1.55622	2.57065	1.36338	1.98681	2.14287	0.98784	1.01625
1131.94	1.55306	2.56484	1.32388	1.98421	2.14543	0.9734	0.9967
1132.94	1.55035	2.55942	1.31336	1.98193	2.13799	0.97234	1.03483
1133.94	1.54767	2.55403	1.30458	1.97967	2.12995	0.97209	1.07643
1134.95	1.54593	2.54938	1.28982	1.97777	2.11181	0.98544	1.05275
1135.95	1.54424	2.54478	1.27472	1.97588	2.09309	0.99959	1.02527
1136.95	1.54382	2.54122	1.26766	1.9744	2.06998	1.0204	1.01547
1137.95	1.54347	2.53773	1.26105	1.97294	2.04663	1.0416	1.00666
1138.95	1.54446	2.53545	1.27151	1.97191	2.02556	1.06126	1.00714
1139.95	1.54552	2.53324	1.2829	1.97091	2.00463	1.08085	1.00812
1140.95	1.54773	2.5321	1.26628	1.97036	1.99034	1.09328	1.00528
1141.95	1.55001	2.53101	1.24819	1.96983	1.9764	1.10534	1.00224
1142.95	1.55303	2.53258	1.26255	1.97027	1.98341	1.09905	1.0136
1143.95	1.5561	2.53428	1.27854	1.97076	1.99148	1.09183	1.0257
1144.95	1.55936	2.53636	1.31912	1.97164	2.00661	1.07623	1.0522
1145.95	1.56264	2.53846	1.36091	1.97255	2.02207	1.06023	1.07941
1146.96	1.56557	2.54056	1.39927	1.97383	2.04123	1.03989	1.08142
1147.96	1.56847	2.54267	1.43746	1.97512	2.06056	1.01934	1.08224
1148.96	1.57056	2.54458	1.42664	1.97682	2.07808	1.00418	1.07718
1149.96	1.57261	2.54648	1.4136	1.97853	2.09552	0.98926	1.07184
1150.96	1.57355	2.5481	1.40642	1.98066	2.10598	0.98352	1.05263
1151.96	1.57443	2.54971	1.39949	1.98281	2.11613	0.97817	1.03281
1152.96	1.57406	2.551	1.41407	1.98541	2.11715	0.98456	1.03517
1153.96	1.57364	2.55229	1.42956	1.98802	2.11779	0.99144	1.03844
1154.96	1.57305	2.56029	1.43417	1.99106	2.11164	1.00641	1.01892
1155.96	1.57246	2.56857	1.43835	1.99412	2.10523	1.02171	0.99848
1156.96	1.57098	2.57665	1.45199	1.99759	2.09652	1.03293	1.0059
1157.96	1.56947	2.58472	1.466	2.00107	2.08774	1.044	1.01437
1158.97	1.56737	2.59263	1.47573	2.00491	2.08718	1.04591	0.99248
1159.97	1.56525	2.60053	1.4853	2.00877	2.08692	1.04749	0.96948
1160.97	1.56294	2.60832	1.48113	2.01291	2.08679	1.04575	0.98342
1161.97	1.56062	2.61611	1.47649	2.01706	2.08666	1.04389	0.99864
1162.97	1.55821	2.62387	1.46049	2.02085	2.08621	1.03952	0.97839
1163.97	1.55579	2.63163	1.44413	2.02463	2.08574	1.03506	0.95697
1164.97	1.5541	2.63945	1.42517	2.02853	2.084	1.0299	0.95613
1165.97	1.55244	2.64728	1.40613	2.03243	2.08222	1.02471	0.95593
1166.97	1.5518	2.6553	1.38426	2.03644	2.078	1.02104	0.92391
1167.97	1.5512	2.66334	1.36232	2.04045	2.07371	1.01742	0.89097
1168.97	1.55172	2.67165	1.33714	2.0446	2.06625	1.017	0.86614
1169.97	1.55227	2.67998	1.31188	2.04875	2.0587	1.01668	0.84154
1170.98	1.54815	2.68877	1.2983	2.05307	2.04815	1.01988	0.84794
1171.98	1.54391	2.69757	1.28501	2.0574	2.03753	1.02316	0.85513
1172.98	1.54155	2.70727	1.28518	2.06192	2.02513	1.02953	0.85426
1173.98	1.53924	2.71698	1.28567	2.06644	2.01269	1.03597	0.85319
1174.98	1.53926	2.72776	1.30438	2.07113	2.00039	1.04228	0.86735
1175.98	1.53933	2.73856	1.32349	2.07583	1.98809	1.04859	0.88184
1176.98	1.54174	2.75028	1.32151	2.08062	1.97757	1.05277	0.84726
1177.98	1.54419	2.76201	1.3191	2.08542	1.96708	1.0569	0.81168
1178.98	1.54839	2.77418	1.33507	2.09005	1.95932	1.05776	0.85259
1179.98	1.55261	2.78635	1.35139	2.09468	1.9516	1.05856	0.89492
1180.98	1.55791	2.79827	1.36237	2.09928	1.9467	1.05599	0.94337
1181.98	1.56323	2.81018	1.37326	2.10388	1.94185	1.05336	0.99191
1182.99	1.56868	2.82112	1.35915	2.10842	1.93916	1.04838	0.99784
1183.99	1.57414	2.83203	1.34465	2.11295	1.93651	1.04336	1.00311
1184.99	1.57878	2.84135	1.37409	2.11741	1.93483	1.03775	1.00847
1185.99	1.58342	2.85064	1.40413	2.12187	1.93316	1.03214	1.01384
1186.99	1.58649	2.8579	1.40542	2.12626	1.93104	1.02805	1.03644
1187.99	1.58954	2.86513	1.40638	2.13066	1.92892	1.02398	1.05925
1188.99	1.59055	2.87013	1.38746	2.13246	1.92554	1.02306	1.06807
1189.99	1.59154	2.87512	1.36833	2.13425	1.92215	1.02218	1.07675
1190.99	1.59034	2.87771	1.38664	2.13592	1.917	1.02486	1.08467
1191.99	1.58912	2.88028	1.40527	2.1376	1.91184	1.02758	1.09259
1192.99	1.58591	2.88057	1.41415	2.13914	1.90572	1.03285	1.0862
1193.99	1.58269	2.88085	1.42297	2.14068	1.89959	1.03813	1.07971
1195	1.58181	2.87976	1.40797	2.13926	1.89616	1.04408	1.08613
1196	1.58095	2.87867	1.39286	2.13781	1.89275	1.05002	1.09261
1197	1.57882	2.87561	1.38341	2.13623	1.89099	1.05458	1.09065
1198	1.57668	2.87254	1.37398	2.13464	1.88924	1.05914	1.08866
1199	1.57423	2.86764	1.37601	2.13404	1.89006	1.06078	1.09822
1200	1.57178	2.86274	1.37806	2.13343	1.89088	1.06241	1.10779
