# Supplementary material for: Facilitating alkaline hydrogen evolution kinetics via interfacial modulation of hydrogen-bond networks by porous amine cages
Source: Nat Commun. 2025 Feb 21;16:1849. doi: 10.1038/s41467-025-56962-z (PMC11845474; doi:10.1038/s41467-025-56962-z)
Supplement: Supplementary file 5 — Source Data [file 41467_2025_56962_MOESM5_ESM.zip › Source Data/Figure 5.xlsx]

## Sheet: Sheet1
Number of reactive water molecules	ΔG (eV)
	Pt/cgae	yEr±	Pt(100)	yEr±
1	0.83667	0.04041	0.33667	0.02082
2	0.92333	0.00577	0.42333	0.01528
3	0.93667	0.01155	0.43667	0.01528
4	0.96	0.01	0.46	0.01
5	1.02	0.03	0.45	0.01
6	1.02667	0.01528	0.45333	0.02082
7	1.09	0.04	0.51333	0.01528
8	1.14	0.02646	0.54667	0.02517
9	1.24	0.01732	0.66	0.02646
10	1.36667	0.03215	0.74	0.02646
