# Supplementary material for: Facilitating alkaline hydrogen evolution kinetics via interfacial modulation of hydrogen-bond networks by porous amine cages
Source: Nat Commun. 2025 Feb 21;16:1849. doi: 10.1038/s41467-025-56962-z (PMC11845474; doi:10.1038/s41467-025-56962-z)
Supplement: Supplementary file 5 — Source Data [file 41467_2025_56962_MOESM5_ESM.zip › Source Data/Supplementary Figures.xlsx]

## Sheet: Fig S1
Energy (keV)	Counts (a.u.)
-0.9975	0
-0.9925	0
-0.9875	0
-0.9825	0
-0.9775	0
-0.9725	0
-0.9675	0
-0.9625	0
-0.9575	0
-0.9525	0
-0.9475	0
-0.9425	0
-0.9375	0
-0.9325	0
-0.9275	0
-0.9225	0
-0.9175	0
-0.9125	0
-0.9075	0
-0.9025	0
-0.8975	0
-0.8925	0
-0.8875	0
-0.8825	0
-0.8775	0
-0.8725	0
-0.8675	0
-0.8625	0
-0.8575	0
-0.8525	0
-0.8475	0
-0.8425	0
-0.8375	0
-0.8325	0
-0.8275	0
-0.8225	0
-0.8175	0
-0.8125	0
-0.8075	0
-0.8025	0
-0.7975	0
-0.7925	0
-0.7875	0
-0.7825	0
-0.7775	0
-0.7725	0
-0.7675	0
-0.7625	0
-0.7575	0
-0.7525	0
-0.7475	0
-0.7425	0
-0.7375	0
-0.7325	0
-0.7275	0
-0.7225	0
-0.7175	0
-0.7125	0
-0.7075	0
-0.7025	0
-0.6975	0
-0.6925	0
-0.6875	0
-0.6825	0
-0.6775	0
-0.6725	0
-0.6675	0
-0.6625	0
-0.6575	0
-0.6525	0
-0.6475	0
-0.6425	0
-0.6375	0
-0.6325	0
-0.6275	0
-0.6225	0
-0.6175	0
-0.6125	0
-0.6075	0
-0.6025	0
-0.5975	0
-0.5925	0
-0.5875	0
-0.5825	0
-0.5775	0
-0.5725	0
-0.5675	0
-0.5625	0
-0.5575	0
-0.5525	0
-0.5475	0
-0.5425	0
-0.5375	0
-0.5325	0
-0.5275	0
-0.5225	0
-0.5175	0
-0.5125	0
-0.5075	0
-0.5025	0
-0.4975	0
-0.4925	0
-0.4875	0
-0.4825	0
-0.4775	0
-0.4725	0
-0.4675	0
-0.4625	0
-0.4575	0
-0.4525	0
-0.4475	0
-0.4425	0
-0.4375	0
-0.4325	0
-0.4275	0
-0.4225	0
-0.4175	0
-0.4125	0
-0.4075	0
-0.4025	0
-0.3975	0
-0.3925	0
-0.3875	0
-0.3825	0
-0.3775	0
-0.3725	0
-0.3675	0
-0.3625	0
-0.3575	0
-0.3525	0
-0.3475	0
-0.3425	0
-0.3375	0
-0.3325	0
-0.3275	0
-0.3225	0
-0.3175	0
-0.3125	0
-0.3075	0
-0.3025	0
-0.2975	0
-0.2925	0
-0.2875	0
-0.2825	0
-0.2775	0
-0.2725	0
-0.2675	0
-0.2625	0
-0.2575	0
-0.2525	0
-0.2475	0
-0.2425	0
-0.2375	0
-0.2325	0
-0.2275	0
-0.2225	0
-0.2175	0
-0.2125	0
-0.2075	0
-0.2025	0
-0.1975	0
-0.1925	0
-0.1875	0
-0.1825	0
-0.1775	0
-0.1725	0
-0.1675	0
-0.1625	0
-0.1575	0
-0.1525	0
-0.1475	0
-0.1425	0
-0.1375	0
-0.1325	0
-0.1275	0
-0.1225	0
-0.1175	0
-0.1125	0
-0.1075	0
-0.1025	0
-0.0975	0
-0.0925	0
-0.0875	0
-0.0825	0
-0.0775	0
-0.0725	0
-0.0675	0
-0.0625	0
-0.0575	0
-0.0525	0
-0.0475	0
-0.0425	0
-0.0375	0
-0.0325	0
-0.0275	0
-0.0225	0
-0.0175	0
-0.0125	0
-0.0075	0
-0.0025	0
0.0025	0
0.0075	0
0.0125	0
0.0175	0
0.0225	0
0.0275	0
0.0325	0
0.0375	0
0.0425	0
0.0475	0
0.0525	0
0.0575	0
0.0625	0
0.0675	0
0.0725	0
0.0775	0
0.0825	0
0.0875	0
0.0925	0
0.0975	0
0.1025	0
0.1075	0
0.1125	0
0.1175	0
0.1225	42
0.1275	49
0.1325	59
0.1375	59
0.1425	72
0.1475	74
0.1525	78
0.1575	106
0.1625	75
0.1675	85
0.1725	103
0.1775	108
0.1825	143
0.1875	182
0.1925	203
0.1975	244
0.2025	359
0.2075	421
0.2125	626
0.2175	788
0.2225	1128
0.2275	1636
0.2325	2186
0.2375	2874
0.2425	3637
0.2475	4732
0.2525	5450
0.2575	6187
0.2625	6770
0.2675	6892
0.2725	6946
0.2775	6600
0.2825	5955
0.2875	4960
0.2925	4024
0.2975	2931
0.3025	2295
0.3075	1481
0.3125	939
0.3175	611
0.3225	362
0.3275	184
0.3325	106
0.3375	78
0.3425	33
0.3475	36
0.3525	36
0.3575	23
0.3625	23
0.3675	30
0.3725	23
0.3775	27
0.3825	25
0.3875	34
0.3925	33
0.3975	26
0.4025	28
0.4075	27
0.4125	25
0.4175	28
0.4225	34
0.4275	29
0.4325	27
0.4375	33
0.4425	34
0.4475	31
0.4525	51
0.4575	46
0.4625	56
0.4675	47
0.4725	68
0.4775	72
0.4825	94
0.4875	123
0.4925	146
0.4975	194
0.5025	192
0.5075	212
0.5125	242
0.5175	251
0.5225	295
0.5275	247
0.5325	244
0.5375	215
0.5425	209
0.5475	173
0.5525	115
0.5575	106
0.5625	74
0.5675	57
0.5725	63
0.5775	33
0.5825	22
0.5875	35
0.5925	31
0.5975	25
0.6025	23
0.6075	35
0.6125	38
0.6175	24
0.6225	25
0.6275	45
0.6325	46
0.6375	46
0.6425	40
0.6475	49
0.6525	40
0.6575	51
0.6625	72
0.6675	98
0.6725	66
0.6775	83
0.6825	83
0.6875	84
0.6925	57
0.6975	66
0.7025	54
0.7075	41
0.7125	38
0.7175	38
0.7225	31
0.7275	27
0.7325	18
0.7375	22
0.7425	24
0.7475	21
0.7525	15
0.7575	30
0.7625	16
0.7675	15
0.7725	31
0.7775	15
0.7825	21
0.7875	23
0.7925	22
0.7975	19
0.8025	16
0.8075	22
0.8125	23
0.8175	14
0.8225	20
0.8275	18
0.8325	18
0.8375	13
0.8425	25
0.8475	22
0.8525	17
0.8575	25
0.8625	23
0.8675	26
0.8725	23
0.8775	23
0.8825	18
0.8875	24
0.8925	33
0.8975	30
0.9025	35
0.9075	35
0.9125	42
0.9175	35
0.9225	52
0.9275	33
0.9325	39
0.9375	53
0.9425	35
0.9475	45
0.9525	33
0.9575	33
0.9625	45
0.9675	35
0.9725	28
0.9775	23
0.9825	15
0.9875	19
0.9925	12
0.9975	19
1.0025	16
1.0075	25
1.0125	22
1.0175	20
1.0225	20
1.0275	9
1.0325	10
1.0375	14
1.0425	10
1.0475	20
1.0525	14
1.0575	15
1.0625	18
1.0675	15
1.0725	20
1.0775	16
1.0825	16
1.0875	11
1.0925	12
1.0975	12
1.1025	15
1.1075	14
1.1125	10
1.1175	20
1.1225	9
1.1275	18
1.1325	13
1.1375	16
1.1425	12
1.1475	14
1.1525	13
1.1575	11
1.1625	9
1.1675	11
1.1725	9
1.1775	14
1.1825	8
1.1875	7
1.1925	6
1.1975	11
1.2025	7
1.2075	10
1.2125	9
1.2175	11
1.2225	10
1.2275	9
1.2325	16
1.2375	11
1.2425	8
1.2475	17
1.2525	13
1.2575	11
1.2625	15
1.2675	15
1.2725	9
1.2775	5
1.2825	17
1.2875	12
1.2925	4
1.2975	14
1.3025	9
1.3075	11
1.3125	13
1.3175	7
1.3225	12
1.3275	9
1.3325	13
1.3375	15
1.3425	5
1.3475	7
1.3525	9
1.3575	8
1.3625	6
1.3675	6
1.3725	5
1.3775	5
1.3825	10
1.3875	3
1.3925	9
1.3975	5
1.4025	9
1.4075	11
1.4125	5
1.4175	14
1.4225	15
1.4275	10
1.4325	9
1.4375	11
1.4425	7
1.4475	7
1.4525	7
1.4575	15
1.4625	16
1.4675	11
1.4725	4
1.4775	12
1.4825	15
1.4875	7
1.4925	10
1.4975	9
1.5025	10
1.5075	12
1.5125	13
1.5175	10
1.5225	10
1.5275	8
1.5325	10
1.5375	11
1.5425	11
1.5475	5
1.5525	3
1.5575	11
1.5625	10
1.5675	11
1.5725	14
1.5775	12
1.5825	7
1.5875	8
1.5925	15
1.5975	6
1.6025	8
1.6075	17
1.6125	11
1.6175	15
1.6225	12
1.6275	10
1.6325	12
1.6375	7
1.6425	12
1.6475	7
1.6525	15
1.6575	9
1.6625	18
1.6675	15
1.6725	41
1.6775	24
1.6825	46
1.6875	56
1.6925	55
1.6975	92
1.7025	114
1.7075	104
1.7125	134
1.7175	133
1.7225	155
1.7275	177
1.7325	185
1.7375	162
1.7425	190
1.7475	189
1.7525	170
1.7575	160
1.7625	139
1.7675	126
1.7725	111
1.7775	118
1.7825	81
1.7875	74
1.7925	49
1.7975	43
1.8025	41
1.8075	35
1.8125	26
1.8175	28
1.8225	20
1.8275	26
1.8325	17
1.8375	17
1.8425	10
1.8475	12
1.8525	18
1.8575	8
1.8625	11
1.8675	10
1.8725	12
1.8775	8
1.8825	7
1.8875	5
1.8925	10
1.8975	6
1.9025	6
1.9075	6
1.9125	4
1.9175	10
1.9225	9
1.9275	9
1.9325	2
1.9375	3
1.9425	5
1.9475	5
1.9525	9
1.9575	4
1.9625	6
1.9675	1
1.9725	7
1.9775	9
1.9825	7
1.9875	6
1.9925	9
1.9975	7
2.0025	11
2.0075	10
2.0125	12
2.0175	8
2.0225	16
2.0275	8
2.0325	11
2.0375	13
2.0425	8
2.0475	9
2.0525	16
2.0575	7
2.0625	8
2.0675	4
2.0725	6
2.0775	3
2.0825	3
2.0875	3
2.0925	4
2.0975	10
2.1025	7
2.1075	3
2.1125	5
2.1175	6
2.1225	9
2.1275	3
2.1325	2
2.1375	6
2.1425	8
2.1475	3
2.1525	5
2.1575	3
2.1625	7
2.1675	8
2.1725	1
2.1775	6
2.1825	4
2.1875	9
2.1925	9
2.1975	5
2.2025	4
2.2075	5
2.2125	2
2.2175	6
2.2225	2
2.2275	2
2.2325	11
2.2375	6
2.2425	5
2.2475	2
2.2525	4
2.2575	6
2.2625	9
2.2675	4
2.2725	3
2.2775	9
2.2825	6
2.2875	12
2.2925	8
2.2975	5
2.3025	5
2.3075	5
2.3125	6
2.3175	6
2.3225	9
2.3275	4
2.3325	6
2.3375	6
2.3425	8
2.3475	5
2.3525	3
2.3575	4
2.3625	4
2.3675	2
2.3725	7
2.3775	5
2.3825	5
2.3875	6
2.3925	7
2.3975	3
2.4025	1
2.4075	4
2.4125	3
2.4175	7
2.4225	4
2.4275	2
2.4325	4
2.4375	2
2.4425	1
2.4475	4
2.4525	5
2.4575	5
2.4625	0
2.4675	6
2.4725	2
2.4775	8
2.4825	7
2.4875	4
2.4925	3
2.4975	4
2.5025	3
2.5075	6
2.5125	5
2.5175	4
2.5225	5
2.5275	1
2.5325	2
2.5375	2
2.5425	5
2.5475	2
2.5525	5
2.5575	5
2.5625	9
2.5675	2
2.5725	3
2.5775	4
2.5825	2
2.5875	5
2.5925	6
2.5975	4
2.6025	6
2.6075	6
2.6125	6
2.6175	6
2.6225	5
2.6275	3
2.6325	4
2.6375	5
2.6425	3
2.6475	0
2.6525	3
2.6575	3
2.6625	4
2.6675	5
2.6725	1
2.6775	3
2.6825	2
2.6875	7
2.6925	5
2.6975	2
2.7025	2
2.7075	5
2.7125	3
2.7175	0
2.7225	2
2.7275	3
2.7325	5
2.7375	8
2.7425	5
2.7475	2
2.7525	4
2.7575	4
2.7625	2
2.7675	5
2.7725	5
2.7775	4
2.7825	4
2.7875	2
2.7925	4
2.7975	4
2.8025	4
2.8075	5
2.8125	3
2.8175	3
2.8225	2
2.8275	4
2.8325	3
2.8375	2
2.8425	5
2.8475	3
2.8525	3
2.8575	6
2.8625	6
2.8675	7
2.8725	4
2.8775	3
2.8825	2
2.8875	6
2.8925	3
2.8975	1
2.9025	4
2.9075	3
2.9125	3
2.9175	2
2.9225	2
2.9275	1
2.9325	1
2.9375	5
2.9425	2
2.9475	3
2.9525	0
2.9575	3
2.9625	1
2.9675	4
2.9725	6
2.9775	3
2.9825	4
2.9875	9
2.9925	5
2.9975	4
3.0025	1
3.0075	4
3.0125	5
3.0175	1
3.0225	2
3.0275	3
3.0325	2
3.0375	4
3.0425	7
3.0475	1
3.0525	8
3.0575	3
3.0625	5
3.0675	1
3.0725	3
3.0775	6
3.0825	1
3.0875	2
3.0925	5
3.0975	6
3.1025	2
3.1075	3
3.1125	1
3.1175	2
3.1225	4
3.1275	6
3.1325	5
3.1375	2
3.1425	5
3.1475	1
3.1525	4
3.1575	6
3.1625	3
3.1675	2
3.1725	2
3.1775	2
3.1825	4
3.1875	3
3.1925	2
3.1975	2
3.2025	5
3.2075	4
3.2125	3
3.2175	1
3.2225	2
3.2275	5
3.2325	2
3.2375	6
3.2425	1
3.2475	4
3.2525	8
3.2575	8
3.2625	6
3.2675	2
3.2725	4
3.2775	2
3.2825	9
3.2875	5
3.2925	5
3.2975	9
3.3025	5
3.3075	3
3.3125	7
3.3175	5
3.3225	5
3.3275	11
3.3325	9
3.3375	4
3.3425	5
3.3475	6
3.3525	5
3.3575	6
3.3625	5
3.3675	3
3.3725	3
3.3775	3
3.3825	3
3.3875	3
3.3925	5
3.3975	5
3.4025	3
3.4075	4
3.4125	4
3.4175	4
3.4225	3
3.4275	5
3.4325	5
3.4375	1
3.4425	4
3.4475	1
3.4525	4
3.4575	3
3.4625	1
3.4675	4
3.4725	1
3.4775	2
3.4825	4
3.4875	5
3.4925	3
3.4975	1
3.5025	3
3.5075	0
3.5125	2
3.5175	3
3.5225	2
3.5275	5
3.5325	4
3.5375	4
3.5425	3
3.5475	3
3.5525	5
3.5575	1
3.5625	3
3.5675	2
3.5725	1
3.5775	5
3.5825	1
3.5875	1
3.5925	1
3.5975	3
3.6025	2
3.6075	4
3.6125	3
3.6175	2
3.6225	7
3.6275	7
3.6325	5
3.6375	3
3.6425	6
3.6475	2
3.6525	5
3.6575	2
3.6625	4
3.6675	2
3.6725	4
3.6775	2
3.6825	4
3.6875	7
3.6925	4
3.6975	6
3.7025	4
3.7075	4
3.7125	4
3.7175	3
3.7225	0
3.7275	3
3.7325	5
3.7375	6
3.7425	6
3.7475	3
3.7525	2
3.7575	7
3.7625	4
3.7675	1
3.7725	5
3.7775	0
3.7825	6
3.7875	3
3.7925	2
3.7975	3
3.8025	3
3.8075	7
3.8125	3
3.8175	3
3.8225	1
3.8275	4
3.8325	2
3.8375	5
3.8425	2
3.8475	1
3.8525	3
3.8575	3
3.8625	3
3.8675	2
3.8725	2
3.8775	4
3.8825	0
3.8875	4
3.8925	1
3.8975	0
3.9025	0
3.9075	1
3.9125	2
3.9175	1
3.9225	0
3.9275	2
3.9325	1
3.9375	1
3.9425	0
3.9475	0
3.9525	3
3.9575	5
3.9625	1
3.9675	4
3.9725	2
3.9775	3
3.9825	1
3.9875	3
3.9925	3
3.9975	3
4.0025	3
4.0075	4
4.0125	1
4.0175	3
4.0225	6
4.0275	3
4.0325	2
4.0375	3
4.0425	3
4.0475	6
4.0525	4
4.0575	3
4.0625	2
4.0675	2
4.0725	0
4.0775	3
4.0825	1
4.0875	2
4.0925	1
4.0975	4
4.1025	2
4.1075	1
4.1125	1
4.1175	2
4.1225	1
4.1275	2
4.1325	2
4.1375	2
4.1425	2
4.1475	3
4.1525	1
4.1575	4
4.1625	2
4.1675	2
4.1725	2
4.1775	1
4.1825	4
4.1875	4
4.1925	1
4.1975	1
4.2025	2
4.2075	3
4.2125	2
4.2175	5
4.2225	1
4.2275	2
4.2325	5
4.2375	0
4.2425	4
4.2475	3
4.2525	0
4.2575	0
4.2625	1
4.2675	2
4.2725	4
4.2775	2
4.2825	3
4.2875	1
4.2925	4
4.2975	5
4.3025	2
4.3075	0
4.3125	2
4.3175	4
4.3225	5
4.3275	2
4.3325	4
4.3375	2
4.3425	4
4.3475	0
4.3525	0
4.3575	0
4.3625	6
4.3675	4
4.3725	1
4.3775	1
4.3825	2
4.3875	3
4.3925	3
4.3975	3
4.4025	2
4.4075	4
4.4125	1
4.4175	2
4.4225	4
4.4275	1
4.4325	3
4.4375	1
4.4425	1
4.4475	1
4.4525	0
4.4575	5
4.4625	2
4.4675	4
4.4725	0
4.4775	3
4.4825	5
4.4875	0
4.4925	4
4.4975	2
4.5025	1
4.5075	4
4.5125	5
4.5175	3
4.5225	4
4.5275	0
4.5325	2
4.5375	1
4.5425	5
4.5475	1
4.5525	1
4.5575	2
4.5625	2
4.5675	7
4.5725	0
4.5775	4
4.5825	4
4.5875	4
4.5925	3
4.5975	1
4.6025	3
4.6075	1
4.6125	1
4.6175	1
4.6225	1
4.6275	1
4.6325	1
4.6375	0
4.6425	0
4.6475	3
4.6525	4
4.6575	1
4.6625	0
4.6675	0
4.6725	2
4.6775	1
4.6825	1
4.6875	2
4.6925	1
4.6975	2
4.7025	1
4.7075	4
4.7125	0
4.7175	2
4.7225	4
4.7275	1
4.7325	2
4.7375	3
4.7425	1
4.7475	2
4.7525	2
4.7575	1
4.7625	1
4.7675	3
4.7725	4
4.7775	1
4.7825	0
4.7875	2
4.7925	1
4.7975	1
4.8025	1
4.8075	3
4.8125	0
4.8175	2
4.8225	2
4.8275	0
4.8325	2
4.8375	0
4.8425	2
4.8475	0
4.8525	2
4.8575	3
4.8625	0
4.8675	1
4.8725	1
4.8775	4
4.8825	2
4.8875	0
4.8925	4
4.8975	3
4.9025	1
4.9075	1
4.9125	2
4.9175	2
4.9225	2
4.9275	2
4.9325	1
4.9375	2
4.9425	6
4.9475	2
4.9525	3
4.9575	5
4.9625	4
4.9675	4
4.9725	1
4.9775	3
4.9825	2
4.9875	1
4.9925	2
4.9975	2
5.0025	1
5.0075	1
5.0125	2
5.0175	0
5.0225	1
5.0275	2
5.0325	1
5.0375	2
5.0425	0
5.0475	2
5.0525	1
5.0575	2
5.0625	2
5.0675	3
5.0725	0
5.0775	0
5.0825	1
5.0875	3
5.0925	2
5.0975	2
5.1025	4
5.1075	3
5.1125	1
5.1175	0
5.1225	2
5.1275	2
5.1325	2
5.1375	3
5.1425	2
5.1475	3
5.1525	2
5.1575	1
5.1625	2
5.1675	1
5.1725	2
5.1775	2
5.1825	0
5.1875	3
5.1925	0
5.1975	1
5.2025	2
5.2075	3
5.2125	2
5.2175	1
5.2225	5
5.2275	6
5.2325	3
5.2375	1
5.2425	2
5.2475	1
5.2525	3
5.2575	4
5.2625	6
5.2675	0
5.2725	2
5.2775	2
5.2825	1
5.2875	1
5.2925	0
5.2975	5
5.3025	0
5.3075	1
5.3125	1
5.3175	0
5.3225	2
5.3275	0
5.3325	4
5.3375	2
5.3425	1
5.3475	1
5.3525	3
5.3575	2
5.3625	2
5.3675	2
5.3725	1
5.3775	1
5.3825	0
5.3875	0
5.3925	1
5.3975	0
5.4025	2
5.4075	1
5.4125	0
5.4175	2
5.4225	2
5.4275	1
5.4325	1
5.4375	4
5.4425	2
5.4475	1
5.4525	4
5.4575	4
5.4625	3
5.4675	3
5.4725	4
5.4775	3
5.4825	1
5.4875	0
5.4925	1
5.4975	1
5.5025	3
5.5075	2
5.5125	0
5.5175	2
5.5225	5
5.5275	1
5.5325	3
5.5375	3
5.5425	2
5.5475	2
5.5525	4
5.5575	0
5.5625	1
5.5675	1
5.5725	2
5.5775	2
5.5825	2
5.5875	2
5.5925	1
5.5975	0
5.6025	0
5.6075	2
5.6125	3
5.6175	2
5.6225	1
5.6275	0
5.6325	1
5.6375	2
5.6425	0
5.6475	3
5.6525	4
5.6575	1
5.6625	0
5.6675	0
5.6725	5
5.6775	4
5.6825	2
5.6875	1
5.6925	2
5.6975	3
5.7025	2
5.7075	0
5.7125	0
5.7175	1
5.7225	1
5.7275	2
5.7325	2
5.7375	2
5.7425	0
5.7475	0
5.7525	2
5.7575	2
5.7625	1
5.7675	2
5.7725	0
5.7775	0
5.7825	1
5.7875	3
5.7925	0
5.7975	2
5.8025	3
5.8075	2
5.8125	2
5.8175	2
5.8225	0
5.8275	2
5.8325	0
5.8375	1
5.8425	2
5.8475	2
5.8525	1
5.8575	0
5.8625	2
5.8675	1
5.8725	0
5.8775	1
5.8825	0
5.8875	0
5.8925	1
5.8975	0
5.9025	2
5.9075	1
5.9125	3
5.9175	0
5.9225	5
5.9275	4
5.9325	1
5.9375	4
5.9425	2
5.9475	1
5.9525	1
5.9575	0
5.9625	1
5.9675	1
5.9725	3
5.9775	1
5.9825	1
5.9875	3
5.9925	1
5.9975	0
6.0025	1
6.0075	2
6.0125	1
6.0175	2
6.0225	3
6.0275	2
6.0325	1
6.0375	0
6.0425	0
6.0475	3
6.0525	1
6.0575	1
6.0625	3
6.0675	2
6.0725	1
6.0775	0
6.0825	2
6.0875	5
6.0925	0
6.0975	3
6.1025	1
6.1075	0
6.1125	3
6.1175	5
6.1225	1
6.1275	3
6.1325	1
6.1375	1
6.1425	1
6.1475	0
6.1525	1
6.1575	2
6.1625	0
6.1675	2
6.1725	3
6.1775	1
6.1825	2
6.1875	3
6.1925	3
6.1975	0
6.2025	3
6.2075	2
6.2125	2
6.2175	3
6.2225	2
6.2275	0
6.2325	5
6.2375	4
6.2425	1
6.2475	1
6.2525	2
6.2575	2
6.2625	0
6.2675	2
6.2725	1
6.2775	1
6.2825	2
6.2875	1
6.2925	1
6.2975	4
6.3025	4
6.3075	2
6.3125	1
6.3175	1
6.3225	2
6.3275	1
6.3325	1
6.3375	3
6.3425	1
6.3475	4
6.3525	3
6.3575	0
6.3625	2
6.3675	1
6.3725	0
6.3775	1
6.3825	1
6.3875	1
6.3925	1
6.3975	2
6.4025	1
6.4075	2
6.4125	1
6.4175	1
6.4225	1
6.4275	2
6.4325	2
6.4375	0
6.4425	5
6.4475	1
6.4525	2
6.4575	0
6.4625	1
6.4675	0
6.4725	4
6.4775	2
6.4825	2
6.4875	2
6.4925	2
6.4975	4
6.5025	0
6.5075	2
6.5125	0
6.5175	2
6.5225	2
6.5275	3
6.5325	2
6.5375	2
6.5425	0
6.5475	0
6.5525	1
6.5575	1
6.5625	2
6.5675	4
6.5725	0
6.5775	1
6.5825	1
6.5875	2
6.5925	2
6.5975	0
6.6025	3
6.6075	3
6.6125	1
6.6175	1
6.6225	4
6.6275	0
6.6325	2
6.6375	0
6.6425	1
6.6475	4
6.6525	1
6.6575	1
6.6625	3
6.6675	1
6.6725	1
6.6775	2
6.6825	1
6.6875	0
6.6925	4
6.6975	1
6.7025	1
6.7075	0
6.7125	3
6.7175	0
6.7225	1
6.7275	2
6.7325	1
6.7375	1
6.7425	0
6.7475	3
6.7525	1
6.7575	2
6.7625	2
6.7675	2
6.7725	4
6.7775	2
6.7825	3
6.7875	4
6.7925	1
6.7975	0
6.8025	1
6.8075	3
6.8125	2
6.8175	2
6.8225	1
6.8275	3
6.8325	1
6.8375	3
6.8425	1
6.8475	2
6.8525	2
6.8575	2
6.8625	0
6.8675	2
6.8725	1
6.8775	2
6.8825	4
6.8875	0
6.8925	1
6.8975	2
6.9025	0
6.9075	1
6.9125	4
6.9175	1
6.9225	1
6.9275	3
6.9325	3
6.9375	1
6.9425	2
6.9475	0
6.9525	2
6.9575	1
6.9625	1
6.9675	3
6.9725	0
6.9775	2
6.9825	0
6.9875	4
6.9925	0
6.9975	2
7.0025	2
7.0075	2
7.0125	0
7.0175	1
7.0225	3
7.0275	2
7.0325	1
7.0375	1
7.0425	1
7.0475	4
7.0525	1
7.0575	0
7.0625	2
7.0675	3
7.0725	1
7.0775	1
7.0825	0
7.0875	1
7.0925	2
7.0975	1
7.1025	1
7.1075	1
7.1125	1
7.1175	0
7.1225	3
7.1275	1
7.1325	1
7.1375	1
7.1425	1
7.1475	3
7.1525	5
7.1575	0
7.1625	1
7.1675	0
7.1725	2
7.1775	2
7.1825	1
7.1875	0
7.1925	4
7.1975	1
7.2025	2
7.2075	0
7.2125	1
7.2175	1
7.2225	2
7.2275	2
7.2325	0
7.2375	1
7.2425	1
7.2475	2
7.2525	0
7.2575	1
7.2625	1
7.2675	1
7.2725	1
7.2775	2
7.2825	1
7.2875	1
7.2925	2
7.2975	1
7.3025	2
7.3075	1
7.3125	2
7.3175	0
7.3225	3
7.3275	2
7.3325	0
7.3375	2
7.3425	0
7.3475	1
7.3525	5
7.3575	2
7.3625	1
7.3675	0
7.3725	0
7.3775	2
7.3825	0
7.3875	1
7.3925	1
7.3975	0
7.4025	2
7.4075	3
7.4125	0
7.4175	0
7.4225	1
7.4275	1
7.4325	2
7.4375	2
7.4425	0
7.4475	0
7.4525	1
7.4575	2
7.4625	1
7.4675	3
7.4725	2
7.4775	1
7.4825	1
7.4875	0
7.4925	0
7.4975	1
7.5025	2
7.5075	0
7.5125	1
7.5175	1
7.5225	3
7.5275	4
7.5325	0
7.5375	1
7.5425	0
7.5475	1
7.5525	1
7.5575	0
7.5625	0
7.5675	0
7.5725	0
7.5775	1
7.5825	1
7.5875	0
7.5925	1
7.5975	1
7.6025	2
7.6075	1
7.6125	2
7.6175	2
7.6225	0
7.6275	0
7.6325	1
7.6375	2
7.6425	0
7.6475	0
7.6525	1
7.6575	1
7.6625	2
7.6675	0
7.6725	0
7.6775	1
7.6825	4
7.6875	3
7.6925	1
7.6975	1
7.7025	0
7.7075	2
7.7125	1
7.7175	0
7.7225	0
7.7275	1
7.7325	5
7.7375	0
7.7425	0
7.7475	3
7.7525	4
7.7575	3
7.7625	4
7.7675	0
7.7725	0
7.7775	1
7.7825	1
7.7875	2
7.7925	0
7.7975	0
7.8025	1
7.8075	3
7.8125	2
7.8175	2
7.8225	1
7.8275	1
7.8325	0
7.8375	0
7.8425	0
7.8475	1
7.8525	1
7.8575	1
7.8625	2
7.8675	4
7.8725	4
7.8775	2
7.8825	1
7.8875	1
7.8925	3
7.8975	4
7.9025	2
7.9075	1
7.9125	2
7.9175	8
7.9225	10
7.9275	4
7.9325	8
7.9375	5
7.9425	8
7.9475	13
7.9525	12
7.9575	12
7.9625	9
7.9675	19
7.9725	20
7.9775	12
7.9825	26
7.9875	15
7.9925	20
7.9975	20
8.0025	26
8.0075	18
8.0125	21
8.0175	35
8.0225	33
8.0275	29
8.0325	30
8.0375	29
8.0425	38
8.0475	28
8.0525	36
8.0575	35
8.0625	39
8.0675	33
8.0725	29
8.0775	30
8.0825	26
8.0875	19
8.0925	28
8.0975	24
8.1025	30
8.1075	27
8.1125	15
8.1175	20
8.1225	19
8.1275	23
8.1325	15
8.1375	18
8.1425	16
8.1475	13
8.1525	9
8.1575	10
8.1625	9
8.1675	6
8.1725	6
8.1775	9
8.1825	7
8.1875	2
8.1925	6
8.1975	0
8.2025	2
8.2075	4
8.2125	0
8.2175	2
8.2225	2
8.2275	0
8.2325	2
8.2375	1
8.2425	3
8.2475	2
8.2525	3
8.2575	3
8.2625	1
8.2675	2
8.2725	0
8.2775	1
8.2825	0
8.2875	2
8.2925	1
8.2975	3
8.3025	1
8.3075	2
8.3125	1
8.3175	1
8.3225	0
8.3275	2
8.3325	0
8.3375	3
8.3425	1
8.3475	2
8.3525	1
8.3575	0
8.3625	1
8.3675	1
8.3725	1
8.3775	2
8.3825	2
8.3875	1
8.3925	1
8.3975	0
8.4025	3
8.4075	2
8.4125	0
8.4175	0
8.4225	2
8.4275	0
8.4325	1
8.4375	0
8.4425	1
8.4475	0
8.4525	1
8.4575	3
8.4625	0
8.4675	0
8.4725	1
8.4775	0
8.4825	0
8.4875	0
8.4925	2
8.4975	0
8.5025	0
8.5075	0
8.5125	2
8.5175	3
8.5225	1
8.5275	1
8.5325	2
8.5375	1
8.5425	4
8.5475	0
8.5525	2
8.5575	0
8.5625	3
8.5675	1
8.5725	1
8.5775	2
8.5825	2
8.5875	0
8.5925	0
8.5975	2
8.6025	1
8.6075	2
8.6125	1
8.6175	2
8.6225	2
8.6275	1
8.6325	0
8.6375	2
8.6425	1
8.6475	1
8.6525	0
8.6575	0
8.6625	0
8.6675	2
8.6725	2
8.6775	0
8.6825	2
8.6875	1
8.6925	0
8.6975	0
8.7025	1
8.7075	2
8.7125	0
8.7175	2
8.7225	4
8.7275	1
8.7325	1
8.7375	1
8.7425	0
8.7475	1
8.7525	3
8.7575	3
8.7625	1
8.7675	2
8.7725	4
8.7775	2
8.7825	2
8.7875	4
8.7925	2
8.7975	3
8.8025	2
8.8075	3
8.8125	3
8.8175	4
8.8225	5
8.8275	4
8.8325	4
8.8375	2
8.8425	3
8.8475	1
8.8525	8
8.8575	3
8.8625	4
8.8675	8
8.8725	4
8.8775	6
8.8825	2
8.8875	5
8.8925	4
8.8975	11
8.9025	4
8.9075	3
8.9125	10
8.9175	5
8.9225	9
8.9275	6
8.9325	3
8.9375	2
8.9425	5
8.9475	4
8.9525	5
8.9575	6
8.9625	9
8.9675	5
8.9725	4
8.9775	9
8.9825	2
8.9875	3
8.9925	6
[truncated: 2,097 more rows]

## Sheet: Fig S2b
size (nm)	Frequency %
0.1	6
0.3	25
0.5	45
0.7	19
0.9	4
1.1	1

## Sheet: Fig S5
Pt/C								Pt/cage
Binding energy (eV)	Intensity (a.u.)							Binding energy (eV)	Intensity (a.u.)
78.98	1597.04	1761.42	1597.04	1704.35	1640.74	1605.09	1602.37	79	696.039	744.957	696.039	735.164	705.833
78.88	1650.14	1768.43	1597.04	1709.48	1641.9	1605.37	1602.8	78.9	625.874	747.226	696.039	737.16	706.104
78.78	1631.18	1775.84	1596.95	1714.89	1643.03	1605.57	1603.2	78.8	588.883	749.788	696.166	739.44	706.514
78.68	1622.23	1783.82	1596.9	1720.75	1644.24	1605.82	1603.7	78.7	664.904	752.604	696.361	741.96	707.004
78.58	1634.03	1792.4	1596.85	1727.07	1645.52	1606.1	1604.28	78.6	685.597	755.485	696.418	744.534	707.369
78.48	1582.93	1801.63	1596.79	1733.86	1646.83	1606.38	1604.94	78.5	735.031	758.556	696.438	747.283	707.71
78.38	1585.35	1811.68	1596.82	1741.28	1648.28	1606.77	1605.79	78.4	705.011	761.788	696.368	750.18	707.976
78.28	1639.15	1822.54	1596.84	1749.31	1649.8	1607.17	1606.77	78.3	662.379	765.356	696.352	753.396	708.311
78.18	1663.75	1834.23	1596.77	1757.92	1651.29	1607.5	1607.82	78.2	726.157	769.315	696.413	756.989	708.74
78.08	1679.14	1846.93	1596.65	1767.24	1652.81	1607.82	1609.03	78.1	649.735	773.511	696.36	760.8	709.07
77.98	1675.98	1860.78	1596.52	1777.37	1654.37	1608.14	1610.45	78	652.145	778.242	696.444	765.129	709.557
77.88	1709.02	1876	1596.39	1788.45	1656.02	1608.49	1612.2	77.9	649.024	783.418	696.524	769.884	710.059
77.78	1731.07	1892.73	1596.2	1800.53	1657.7	1608.82	1614.29	77.8	677.8	789.109	696.611	775.133	710.587
77.68	1773.31	1911.25	1595.98	1813.76	1659.43	1609.14	1616.86	77.7	738.75	795.33	696.645	780.889	711.086
77.58	1713.06	1931.87	1595.69	1828.27	1661.19	1609.43	1620.05	77.6	721.204	802.104	696.568	787.175	711.497
77.48	1828.75	1955.21	1595.49	1844.42	1663.14	1609.86	1624.27	77.5	652.751	809.674	696.524	794.234	711.965
77.38	1946.13	1981.62	1595.11	1862.16	1665.01	1610.14	1629.63	77.4	705.708	818.253	696.603	802.273	712.583
77.28	2010.53	2012.04	1594.53	1881.77	1666.8	1610.27	1636.8	77.3	642.271	827.763	696.587	811.215	713.135
77.18	2153.71	2048.12	1593.85	1903.67	1668.61	1610.35	1647.03	77.2	708.318	838.59	696.685	821.443	713.832
77.08	2067.36	2092.22	1592.92	1928.18	1670.31	1610.25	1662.25	77.1	714.666	850.709	696.664	832.93	714.443
76.98	2186.62	2148.5	1592.14	1956.25	1672.28	1610.35	1686.05	77	655.562	864.488	696.631	846.042	715.077
76.88	2360.09	2221.76	1591.16	1988.23	1674.21	1610.32	1722.49	76.9	710.335	880.37	696.706	861.219	715.857
76.78	2363.52	2317.6	1589.9	2024.93	1676.02	1610.07	1776.27	76.8	754.217	898.554	696.681	878.657	716.578
76.68	2434.36	2440.23	1588.62	2067.79	1677.98	1609.91	1850.41	76.7	730.224	919.582	696.577	898.894	717.265
76.58	2613.46	2584.9	1587.23	2118.11	1680.02	1609.71	1938.74	76.6	776.009	944.251	696.516	922.725	718.042
76.48	2762.68	2724.98	1585.54	2177.49	1681.95	1609.33	2012.83	76.5	778.983	973.348	696.371	950.932	718.788
76.38	2711.41	2815.14	1583.6	2248.09	1683.85	1608.81	2025.17	76.4	886.687	1008.2	696.222	984.836	719.584
76.28	2854.57	2846.55	1581.74	2332.76	1686.07	1608.51	1964.44	76.3	852.472	1050.36	695.876	1025.99	720.245
76.18	2913.94	2864.35	1579.64	2434.06	1688.3	1608.11	1872.82	76.2	994.212	1102.58	695.592	1077.14	721.034
76.08	2959.96	2910.01	1577.44	2555.32	1690.7	1607.77	1788.55	76.1	1158.91	1168.01	695.05	1141.42	721.637
75.98	3038.6	2999.34	1575.17	2700	1693.31	1607.54	1723.99	76	1301	1251.39	694.209	1223.58	722.019
75.88	3175.26	3135.11	1572.76	2871.51	1696.12	1607.39	1678.35	75.9	1500.17	1359.1	693.108	1329.98	722.228
75.78	3324.13	3316.05	1570.12	3073.02	1699.04	1607.26	1647.08	75.8	1713.31	1499.05	691.644	1468.53	722.167
75.68	3577.05	3540.26	1567.22	3307.24	1702.09	1607.14	1625.46	75.7	2069.34	1680.67	689.791	1648.65	721.82
75.58	3941.23	3805.58	1563.91	3575.6	1705.14	1606.93	1609.65	75.6	2303.39	1913.82	687.289	1880.17	720.938
75.48	4219.78	4109.07	1560	3877.52	1708.04	1606.48	1597.02	75.5	2538.25	2207.64	684.357	2172.25	719.751
75.38	4400.96	4445.81	1555.62	4209.4	1710.98	1606	1586.27	75.4	2953.15	2565.4	680.994	2528.12	718.271
75.28	4826.67	4806.09	1550.93	4562.26	1714.16	1605.71	1576.74	75.3	3261.18	2974.78	676.872	2935.47	716.184
75.18	5097.36	5172.41	1545.53	4918.9	1717.23	1605.3	1567.57	75.2	3528	3392.61	672.185	3351.09	713.702
75.08	5378.05	5518.6	1539.68	5253.27	1720.52	1605.14	1558.7	75.1	3767.46	3730.93	667.004	3687.02	710.915
74.98	5780.83	5809.51	1533.35	5530.22	1724.07	1605.36	1549.93	75	3531.18	3878.49	661.38	3831.98	707.896
74.88	6047.41	6006.86	1526.36	5711.3	1727.77	1605.93	1540.92	74.9	3467.03	3774.18	656.174	3724.82	705.53
74.78	6018.78	6080.6	1518.91	5766.26	1731.92	1607.33	1531.81	74.8	3458.83	3460.58	651.076	3408.11	703.537
74.68	5953.86	6020.57	1511.49	5684.52	1737.13	1610.4	1522.99	74.7	3112.25	3045.96	645.983	2990.1	701.847
74.58	5854.99	5840.48	1504.17	5479.28	1743.57	1615.66	1514.49	74.6	2858.74	2627.2	641.509	2567.59	701.114
74.48	5637.21	5572.81	1497.01	5182.25	1751.43	1623.84	1506.31	74.5	2400.5	2255.91	637.487	2192.19	701.216
74.38	5127.07	5257.1	1490.18	4831.94	1761.08	1636.02	1498.61	74.4	2253.73	1949.37	634.289	1881.08	702.578
74.28	4865.03	4929.76	1484.19	4463.39	1773.17	1653.9	1491.87	74.3	1872.92	1705.89	631.351	1632.54	704.702
74.18	4696.84	4617.55	1478.62	4101.61	1787.53	1678.63	1485.64	74.2	1734.66	1517.7	629.099	1438.71	708.09
74.08	4411.09	4338.5	1473.32	3762.49	1804.26	1711.95	1479.76	74.1	1481.11	1374.4	627.094	1289.09	712.403
73.98	4090.45	4103.85	1468.48	3454.74	1823.88	1756.26	1474.41	74	1335.93	1266.66	625.545	1174.23	717.978
73.88	3867.6	3919.8	1464.16	3181.8	1846.83	1814	1469.63	73.9	1239.91	1186.14	624.256	1085.6	724.796
73.78	3750.57	3789.12	1460.2	2943.74	1873.43	1887.27	1465.27	73.8	1131.46	1126.34	623.139	1016.45	733.024
73.68	3797.29	3712.24	1456.42	2738.62	1904.11	1977.65	1461.14	73.7	1003.4	1082.59	622.217	961.735	743.072
73.58	3721.59	3687.25	1452.57	2563.37	1939.37	2085.25	1456.96	73.6	921.768	1051.82	621.526	917.78	755.57
73.48	3844.2	3709.64	1448.83	2414.9	1980.41	2207.89	1452.93	73.5	879.93	1032.23	620.981	881.85	771.365
73.38	3795.29	3769.25	1444.88	2289.39	2028.15	2337.64	1448.72	73.4	906.829	1023.32	620.511	852.001	791.826
73.28	3747.78	3849	1441.01	2183.73	2084.49	2459.2	1444.61	73.3	952.082	1025.78	619.992	826.779	818.997
73.18	3914.96	3924.08	1437.21	2094.76	2151.46	2548.9	1440.59	73.2	904.205	1041.8	619.389	805.185	856.005
73.08	3978.3	3969.3	1433.13	2019.25	2231.25	2581.88	1436.31	73.1	969.527	1075.21	618.873	786.676	907.403
72.98	3939.19	3973.89	1428.93	1954.9	2327.1	2546.76	1431.93	73	972.921	1131.03	618.237	770.5	978.768
72.88	3967.28	3949.3	1424.8	1899.78	2442.88	2453.4	1427.63	72.9	1040.29	1216.1	617.593	756.349	1077.35
72.78	3898.83	3921.89	1420.61	1852.06	2582.71	2325.65	1423.29	72.8	1174.71	1338.09	616.827	743.769	1211.15
72.68	3931.74	3919.32	1416.53	1810.49	2751.49	2187.86	1419.07	72.7	1355.48	1505	615.815	732.369	1388.45
72.58	4026.68	3961.8	1412.38	1773.78	2954.14	2056.23	1414.79	72.6	1602.3	1723.88	614.473	721.85	1616.5
72.48	4023.71	4061.73	1408.07	1740.96	3195.71	1938.92	1410.37	72.5	2066.96	1999.23	612.681	711.91	1900
72.38	4219.85	4226.24	1403.77	1711.48	3481.28	1838.84	1405.94	72.4	2319.6	2330.87	610.043	702.008	2238.91
72.28	4482.87	4458.2	1399.12	1684.48	3814.44	1755.46	1401.2	72.3	2704.73	2713.24	606.942	692.405	2627.78
72.18	4745.16	4757.6	1394.04	1659.41	4197.29	1687.01	1396.02	72.2	3138.95	3132.38	603.137	682.756	3052.76
72.08	5204.09	5120.8	1388.52	1635.94	4628.78	1631.24	1390.41	72.1	3547.39	3565.25	598.537	672.888	3490.9
71.98	5816.78	5538.25	1382.24	1613.45	5102.02	1585.45	1384.04	72	3957.8	3978.95	593.188	662.772	3909.36
71.88	6078.54	5992.01	1374.93	1591.46	5601.52	1547.15	1376.66	71.9	4271.74	4330.75	587.084	652.342	4265.49
71.78	6531.79	6452.72	1367.18	1570.37	6100.05	1515.01	1368.83	71.8	4467.21	4572.87	580.401	641.721	4511.55
71.68	6918.44	6875.86	1358.67	1549.7	6554.82	1487.1	1360.26	71.7	4570.2	4663.95	573.35	631.076	4606.22
71.58	7241.68	7205.55	1349.51	1529.42	6911.34	1462.3	1351.03	71.6	4545.34	4585.14	566.1	620.537	4530.7
71.48	7429.05	7385.44	1339.8	1509.52	7114.29	1439.78	1341.26	71.5	4258.6	4349.53	558.882	610.301	4298.11
71.38	7387.59	7377.19	1329.77	1490.13	7126.1	1419.1	1331.17	71.4	3946.04	3995.86	552.171	600.815	3947.21
71.28	7219.22	7176.45	1319.79	1471.53	6943.03	1400.12	1321.14	71.3	3563.73	3571.96	546.014	592.101	3525.87
71.18	6703.51	6814.47	1310.07	1453.86	6596.72	1382.73	1311.37	71.2	3058.21	3122.17	540.54	584.265	3078.45
71.08	6155.05	6344.72	1301.18	1437.62	6141	1367.22	1302.43	71.1	2843.42	2681.73	535.973	577.512	2640.19
70.98	5681.88	5823.1	1293.19	1422.82	5632	1353.45	1294.39	71	2439.78	2274.83	531.788	571.3	2235.31
70.88	5306.33	5294.89	1285.95	1409.27	5115.2	1341.17	1287.12	70.9	1990.96	1917.16	528.327	565.957	1879.53
70.78	4837.16	4790.73	1279.33	1396.77	4621.4	1330.1	1280.45	70.8	1686.49	1616.07	525.673	561.552	1580.2
70.68	4344.32	4328.28	1273.47	1385.44	4168.4	1320.3	1274.55	70.7	1461.87	1372.01	523.568	557.813	1337.77
70.58	3899.57	3915.66	1268.41	1375.29	3764.41	1311.73	1269.45	70.6	1292.6	1180.81	521.866	554.587	1148.09
70.48	3618.93	3554.71	1264.07	1366.19	3411.39	1304.27	1265.09	70.5	1129.28	1035.33	520.468	551.764	1004.03
70.38	3334.91	3243.45	1260.19	1357.86	3107.43	1297.58	1261.17	70.4	986.163	927.272	519.363	549.326	897.309
70.28	3087.58	2978.18	1256.78	1350.27	2848.89	1291.63	1257.72	70.3	916.137	848.34	518.517	547.228	819.629
70.18	2989.45	2754.03	1253.76	1343.34	2630.95	1286.34	1254.68	70.2	853.945	791.017	517.795	545.332	763.48
70.08	2799.43	2565.54	1250.9	1336.81	2448.24	1281.41	1251.79	70.1	803.04	749.229	517.186	543.618	722.796
69.98	2707.56	2407.72	1248.35	1330.81	2295.77	1276.98	1249.21	70	757.954	718.287	516.667	542.061	692.893
69.88	2497.49	2275.51	1245.94	1325.15	2168.55	1272.86	1246.78	69.9	670.966	694.789	516.229	540.644	670.374
69.78	2490.33	2164.72	1243.88	1320.02	2062.42	1269.23	1244.69	69.8	655.213	676.461	515.949	539.439	652.971
69.68	2417.56	2071.2	1241.83	1315.08	1973.24	1265.75	1242.61	69.7	607.377	661.604	515.696	538.314	638.986
69.58	2291.4	1991.79	1239.89	1310.41	1897.9	1262.49	1240.65	69.6	612.837	649.256	515.53	537.323	627.463
69.48	2209.59	1923.9	1238.16	1306.1	1833.83	1259.55	1238.9	69.5	602.196	638.665	515.353	536.366	617.653
69.38	2125.47	1865.31	1236.56	1302.06	1778.82	1256.83	1237.28	69.4	587.744	629.437	515.196	535.469	609.164
69.28	1927.59	1814.31	1235.09	1298.28	1731.19	1254.34	1235.79	69.3	543.147	621.3	515.064	534.636	601.728
69.18	1770.04	1769.74	1233.95	1294.94	1689.78	1252.24	1234.63	69.2	555.271	614.115	515.013	533.919	595.209
69.08	1668.26	1730.46	1233.07	1291.97	1653.49	1250.47	1233.73	69.1	575.333	607.643	514.94	533.214	589.369
68.98	1547.33	1695.57	1232.35	1289.28	1621.42	1248.93	1233	69	541.074	601.762	514.831	532.503	584.09
68.88	1517.39	1664.44	1231.83	1286.88	1592.95	1247.64	1232.46	68.9	527.939	596.487	514.783	531.883	579.387
68.78	1454.85	1636.41	1231.36	1284.62	1567.45	1246.46	1231.97	68.8	577.578	591.713	514.759	531.315	575.157
68.68	1364.51	1611.12	1230.99	1282.55	1544.55	1245.42	1231.59	68.7	498.476	587.266	514.645	530.682	571.229
68.58	1384.1	1588.27	1230.78	1280.7	1523.96	1244.58	1231.36	68.6	565.682	583.332	514.674	530.216	567.791
68.48	1329.19	1567.39	1230.52	1278.9	1505.23	1243.74	1231.09	68.5	593.954	579.605	514.582	529.651	564.537
68.38	1306.22	1548.38	1230.36	1277.26	1488.27	1243.03	1230.91	68.4	607.96	576.119	514.438	529.055	561.502
68.28	1257.3	1530.99	1230.23	1275.72	1472.81	1242.38	1230.77	68.3	547.176	572.868	514.268	528.454	558.682
68.18	1275.62	1515.07	1230.19	1274.33	1458.74	1241.86	1230.72	68.2	573.695	569.961	514.209	527.982	556.188
68.08	1240.36	1500.38	1230.12	1272.96	1445.81	1241.32	1230.63	68.1	593.059	567.217	514.101	527.479	553.839
67.98	1250	1486.86	1230.1	1271.71	1433.97	1240.88	1230.6	68	536.91	564.628	513.957	526.957	551.628
67.88	1212.2	1474.34	1230.07	1270.5	1423.05	1240.44	1230.56	67.9	600.66	562.312	513.916	526.553	549.675
67.78	1202.84	1462.8	1230.1	1269.39	1413.03	1240.08	1230.57	67.8	574.58	560.036	513.759	526.048	547.746
67.68	1241.88	1452.09	1230.14	1268.35	1403.78	1239.77	1230.61	67.7	591.572	557.948	513.648	525.605	545.992
67.58	1218.31	1442.06	1230.12	1267.29	1395.15	1239.4	1230.58	67.6	619.462	555.959	513.507	525.143	544.322
67.48	1261.81	1432.75	1230.14	1266.31	1387.18	1239.1	1230.59	67.5	594.287	554.036	513.315	524.644	542.707
67.38	1311.76	1423.99	1230.09	1265.3	1379.69	1238.73	1230.53	67.4	592.466	552.266	513.168	524.201	541.233
67.28	1238.57	1415.7	1229.95	1264.24	1372.64	1238.31	1230.38	67.3	619.351	550.599	513.024	523.774	539.849
67.18	1220.52	1408.06	1229.94	1263.34	1366.16	1238.01	1230.36	67.2	545.673	548.972	512.831	523.308	538.496
67.08	1203.29	1400.91	1229.95	1262.5	1360.15	1237.77	1230.36	67.1	520.209	547.563	512.771	522.985	537.35
66.98	1208.4	1394.23	1230	1261.72	1354.55	1237.56	1230.4	67	512.758	546.277	512.758	522.718	536.317
66.88	1175.79	1387.94	1230.04	1260.97	1349.29	1237.35	1230.43
66.78	1222.66	1382.07	1230.12	1260.3	1344.42	1237.21	1230.51
66.68	1193.34	1376.46	1230.14	1259.58	1339.78	1237.01	1230.51
66.58	1191.93	1371.22	1230.2	1258.93	1335.45	1236.86	1230.57
66.48	1230.26	1366.26	1230.26	1258.31	1331.39	1236.72	1230.62

## Sheet: Fig S7
Pt/C		Pt/cage		Cage
E (V vs. RHE)	j (mA cmgeo-2)	E (V vs. RHE)	j (mA cmgeo-2)	E (V vs. RHE)	j (mA cmgeo-2)
-0.3	-187.075	-0.3	-614.039	0.3152	0.57433
-0.29494	-182.698	-0.29494	-601.643	0.31184	0.41007
-0.28987	-178.726	-0.28987	-572.053	0.3085	0.32028
-0.28481	-173.413	-0.28481	-555.723	0.30498	0.25992
-0.27975	-168.884	-0.27975	-552.046	0.30151	0.21645
-0.27468	-163.865	-0.27468	-538.798	0.29817	0.18421
-0.26962	-159.211	-0.26962	-527.2	0.29479	0.15819
-0.26456	-155.65	-0.26456	-516.425	0.29149	0.13727
-0.25949	-151.926	-0.25949	-497.893	0.28813	0.11881
-0.25443	-148.127	-0.25443	-484.702	0.28479	0.10338
-0.24937	-143.856	-0.24937	-475.477	0.2811	0.08751
-0.2443	-139.298	-0.2443	-465.658	0.27744	0.07496
-0.23924	-134.329	-0.23924	-454.937	0.2741	0.06477
-0.23418	-129.97	-0.23418	-447.211	0.27077	0.05551
-0.22911	-125.947	-0.22911	-424.907	0.26742	0.04707
-0.22405	-122.078	-0.22405	-414.474	0.26407	0.03966
-0.21899	-118.154	-0.21899	-402.888	0.26074	0.03261
-0.21392	-114.162	-0.21392	-394.532	0.25741	0.0262
-0.20886	-110.266	-0.20886	-386.191	0.25406	0.02025
-0.2038	-106.26	-0.2038	-378.318	0.25075	0.01483
-0.19873	-102.228	-0.19873	-367.547	0.2474	0.00982
-0.19367	-98.1911	-0.19367	-357.298	0.24405	0.00519
-0.18861	-94.1467	-0.18861	-347.204	0.24071	0.000686687
-0.18354	-90.2078	-0.18354	-336.063	0.23737	-0.00364
-0.17848	-86.2974	-0.17848	-325.426	0.23403	-0.00756
-0.17342	-82.3602	-0.17342	-308.816	0.23068	-0.01137
-0.16835	-78.3982	-0.16835	-297.352	0.22736	-0.01472
-0.16329	-74.4846	-0.16329	-284.565	0.22399	-0.01818
-0.15823	-70.5638	-0.15823	-271.913	0.22065	-0.02136
-0.15316	-66.6593	-0.15316	-259.036	0.21731	-0.02433
-0.1481	-62.771	-0.1481	-245.508	0.21396	-0.02723
-0.14304	-58.9501	-0.14304	-232.231	0.21064	-0.03
-0.13797	-55.1278	-0.13797	-218.96	0.2073	-0.03246
-0.13291	-51.3849	-0.13291	-205.459	0.20395	-0.03528
-0.12785	-47.6424	-0.12785	-191.964	0.20064	-0.03738
-0.12278	-44.0169	-0.12278	-178.825	0.19729	-0.0397
-0.11772	-40.4226	-0.11772	-165.521	0.19393	-0.04215
-0.11266	-36.925	-0.11266	-152.409	0.1906	-0.04371
-0.10759	-33.5218	-0.10759	-139.381	0.18694	-0.04793
-0.10253	-30.2146	-0.10253	-126.669	0.18325	-0.04894
-0.09747	-27.0268	-0.09747	-114.297	0.17993	-0.05039
-0.09241	-23.9785	-0.09241	-102.285	0.17657	-0.05213
-0.08734	-21.0876	-0.08734	-90.7088	0.17321	-0.05383
-0.08228	-18.3126	-0.08228	-79.7581	0.16989	-0.05532
-0.07722	-15.7871	-0.07722	-69.0987	0.16654	-0.05692
-0.07215	-13.4032	-0.07215	-59.1204	0.1632	-0.05807
-0.06709	-11.2872	-0.06709	-49.8968	0.15987	-0.05973
-0.06203	-9.43439	-0.06203	-41.5437	0.15653	-0.06078
-0.05696	-7.91552	-0.05696	-33.847	0.1532	-0.06218
-0.0519	-6.63747	-0.0519	-27.1155	0.14985	-0.06372
-0.04684	-5.63907	-0.04684	-21.4422	0.14651	-0.06509
-0.04177	-4.81246	-0.04177	-16.5955	0.14318	-0.06603
-0.03671	-4.12308	-0.03671	-12.7336	0.13983	-0.06693
-0.03165	-3.61296	-0.03165	-9.57324	0.1365	-0.06846
-0.02658	-3.21671	-0.02658	-7.24792	0.13316	-0.0694
-0.02152	-2.91174	-0.02152	-5.50846	0.12979	-0.07063
-0.01646	-2.66233	-0.01646	-4.37581	0.12648	-0.07145
-0.01139	-2.46662	-0.01139	-3.5208	0.12315	-0.07252
-0.00633	-2.33894	-0.00633	-2.9776	0.11981	-0.07373
-0.00127	-2.2286	-0.00127	-2.6024	0.11646	-0.07439
0.0038	-2.12123	0.0038	-2.34975	0.1131	-0.07516
0.00886	-2.01634	0.00886	-2.15545	0.10977	-0.07619
0.01392	-1.92258	0.01392	-2.00609	0.10644	-0.07706
0.01899	-1.84117	0.01899	-1.88445	0.1031	-0.07782
0.02405	-1.77396	0.02405	-1.80027	0.09975	-0.07863
0.02911	-1.71779	0.02911	-1.71059	0.09642	-0.07915
0.03418	-1.67797	0.03418	-1.65353	0.09308	-0.07989
0.03924	-1.64454	0.03924	-1.54824	0.08972	-0.08061
0.0443	-1.61513	0.0443	-1.48298	0.08636	-0.08125
0.04937	-1.59192	0.04937	-1.43651	0.08305	-0.08152
0.05443	-1.56961	0.05443	-1.387	0.07971	-0.08229
0.05949	-1.56076	0.05949	-1.36074	0.07638	-0.08229
0.06456	-1.51709	0.06456	-1.31557	0.07304	-0.08305
0.06962	-1.50026	0.06962	-1.29504	0.06969	-0.08295
0.07468	-1.48146	0.07468	-1.29494	0.06636	-0.08385
0.07975	-1.46203	0.07975	-1.28908	0.06303	-0.08387
0.08481	-1.4464	0.08481	-1.3067	0.05968	-0.08394
0.08987	-1.43003	0.08987	-1.3665	0.05618	-0.0867
0.09494	-1.41094	0.09494	-1.42348	0.05249	-0.08735
0.1	-1.39624	0.1	-1.5497	0.04898	-0.08506
				0.04564	-0.08485
				0.04229	-0.08523
				0.03895	-0.08508
				0.03562	-0.08528
				0.0323	-0.08572
				0.02896	-0.08564
				0.02562	-0.08574
				0.02228	-0.08579
				0.01892	-0.08581
				0.01559	-0.086
				0.01225	-0.08603
				0.0089	-0.08626
				0.00556	-0.08645
				0.00221	-0.08653
				-0.00111	-0.08654
				-0.00446	-0.08663
				-0.0078	-0.08675
				-0.01114	-0.08694
				-0.0145	-0.08692
				-0.01783	-0.08734
				-0.02117	-0.08752
				-0.02451	-0.08769
				-0.02786	-0.08807
				-0.0312	-0.08826
				-0.03453	-0.08825
				-0.03788	-0.08851
				-0.04124	-0.08828
				-0.04457	-0.0886
				-0.0479	-0.0891
				-0.05123	-0.08935
				-0.05456	-0.08941
				-0.05791	-0.0896
				-0.06125	-0.09
				-0.06461	-0.09004
				-0.06794	-0.09063
				-0.07129	-0.09076
				-0.07463	-0.0907
				-0.07796	-0.09121
				-0.0813	-0.09134
				-0.08465	-0.09144
				-0.088	-0.09203
				-0.09134	-0.09292
				-0.09483	-0.09283
				-0.09836	-0.09315
				-0.10169	-0.09333
				-0.10501	-0.09328
				-0.10836	-0.09384
				-0.11169	-0.09403
				-0.11504	-0.09426
				-0.11839	-0.09412
				-0.12172	-0.09455
				-0.12506	-0.09516
				-0.12841	-0.09544
				-0.13174	-0.09557
				-0.13506	-0.09604
				-0.1384	-0.09637
				-0.14174	-0.09665
				-0.14507	-0.09719
				-0.1484	-0.09731
				-0.15175	-0.09778
				-0.15508	-0.09798
				-0.15844	-0.09853
				-0.16177	-0.09902
				-0.16512	-0.09956
				-0.16846	-0.09963
				-0.17179	-0.10013
				-0.17512	-0.10027
				-0.17847	-0.10096
				-0.1818	-0.10119
				-0.18515	-0.1015
				-0.18849	-0.10213
				-0.19184	-0.10213
				-0.19516	-0.10263
				-0.19851	-0.10275
				-0.20184	-0.10341
				-0.20519	-0.10419
				-0.20853	-0.10456
				-0.21187	-0.10484
				-0.21521	-0.10538
				-0.21856	-0.10625
				-0.22189	-0.10625
				-0.22522	-0.10703
				-0.22858	-0.10743
				-0.23192	-0.10831
				-0.2356	-0.10903
				-0.23926	-0.1097
				-0.24261	-0.11012
				-0.24593	-0.11081
				-0.24926	-0.11123
				-0.2526	-0.11186
				-0.25596	-0.11292
				-0.25928	-0.11329
				-0.26258	-0.11364
				-0.26595	-0.11468
				-0.26929	-0.11533
				-0.27262	-0.11612
				-0.27599	-0.11692
				-0.2793	-0.11745
				-0.28265	-0.11853
				-0.28599	-0.11926
				-0.28932	-0.12003
				-0.29268	-0.12093
				-0.29601	-0.12201
				-0.29936	-0.12293
				-0.30271	-0.12388
				-0.30603	-0.12495
				-0.30936	-0.12585
				-0.31272	-0.12679
				-0.31607	-0.12768
				-0.3194	-0.12919
				-0.32272	-0.1299
				-0.32604	-0.13103
				-0.3294	-0.13281
				-0.33274	-0.13342
				-0.33607	-0.1351
				-0.33942	-0.13654
				-0.34277	-0.13782
				-0.34611	-0.13901
				-0.34945	-0.14077
				-0.3528	-0.14213
				-0.35617	-0.14357
				-0.3595	-0.14539
				-0.36282	-0.14731
				-0.36633	-0.14952
				-0.36998	-0.15229
				-0.37354	-0.15383
				-0.37687	-0.15534
				-0.38021	-0.15789
				-0.38354	-0.15967
				-0.38687	-0.16206
				-0.39021	-0.16441
				-0.39358	-0.16701
				-0.39691	-0.1696
				-0.40024	-0.1724
				-0.40359	-0.17473
				-0.40692	-0.17791
				-0.41026	-0.18076
				-0.41361	-0.18421
				-0.41696	-0.1876
				-0.4203	-0.19163
				-0.42364	-0.19504
				-0.42699	-0.19838
				-0.43033	-0.20238
				-0.43364	-0.20675
				-0.437	-0.21124
				-0.44033	-0.21601
				-0.44367	-0.22096
				-0.44701	-0.22596
				-0.45035	-0.23126
				-0.45369	-0.23696
				-0.45703	-0.24307
				-0.46038	-0.24983
				-0.4637	-0.25667
				-0.46709	-0.2636
				-0.47038	-0.27322
				-0.47372	-0.2819
				-0.47709	-0.29033
				-0.48039	-0.2992
				-0.48373	-0.30897
				-0.48711	-0.31866
				-0.49044	-0.3289
				-0.49378	-0.34027
				-0.49711	-0.35182
				-0.50046	-0.36406
				-0.50378	-0.3773
				-0.50714	-0.39152
				-0.51049	-0.40603
				-0.51382	-0.42199
				-0.51714	-0.43846
				-0.52048	-0.4559
				-0.52382	-0.47508
				-0.52717	-0.49783
				-0.53053	-0.51915
				-0.53386	-0.54146
				-0.53721	-0.56537
				-0.54054	-0.59055
				-0.54387	-0.61746
				-0.54721	-0.64573
				-0.55054	-0.67599
				-0.55387	-0.70815
				-0.55721	-0.74166
				-0.56055	-0.78086
				-0.5639	-0.81966
				-0.56724	-0.86001
				-0.57056	-0.90209
				-0.57393	-0.94674
				-0.57725	-0.99502
				-0.5806	-1.04488
				-0.58394	-1.10307
				-0.58729	-1.15907
				-0.59062	-1.21709
				-0.59395	-1.27832
				-0.59728	-1.34248
				-0.6006	-1.4153
				-0.60395	-1.48822
				-0.60728	-1.56275
				-0.61065	-1.64129
				-0.61397	-1.72742
				-0.61731	-1.81832
				-0.62066	-1.90752
				-0.62402	-2.00157
				-0.62736	-2.10881
				-0.6307	-2.2116
				-0.63405	-2.31859
				-0.63736	-2.44155
				-0.6407	-2.56016
				-0.64404	-2.67952
				-0.64735	-2.81498
				-0.65072	-2.94518
				-0.65406	-3.08571
				-0.65739	-3.23672
				-0.66074	-3.38136
				-0.66409	-3.54957
				-0.66743	-3.70178
				-0.67075	-3.88398
				-0.67409	-4.05894
				-0.67744	-4.25054
				-0.68078	-4.42608
				-0.6841	-4.63258
				-0.68746	-4.83235
				-0.69081	-5.0468
				-0.69413	-5.27186
				-0.69749	-5.50152
				-0.70083	-5.73191
				-0.70413	-5.98134
				-0.7075	-6.22815
				-0.71087	-6.50739
				-0.7142	-6.78648
				-0.71753	-7.07606
				-0.72088	-7.37037
				-0.72419	-7.69183
				-0.72754	-7.9761
				-0.73088	-8.28657
				-0.73424	-8.61736
				-0.73757	-8.95695
				-0.74092	-9.32142
				-0.74424	-9.66561
				-0.74756	-10.0713
				-0.75093	-10.4257
				-0.75426	-10.7834
				-0.7576	-11.2048
				-0.76093	-11.655
				-0.76427	-12.1196
				-0.76763	-12.5823
				-0.77096	-13.0403
				-0.77428	-13.6119
				-0.77765	-14.0591
				-0.78097	-14.5664
				-0.78433	-15.0645
				-0.78767	-15.6409
				-0.791	-16.1418
				-0.79435	-16.689
				-0.7977	-17.5282
				-0.80101	-18.0758
				-0.80435	-18.6726
				-0.80772	-19.2838
				-0.81104	-19.8711
				-0.81436	-20.5567
				-0.8177	-21.2354
				-0.82105	-21.9021
				-0.8244	-22.5021
				-0.82774	-23.0951
				-0.83108	-24.1573
				-0.8344	-24.7502
				-0.83774	-25.4659
				-0.84109	-26.3356
				-0.84441	-27.0103
				-0.84776	-27.8667
				-0.85111	-28.8999
				-0.85443	-29.5352
				-0.8578	-30.3047
				-0.86114	-31.0603
				-0.86449	-31.7892
				-0.8678	-32.7961
				-0.87115	-33.5504
				-0.8745	-34.5962
				-0.87779	-35.4233
				-0.88116	-36.0189
				-0.88452	-37.0884
				-0.88785	-37.9713
				-0.89117	-38.5439
				-0.89453	-39.2323
				-0.89786	-39.9892
				-0.9012	-40.8204
				-0.90452	-42.4353
				-0.90785	-42.9107
				-0.91119	-43.2537
				-0.91454	-44.6559
				-0.9179	-45.7159
				-0.92121	-47.1164
				-0.92455	-48.1913
				-0.9279	-49.139
				-0.93124	-49.9346
				-0.93459	-50.4483
				-0.93793	-50.7655
				-0.94124	-51.2343
				-0.94457	-52.0349
				-0.94794	-52.7232
				-0.95126	-53.5207
				-0.95456	-54.9232
				-0.95792	-55.9634
				-0.96124	-56.2213
				-0.96459	-58.5451
				-0.9679	-59.3606
				-0.97126	-60.0091
				-0.97463	-60.2987
				-0.97765	-61.8576
				-0.97916	-63.9096
				-0.97869	-65.9582
				-0.9795	-66.3906

## Sheet: Fig S8
Pt/C		Pt/cage		Bare Pt
E (V vs. RHE)	j (mA cmgeo-2)	E (V vs. RHE)	j (mA cmgeo-2)	E (V vs. RHE)	j (mA cmgeo-2)
-0.3	-187.075	-0.3	-614.039	-0.3	-150.06
-0.29494	-182.698	-0.29494	-601.643	-0.29494	-146.559
-0.28987	-178.726	-0.28987	-572.053	-0.28987	-143.381
-0.28481	-173.413	-0.28481	-555.723	-0.28481	-139.13
-0.27975	-168.884	-0.27975	-552.046	-0.27975	-135.508
-0.27468	-163.865	-0.27468	-538.798	-0.27468	-131.492
-0.26962	-159.211	-0.26962	-527.2	-0.26962	-127.769
-0.26456	-155.65	-0.26456	-516.425	-0.26456	-124.92
-0.25949	-151.926	-0.25949	-497.893	-0.25949	-121.941
-0.25443	-148.127	-0.25443	-484.702	-0.25443	-118.902
-0.24937	-143.856	-0.24937	-475.477	-0.24937	-115.485
-0.2443	-139.298	-0.2443	-465.658	-0.2443	-111.838
-0.23924	-134.329	-0.23924	-454.937	-0.23924	-107.863
-0.23418	-129.97	-0.23418	-447.211	-0.23418	-104.376
-0.22911	-125.947	-0.22911	-424.907	-0.22911	-101.157
-0.22405	-122.078	-0.22405	-414.474	-0.22405	-98.0627
-0.21899	-118.154	-0.21899	-402.888	-0.21899	-94.9228
-0.21392	-114.162	-0.21392	-394.532	-0.21392	-91.7293
-0.20886	-110.266	-0.20886	-386.191	-0.20886	-88.6131
-0.2038	-106.26	-0.2038	-378.318	-0.2038	-85.4083
-0.19873	-102.228	-0.19873	-367.547	-0.19873	-82.1822
-0.19367	-98.1911	-0.19367	-357.298	-0.19367	-78.9529
-0.18861	-94.1467	-0.18861	-347.204	-0.18861	-75.7173
-0.18354	-90.2078	-0.18354	-336.063	-0.18354	-72.5662
-0.17848	-86.2974	-0.17848	-325.426	-0.17848	-69.4379
-0.17342	-82.3602	-0.17342	-308.816	-0.17342	-66.2881
-0.16835	-78.3982	-0.16835	-297.352	-0.16835	-63.1185
-0.16329	-74.4846	-0.16329	-284.565	-0.16329	-59.9877
-0.15823	-70.5638	-0.15823	-271.913	-0.15823	-56.851
-0.15316	-66.6593	-0.15316	-259.036	-0.15316	-53.7274
-0.1481	-62.771	-0.1481	-245.508	-0.1481	-50.6168
-0.14304	-58.9501	-0.14304	-232.231	-0.14304	-47.5601
-0.13797	-55.1278	-0.13797	-218.96	-0.13797	-44.5022
-0.13291	-51.3849	-0.13291	-205.459	-0.13291	-41.5079
-0.12785	-47.6424	-0.12785	-191.964	-0.12785	-38.5139
-0.12278	-44.0169	-0.12278	-178.825	-0.12278	-35.6135
-0.11772	-40.4226	-0.11772	-165.521	-0.11772	-32.7381
-0.11266	-36.925	-0.11266	-152.409	-0.11266	-29.94
-0.10759	-33.5218	-0.10759	-139.381	-0.10759	-27.2175
-0.10253	-30.2146	-0.10253	-126.669	-0.10253	-24.5717
-0.09747	-27.0268	-0.09747	-114.297	-0.09747	-22.0214
-0.09241	-23.9785	-0.09241	-102.285	-0.09241	-19.5828
-0.08734	-21.0876	-0.08734	-90.7088	-0.08734	-17.2701
-0.08228	-18.3126	-0.08228	-79.7581	-0.08228	-15.0501
-0.07722	-15.7871	-0.07722	-69.0987	-0.07722	-13.0297
-0.07215	-13.4032	-0.07215	-59.1204	-0.07215	-11.1225
-0.06709	-11.2872	-0.06709	-49.8968	-0.06709	-9.42979
-0.06203	-9.43439	-0.06203	-41.5437	-0.06203	-7.94751
-0.05696	-7.91552	-0.05696	-33.847	-0.05696	-6.73242
-0.0519	-6.63747	-0.0519	-27.1155	-0.0519	-5.70997
-0.04684	-5.63907	-0.04684	-21.4422	-0.04684	-4.91126
-0.04177	-4.81246	-0.04177	-16.5955	-0.04177	-4.24997
-0.03671	-4.12308	-0.03671	-12.7336	-0.03671	-3.69846
-0.03165	-3.61296	-0.03165	-9.57324	-0.03165	-3.29037
-0.02658	-3.21671	-0.02658	-7.24792	-0.02658	-2.97337
-0.02152	-2.91174	-0.02152	-5.50846	-0.02152	-2.72939
-0.01646	-2.66233	-0.01646	-4.37581	-0.01646	-2.52987
-0.01139	-2.46662	-0.01139	-3.5208	-0.01139	-2.3733
-0.00633	-2.33894	-0.00633	-2.9776	-0.00633	-2.27115
-0.00127	-2.2286	-0.00127	-2.6024	-0.00127	-2.18288
0.0038	-2.12123	0.0038	-2.34975	0.0038	-2.09698
0.00886	-2.01634	0.00886	-2.15545	0.00886	-2.01307
0.01392	-1.92258	0.01392	-2.00609	0.01392	-1.93806
0.01899	-1.84117	0.01899	-1.88445	0.01899	-1.87294
0.02405	-1.77396	0.02405	-1.80027	0.02405	-1.81917
0.02911	-1.71779	0.02911	-1.71059	0.02911	-1.77424
0.03418	-1.67797	0.03418	-1.65353	0.03418	-1.74238
0.03924	-1.64454	0.03924	-1.54824	0.03924	-1.71563
0.0443	-1.61513	0.0443	-1.48298	0.0443	-1.69211
0.04937	-1.59192	0.04937	-1.43651	0.04937	-1.67353
0.05443	-1.56961	0.05443	-1.387	0.05443	-1.65569
0.05949	-1.56076	0.05949	-1.36074	0.05949	-1.64861
0.06456	-1.51709	0.06456	-1.31557	0.06456	-1.61367
0.06962	-1.50026	0.06962	-1.29504	0.06962	-1.6002
0.07468	-1.48146	0.07468	-1.29494	0.07468	-1.58517
0.07975	-1.46203	0.07975	-1.28908	0.07975	-1.56962
0.08481	-1.4464	0.08481	-1.3067	0.08481	-1.55712
0.08987	-1.43003	0.08987	-1.3665	0.08987	-1.54402
0.09494	-1.41094	0.09494	-1.42348	0.09494	-1.52876
0.1	-1.39624	0.1	-1.5497	0.1	-1.517

## Sheet: Fig S9a
E (V vs. RHE)	j (mA cmgeo-2)
0.97125	0.12182
0.97177	0.1218
0.97271	0.12181
0.97366	0.12182
0.9746	0.12185
0.97556	0.12191
0.9765	0.12199
0.97746	0.12201
0.97841	0.12208
0.97936	0.1221
0.98031	0.12218
0.98127	0.12219
0.98222	0.12226
0.98317	0.12228
0.9841	0.12233
0.98505	0.12235
0.986	0.1224
0.98695	0.12247
0.98791	0.12253
0.98885	0.12254
0.98982	0.12263
0.99076	0.1227
0.99173	0.12279
0.99267	0.12284
0.99362	0.12292
0.99457	0.12296
0.99552	0.12297
0.99647	0.12296
0.99741	0.12304
0.99834	0.12307
0.9993	0.12323
1.00024	0.12328
1.00097	0.12331
1.00121	0.12326
1.00074	0.11114
0.99977	0.09476
0.99882	0.0827
0.99788	0.07323
0.99693	0.06543
0.99599	0.0589
0.99505	0.05324
0.99409	0.04827
0.99314	0.04383
0.9922	0.03985
0.99125	0.03625
0.99	0.03211
0.98877	0.02818
0.98782	0.0255
0.98685	0.02297
0.98593	0.02067
0.98495	0.01847
0.98401	0.01651
0.98307	0.01455
0.98212	0.01269
0.98116	0.01091
0.98022	0.00928
0.97927	0.00776
0.97833	0.0062
0.97737	0.00471
0.97641	0.00335
0.97545	0.00206
0.97453	0.00079639
0.97358	-0.000402362
0.97262	-0.00157
0.97168	-0.0026
0.97073	-0.00368
0.96978	-0.00474
0.96882	-0.00574
0.96788	-0.00669
0.96693	-0.00762
0.96597	-0.00851
0.96503	-0.00942
0.96407	-0.01022
0.96313	-0.01103
0.96216	-0.01183
0.96121	-0.01253
0.96028	-0.01325
0.95934	-0.01392
0.95839	-0.01462
0.95743	-0.01534
0.9565	-0.01597
0.95554	-0.01661
0.9546	-0.01724
0.95365	-0.01788
0.9527	-0.01842
0.95173	-0.01896
0.95078	-0.01958
0.94982	-0.02014
0.94887	-0.0206
0.94793	-0.02113
0.94698	-0.02163
0.94604	-0.02215
0.94508	-0.02263
0.94413	-0.0231
0.94318	-0.0236
0.94223	-0.02406
0.94129	-0.02443
0.94034	-0.02492
0.93938	-0.02537
0.93842	-0.02583
0.93749	-0.02627
0.93653	-0.02667
0.93559	-0.02705
0.93464	-0.02745
0.93368	-0.02788
0.93274	-0.02833
0.9318	-0.0287
0.93084	-0.02909
0.92988	-0.02952
0.92892	-0.02993
0.92798	-0.03029
0.92702	-0.03065
0.92608	-0.03108
0.92513	-0.03141
0.92418	-0.03179
0.92325	-0.03209
0.92232	-0.03245
0.92135	-0.0328
0.9204	-0.03318
0.91946	-0.03356
0.91851	-0.03394
0.91756	-0.03423
0.9166	-0.03465
0.91565	-0.03497
0.9147	-0.03531
0.91375	-0.03568
0.91279	-0.03601
0.91185	-0.03638
0.9109	-0.03665
0.90994	-0.03704
0.90901	-0.03735
0.90806	-0.03774
0.9071	-0.03804
0.90617	-0.03838
0.9052	-0.03877
0.90426	-0.03912
0.9033	-0.0394
0.90235	-0.03975
0.9014	-0.04008
0.90046	-0.04044
0.8995	-0.04077
0.89856	-0.04102
0.89761	-0.04139
0.89667	-0.04169
0.8957	-0.04205
0.89476	-0.04241
0.8938	-0.04273
0.89285	-0.04306
0.89189	-0.04338
0.89097	-0.04369
0.89001	-0.04412
0.88907	-0.04445
0.8881	-0.0448
0.88716	-0.04507
0.88622	-0.04541
0.88528	-0.04576
0.88432	-0.04609
0.88336	-0.04645
0.88243	-0.0468
0.88148	-0.04717
0.88052	-0.04756
0.87957	-0.04788
0.87864	-0.04818
0.87767	-0.04857
0.87673	-0.04891
0.87576	-0.04927
0.87481	-0.04962
0.87387	-0.04995
0.8729	-0.05033
0.87199	-0.05066
0.87102	-0.05102
0.87007	-0.05138
0.86912	-0.05177
0.86816	-0.05205
0.86723	-0.05244
0.86628	-0.05278
0.86532	-0.05316
0.86437	-0.05349
0.86342	-0.05388
0.86248	-0.05419
0.86154	-0.05456
0.86059	-0.05493
0.85963	-0.0553
0.85868	-0.05568
0.85773	-0.05604
0.85677	-0.05647
0.85581	-0.05685
0.85486	-0.05723
0.85392	-0.0576
0.85295	-0.058
0.85203	-0.05831
0.85106	-0.05871
0.85012	-0.05901
0.84919	-0.05943
0.84824	-0.05982
0.8473	-0.0602
0.84636	-0.0606
0.84539	-0.06097
0.84445	-0.06133
0.8435	-0.06175
0.84256	-0.06211
0.8416	-0.06255
0.84064	-0.06295
0.83969	-0.06332
0.83875	-0.06366
0.83781	-0.06402
0.83685	-0.06446
0.8359	-0.06486
0.83496	-0.06525
0.83401	-0.06567
0.83305	-0.06606
0.8321	-0.06651
0.83114	-0.06691
0.83019	-0.06729
0.82925	-0.06775
0.828	-0.06834
0.82676	-0.06884
0.8258	-0.06921
0.82486	-0.0696
0.82392	-0.07003
0.82295	-0.07045
0.82201	-0.07087
0.82106	-0.07126
0.8201	-0.07168
0.81915	-0.07213
0.8182	-0.07252
0.81725	-0.07293
0.81631	-0.07337
0.81535	-0.07374
0.81441	-0.07416
0.81344	-0.07452
0.81251	-0.07498
0.81158	-0.07542
0.81063	-0.07587
0.80966	-0.07632
0.80871	-0.07681
0.80775	-0.07725
0.80681	-0.07765
0.80587	-0.07806
0.80491	-0.07852
0.80397	-0.07895
0.803	-0.07937
0.80205	-0.0798
0.80112	-0.08017
0.80015	-0.08061
0.79922	-0.08101
0.79827	-0.08147
0.79731	-0.08193
0.79636	-0.08233
0.79541	-0.08276
0.79446	-0.08322
0.7935	-0.08364
0.79257	-0.0841
0.7916	-0.08453
0.79064	-0.08495
0.78969	-0.08535
0.78877	-0.08577
0.78782	-0.08624
0.78687	-0.08664
0.78591	-0.0871
0.78496	-0.08749
0.78401	-0.0879
0.78306	-0.08837
0.78212	-0.08876
0.78114	-0.08915
0.78021	-0.08957
0.77926	-0.08997
0.7783	-0.09039
0.77736	-0.09074
0.77641	-0.09114
0.77545	-0.09154
0.77451	-0.09197
0.77357	-0.09234
0.77262	-0.09275
0.77167	-0.09313
0.77073	-0.09351
0.76979	-0.09387
0.76882	-0.09429
0.76787	-0.09469
0.76693	-0.09506
0.76595	-0.0954
0.76502	-0.09572
0.76406	-0.09604
0.76312	-0.09643
0.76216	-0.09676
0.76122	-0.09713
0.76026	-0.09743
0.7593	-0.09784
0.75835	-0.09816
0.7574	-0.09844
0.75645	-0.09877
0.7555	-0.09911
0.75456	-0.09946
0.75359	-0.09977
0.75267	-0.09997
0.75171	-0.10025
0.75076	-0.10056
0.74983	-0.10087
0.74887	-0.10115
0.74792	-0.10148
0.74698	-0.10172
0.74602	-0.10197
0.74508	-0.10222
0.74412	-0.10248
0.74316	-0.10274
0.74223	-0.10295
0.74126	-0.10319
0.74032	-0.10343
0.73937	-0.10369
0.73841	-0.10393
0.73747	-0.10417
0.73652	-0.10435
0.73558	-0.10461
0.73461	-0.1049
0.73366	-0.10505
0.73273	-0.10524
0.73175	-0.10539
0.73083	-0.10561
0.72987	-0.10575
0.72889	-0.10594
0.72795	-0.10605
0.72701	-0.1062
0.72606	-0.10635
0.72511	-0.1065
0.72417	-0.10666
0.72321	-0.10679
0.72226	-0.10692
0.72133	-0.10704
0.72037	-0.10711
0.7194	-0.10728
0.71846	-0.10736
0.71751	-0.10744
0.71656	-0.10749
0.71561	-0.10754
0.71467	-0.10762
0.71372	-0.10777
0.71276	-0.10787
0.7118	-0.10788
0.71087	-0.10795
0.70991	-0.10804
0.70894	-0.10805
0.70801	-0.10812
0.70704	-0.10815
0.70611	-0.10819
0.70514	-0.1082
0.70422	-0.10808
0.70326	-0.10811
0.7023	-0.10811
0.70136	-0.10813
0.70041	-0.10808
0.69948	-0.10811
0.69854	-0.10807
0.69759	-0.10802
0.69663	-0.108
0.69569	-0.10792
0.69473	-0.10788
0.69377	-0.10786
0.69284	-0.10779
0.69188	-0.10764
0.69093	-0.10751
0.68999	-0.10748
0.68902	-0.10741
0.68808	-0.10735
0.68712	-0.10726
0.68617	-0.10723
0.68522	-0.10707
0.68427	-0.10693
0.68332	-0.10684
0.68238	-0.10666
0.68143	-0.10652
0.68047	-0.10636
0.67953	-0.10619
0.67858	-0.10603
0.67763	-0.1059
0.67669	-0.10574
0.67573	-0.10558
0.67477	-0.10539
0.67383	-0.10518
0.67289	-0.10503
0.67194	-0.10486
0.67097	-0.10467
0.67005	-0.10448
0.66908	-0.10426
0.66813	-0.10405
0.66719	-0.10385
0.66624	-0.10367
0.6653	-0.10344
0.66435	-0.10323
0.6634	-0.103
0.66247	-0.1028
0.66149	-0.10261
0.66054	-0.10238
0.65958	-0.10212
0.65866	-0.10189
0.6577	-0.10163
0.65675	-0.10139
0.6558	-0.10107
0.65486	-0.10083
0.65391	-0.1006
0.65296	-0.1004
0.65201	-0.10015
0.65105	-0.09988
0.65009	-0.09966
0.64915	-0.09941
0.6482	-0.09915
0.64726	-0.09893
0.64629	-0.0987
0.64534	-0.0984
0.64441	-0.09813
0.64347	-0.09784
0.64251	-0.09759
0.64157	-0.09732
0.64061	-0.09708
0.63966	-0.09683
0.63871	-0.09652
0.63777	-0.09631
0.63681	-0.09603
0.63585	-0.09578
0.6349	-0.09552
0.63393	-0.09529
0.63299	-0.09499
0.63205	-0.09474
0.6311	-0.09445
0.63016	-0.09419
0.62922	-0.09393
0.62825	-0.09371
0.62731	-0.09351
0.62637	-0.09324
0.62542	-0.09298
0.62448	-0.09274
0.62351	-0.09243
0.62256	-0.0922
0.62162	-0.09195
0.62067	-0.09172
0.61973	-0.09144
0.6188	-0.09114
0.61782	-0.09094
0.61687	-0.09073
0.61593	-0.09049
0.61496	-0.09022
0.61402	-0.08999
0.61304	-0.08981
0.61212	-0.08957
0.61116	-0.08929
0.61023	-0.08907
0.60925	-0.08883
0.6083	-0.0886
0.60735	-0.08834
0.6064	-0.08809
0.60546	-0.08786
0.60451	-0.0877
0.60357	-0.08748
0.60262	-0.08726
0.60168	-0.08705
0.60072	-0.08682
0.59978	-0.08658
0.59882	-0.0864
0.59787	-0.08624
0.59691	-0.08597
0.59597	-0.08573
0.59501	-0.08547
0.59408	-0.08533
0.59313	-0.08516
0.59216	-0.08502
0.59122	-0.08482
0.59026	-0.08464
0.58931	-0.08446
0.58837	-0.0843
0.58741	-0.08411
0.58646	-0.08394
0.58552	-0.08377
0.58457	-0.08357
0.58362	-0.08337
0.58268	-0.08317
0.58173	-0.08297
0.58078	-0.08286
0.57983	-0.08272
0.57887	-0.08256
0.57791	-0.08236
0.57697	-0.08225
0.57601	-0.08209
0.57507	-0.08194
0.57412	-0.08175
0.57315	-0.08162
0.57222	-0.08147
0.57125	-0.08131
0.57032	-0.08109
0.56937	-0.08099
0.56841	-0.08085
0.56746	-0.08073
0.56652	-0.08065
0.56558	-0.08048
0.56462	-0.08044
0.56365	-0.08037
0.56271	-0.08014
0.56175	-0.08
0.56082	-0.07983
0.55986	-0.0797
0.55891	-0.07953
0.55797	-0.07941
0.55701	-0.07927
0.55607	-0.07914
0.55511	-0.07905
0.55416	-0.07895
0.55322	-0.07877
0.55228	-0.07864
0.55134	-0.07849
0.55039	-0.07835
0.54943	-0.07826
0.54849	-0.07811
0.54754	-0.07802
0.54659	-0.07792
0.54564	-0.07775
0.54468	-0.07766
0.54374	-0.07755
0.54278	-0.07749
0.54181	-0.07735
0.54087	-0.07725
0.53992	-0.07704
0.53896	-0.07691
0.53803	-0.07684
0.53707	-0.07671
0.53613	-0.0765
0.53519	-0.07636
0.53422	-0.07614
0.53329	-0.07602
0.53233	-0.07586
0.53139	-0.07576
0.53044	-0.07563
0.52948	-0.07551
0.52853	-0.07537
0.52757	-0.07523
0.52662	-0.07508
0.52567	-0.07497
0.52472	-0.0748
0.52377	-0.07462
0.52283	-0.07447
0.52189	-0.07427
0.52094	-0.07417
0.51998	-0.07397
0.51903	-0.07379
0.51808	-0.07367
0.51713	-0.07351
0.51619	-0.07339
0.51522	-0.07327
0.51428	-0.07308
0.51334	-0.07289
0.51238	-0.07274
0.51143	-0.07254
0.51047	-0.07239
0.50955	-0.07214
0.50861	-0.07197
0.50765	-0.07184
0.50669	-0.07169
0.50574	-0.07152
0.50479	-0.0714
0.50382	-0.07124
0.50287	-0.07108
0.50192	-0.07088
0.50097	-0.07071
0.50003	-0.07057
0.49908	-0.07034
0.49814	-0.07014
0.49719	-0.06993
0.49623	-0.0698
0.49527	-0.06963
0.49433	-0.06946
0.49337	-0.06932
0.49243	-0.06914
0.49148	-0.06904
0.49052	-0.06885
0.48958	-0.06868
0.48863	-0.06854
0.48767	-0.06836
0.48674	-0.06815
0.48577	-0.06798
0.48483	-0.06775
0.48388	-0.06761
0.48294	-0.06748
0.48198	-0.06733
0.48105	-0.06716
0.48008	-0.06701
0.47913	-0.06679
0.47818	-0.06662
0.47724	-0.06648
0.4763	-0.06636
0.47537	-0.06623
0.4744	-0.06605
0.47345	-0.0659
0.4725	-0.06575
0.47156	-0.06561
0.4706	-0.06549
0.46966	-0.06534
0.4687	-0.06521
0.46774	-0.0651
0.46679	-0.065
0.46583	-0.06488
0.46487	-0.06477
0.46394	-0.06469
0.46298	-0.06453
0.46205	-0.06442
0.4611	-0.06423
0.46013	-0.06414
0.4592	-0.06407
0.45826	-0.06397
0.4573	-0.06388
0.45634	-0.06385
0.4554	-0.06373
0.45445	-0.06364
0.45349	-0.06358
0.45255	-0.0635
0.45158	-0.06349
0.45063	-0.06344
0.44969	-0.06338
0.44875	-0.06325
0.44778	-0.06322
0.44685	-0.06318
0.44589	-0.06323
0.44496	-0.06323
0.44401	-0.06319
0.44305	-0.06317
0.4421	-0.06315
0.44114	-0.06314
0.4402	-0.06311
0.43925	-0.06312
0.4383	-0.0631
0.43735	-0.06312
0.43641	-0.06307
0.43546	-0.0631
0.43451	-0.06315
0.43355	-0.0632
0.43259	-0.06325
0.43165	-0.0633
0.4307	-0.06338
0.42973	-0.06341
0.42878	-0.0635
0.42782	-0.06366
0.42687	-0.06366
0.42594	-0.06367
0.425	-0.06378
0.42406	-0.06381
0.4231	-0.06394
0.42214	-0.06407
0.4212	-0.0642
0.42023	-0.06432
0.41929	-0.06446
0.41834	-0.06464
0.41739	-0.06475
0.41644	-0.06488
0.4155	-0.06503
0.41454	-0.06519
0.41358	-0.06533
0.41261	-0.06546
0.41169	-0.06565
0.41074	-0.06583
0.40979	-0.06602
0.40883	-0.06623
0.4079	-0.06644
0.40694	-0.06666
0.40599	-0.06687
0.40504	-0.06714
0.40407	-0.06738
0.40316	-0.06758
0.4022	-0.0678
0.40125	-0.06804
0.40029	-0.06822
0.39935	-0.0685
0.39841	-0.06875
0.39746	-0.069
0.39652	-0.06923
0.39557	-0.06953
0.3946	-0.06978
0.39365	-0.06999
0.3927	-0.07026
0.39175	-0.07051
0.39079	-0.07077
0.38983	-0.07101
0.38889	-0.07122
0.38795	-0.07139
0.387	-0.07166
0.38604	-0.07187
0.3851	-0.07216
0.38415	-0.07236
0.3832	-0.07259
0.38225	-0.07277
0.38128	-0.07297
0.38033	-0.07317
0.3794	-0.07336
0.37845	-0.07355
0.37749	-0.07376
0.37655	-0.07391
0.37559	-0.07399
0.37464	-0.07423
0.3737	-0.07441
0.37274	-0.07461
0.37178	-0.0748
0.37085	-0.07496
0.36989	-0.07515
0.36895	-0.07525
0.36798	-0.07539
0.36703	-0.07556
0.36611	-0.07567
0.36517	-0.07583
0.36421	-0.07593
0.36327	-0.07604
0.36231	-0.07618
0.36137	-0.07636
0.36043	-0.07647
0.35947	-0.07664
0.35851	-0.07677
0.35758	-0.07687
0.35662	-0.07698
0.35568	-0.07715
0.35471	-0.07732
0.35378	-0.07742
0.35281	-0.07758
0.35188	-0.07768
0.35092	-0.07781
0.34998	-0.07797
0.34902	-0.07817
0.34807	-0.0784
0.34712	-0.07856
0.34617	-0.07875
0.34521	-0.07894
0.34428	-0.0791
0.34332	-0.07931
0.34238	-0.07951
0.34142	-0.0797
0.34046	-0.07988
0.33953	-0.08001
0.33856	-0.08026
0.33761	-0.08052
0.33666	-0.08075
0.33571	-0.08104
0.33475	-0.08133
0.33381	-0.08161
0.33286	-0.08191
0.33192	-0.0822
0.33099	-0.08248
0.33001	-0.08283
0.32906	-0.08322
0.32814	-0.08355
0.32719	-0.08385
0.32623	-0.08428
0.32529	-0.08468
0.32432	-0.08515
0.32338	-0.0856
0.32245	-0.08609
0.32149	-0.08661
0.32053	-0.0871
0.31958	-0.08761
0.31865	-0.08814
0.31767	-0.08869
0.3167	-0.08927
0.31576	-0.08987
0.31483	-0.09047
0.31388	-0.09112
0.31293	-0.0918
0.31196	-0.09257
0.31101	-0.09335
0.31007	-0.09411
0.30912	-0.09488
0.30817	-0.09571
0.30722	-0.0966
0.30627	-0.09751
0.30533	-0.0984
0.30437	-0.09936
0.30344	-0.10032
0.30247	-0.10127
0.30153	-0.10231
0.30058	-0.10341
0.29963	-0.1045
0.29866	-0.10562
0.29772	-0.10678
0.29678	-0.10798
0.29581	-0.10915
0.29486	-0.11038
0.29392	-0.11163
0.29297	-0.11294
0.29203	-0.11423
0.29109	-0.11547
0.29014	-0.11676
0.28919	-0.11812
0.28822	-0.1196
0.28728	-0.12097
0.28634	-0.12233
0.28541	-0.12376
0.28446	-0.12516
0.28349	-0.12659
0.28253	-0.12802
0.28158	-0.12951
0.28063	-0.13096
0.27969	-0.13242
0.27872	-0.13378
0.27779	-0.1352
0.27685	-0.13668
0.2759	-0.13811
0.27494	-0.13963
0.27399	-0.14106
0.27304	-0.14252
0.27208	-0.14398
0.27113	-0.14536
0.27017	-0.14675
0.26924	-0.1481
0.26829	-0.14946
0.26734	-0.1508
0.2664	-0.15204
0.26545	-0.15332
0.26449	-0.15462
0.26354	-0.15595
0.2626	-0.15715
0.26164	-0.15841
0.2607	-0.15955
0.25976	-0.16068
0.25879	-0.16173
0.25784	-0.16282
0.25689	-0.16385
0.25593	-0.16483
0.25499	-0.16571
0.25408	-0.16659
0.25312	-0.16741
0.25218	-0.16825
0.25121	-0.16906
0.25027	-0.16976
0.24933	-0.17044
0.24836	-0.17113
0.2474	-0.17167
0.24646	-0.17221
0.24549	-0.17268
0.24456	-0.17306
0.24361	-0.17348
0.24266	-0.17378
0.24171	-0.17397
0.24078	-0.17421
0.23981	-0.17442
0.23885	-0.17458
0.23791	-0.17469
0.23693	-0.17473
0.23599	-0.17478
0.23503	-0.17468
0.23409	-0.17464
0.23314	-0.17453
0.23218	-0.17443
0.23125	-0.17427
0.2303	-0.17397
0.22934	-0.17371
0.22839	-0.17347
0.22744	-0.17316
0.22648	-0.17281
0.22555	-0.17246
0.22458	-0.17209
0.22363	-0.17181
0.22268	-0.17137
0.22173	-0.17093
0.22079	-0.17049
0.21984	-0.16998
0.21888	-0.16944
0.21794	-0.16887
0.217	-0.16836
0.21605	-0.16791
0.21509	-0.1673
0.21413	-0.16672
0.21318	-0.16619
0.21224	-0.16561
0.2113	-0.16503
0.21034	-0.16451
0.20939	-0.16391
0.20843	-0.16331
0.20749	-0.16273
0.20654	-0.16211
0.20559	-0.16146
0.20464	-0.16095
0.20368	-0.16044
0.20274	-0.1599
0.20177	-0.15932
0.20083	-0.15876
0.19986	-0.1582
0.19895	-0.15763
0.198	-0.15708
0.19703	-0.15652
0.19608	-0.15595
0.19513	-0.15549
0.19418	-0.15496
0.19325	-0.1544
0.19229	-0.15394
0.19134	-0.15346
0.19039	-0.15305
0.18943	-0.15257
0.18847	-0.15219
0.18752	-0.15184
0.18655	-0.15138
0.18562	-0.15099
0.18467	-0.15058
0.18371	-0.15021
0.18276	-0.14987
0.18182	-0.14943
0.18088	-0.14906
0.17994	-0.14876
0.17899	-0.1485
0.17803	-0.14824
0.17709	-0.14793
0.17614	-0.1477
0.17519	-0.14752
0.17425	-0.14731
0.17329	-0.14713
0.17234	-0.14696
0.17138	-0.14671
0.17043	-0.14659
0.16948	-0.14638
0.16853	-0.14625
0.16759	-0.14613
0.16665	-0.14604
0.1657	-0.14599
0.16474	-0.14592
0.16378	-0.14587
0.16283	-0.14585
0.16187	-0.14585
0.16095	-0.1459
0.15999	-0.14593
0.15904	-0.14592
0.15809	-0.14598
0.15715	-0.14596
0.15619	-0.14605
0.15525	-0.14619
0.15429	-0.14632
0.15333	-0.14642
0.15238	-0.14659
0.15144	-0.14676
0.15048	-0.14694
0.14952	-0.14709
0.14857	-0.14726
0.14763	-0.14746
0.14668	-0.14763
0.14573	-0.14786
0.14478	-0.14803
0.14383	-0.14827
0.1429	-0.14855
0.14195	-0.14887
0.14099	-0.14914
0.14005	-0.14944
0.1391	-0.1497
0.13815	-0.15006
0.1372	-0.15036
0.13625	-0.15067
0.13531	-0.15106
0.13435	-0.15141
0.13338	-0.15173
0.13245	-0.15203
0.1315	-0.15242
0.13055	-0.15286
0.12959	-0.1533
0.12865	-0.15372
0.12769	-0.15413
0.12674	-0.15467
0.12579	-0.15503
0.12484	-0.15544
0.12389	-0.15591
0.12295	-0.1564
0.12199	-0.15693
0.12103	-0.15739
0.12011	-0.15785
0.11915	-0.15838
0.1182	-0.15886
0.11726	-0.15939
0.11629	-0.15998
0.11534	-0.1605
0.11439	-0.16101
0.11344	-0.16158
0.11249	-0.16216
0.11154	-0.16279
0.1106	-0.16338
0.10965	-0.16402
0.1087	-0.16455
0.10775	-0.16515
0.1068	-0.16581
0.10586	-0.16653
0.10492	-0.16719
0.10396	-0.16793
0.10299	-0.16865
0.10206	-0.16948
0.10112	-0.17021
0.10017	-0.17099
0.09921	-0.17172
0.09825	-0.17247
0.09729	-0.17327
0.09637	-0.17402
0.09541	-0.17484
0.09445	-0.17566
0.09351	-0.17662
0.09256	-0.1775
0.09161	-0.17842
0.09066	-0.17937
0.08973	-0.18027
0.08875	-0.18126
0.08781	-0.18228
0.08686	-0.18334
0.08591	-0.18436
0.08496	-0.18538
0.08402	-0.18637
0.08307	-0.18755
0.08212	-0.18868
0.08116	-0.18992
0.08021	-0.19111
0.07929	-0.19234
0.0783	-0.1936
0.07738	-0.19489
0.07641	-0.19618
0.07545	-0.19758
0.0745	-0.19892
0.07357	-0.2003
0.07261	-0.20171
0.07166	-0.20318
0.07072	-0.20469
0.06977	-0.20621
0.06882	-0.20784
0.06789	-0.20945
0.06695	-0.21111
0.06598	-0.21281
0.06503	-0.21453
0.06409	-0.21633
0.06315	-0.21825
0.06219	-0.22018
0.06123	-0.2221
0.06028	-0.22405
0.05934	-0.22602
0.05839	-0.22811
0.05743	-0.23023
0.05648	-0.23243
0.05553	-0.23466
0.05459	-0.23693
0.05363	-0.23934
0.05268	-0.24172
0.05182	-0.24392
0.0514	-0.24499
0.05128	-0.24609
0.05184	-0.23402
0.05278	-0.2151
0.05374	-0.19892
0.05468	-0.18449
0.05562	-0.17152
0.05658	-0.15963
0.05751	-0.14863
0.05849	-0.13833
0.05945	-0.1287
0.06037	-0.11973
0.06133	-0.11115
0.06228	-0.10298
0.06323	-0.09521
0.06418	-0.08775
0.06513	-0.08066
0.06607	-0.07388
0.06703	-0.06734
0.06796	-0.06104
0.06892	-0.05497
0.06985	-0.04903
0.07081	-0.0434
0.07176	-0.03797
0.07269	-0.03273
0.07364	-0.02766
0.07516	-0.01974
0.07612	-0.01502
0.07707	-0.0105
0.07801	-0.00611
0.07898	-0.00178
0.0799	0.00235
0.08087	0.00636
0.08183	0.01024
0.08279	0.014
0.08371	0.01757
0.08466	0.021
0.08562	0.02437
0.08656	0.02763
0.08752	0.03078
0.08847	0.0339
0.08941	0.0368
0.09037	0.03966
0.09131	0.04236
0.09226	0.04504
0.0932	0.04764
0.09417	0.05018
0.09512	0.05253
0.09605	0.05485
0.09701	0.05701
0.09796	0.05912
0.09892	0.06116
0.09987	0.06318
0.10081	0.06509
0.10177	0.06694
0.10303	0.06935
0.10426	0.07152
0.10522	0.07313
0.10615	0.07465
0.10709	0.07608
0.10805	0.07747
0.109	0.07876
0.10994	0.08002
0.11088	0.08126
0.11184	0.08241
0.11278	0.08357
0.11373	0.08465
0.11469	0.08565
0.11565	0.08664
0.1166	0.08756
0.11755	0.08845
0.1185	0.08934
0.11944	0.09011
0.12039	0.09091
0.12134	0.09152
0.12227	0.09222
0.12324	0.09292
0.12418	0.09356
0.12513	0.0941
0.12607	0.09468
0.12703	0.09523
0.12798	0.09578
0.12895	0.09623
0.12988	0.09664
0.13085	0.09708
0.13179	0.09742
0.13276	0.09784
0.13368	0.09806
0.13465	0.09836
0.1356	0.09863
0.13655	0.09893
0.13749	0.09919
0.13846	0.09941
0.13938	0.09962
0.14035	0.09986
0.1413	0.10003
0.14225	0.10017
0.1432	0.10034
0.14412	0.10042
0.14509	0.10054
0.14604	0.1006
0.14699	0.10068
0.14792	0.10078
0.14887	0.10089
0.14983	0.10095
0.15079	0.10104
0.15175	0.10111
0.1527	0.10114
0.15365	0.10117
0.1546	0.10117
0.15554	0.10116
0.15649	0.10115
0.15746	0.10111
0.15839	0.10109
0.15933	0.10103
0.16029	0.10103
0.16124	0.10103
0.1622	0.10101
0.16314	0.10099
0.16408	0.10089
0.16505	0.10088
0.16599	0.10079
0.16695	0.10078
0.16789	0.10076
0.16885	0.10067
0.16981	0.10058
0.17074	0.1005
0.17169	0.10046
0.17264	0.10036
0.1736	0.10032
0.17455	0.10027
0.17551	0.10022
0.17644	0.1002
0.17738	0.10018
0.17835	0.10007
0.1793	0.10006
0.18024	0.09991
0.18118	0.09984
0.18212	0.09971
0.18307	0.09971
0.18402	0.09963
0.18499	0.09962
0.18592	0.09955
0.18688	0.0995
0.18783	0.09948
0.18877	0.09946
0.18973	0.09941
0.19069	0.09932
0.19165	0.09931
0.1926	0.09924
0.19355	0.09915
0.19449	0.09906
0.19544	0.09905
0.19638	0.09906
0.19734	0.099
0.19829	0.099
0.19925	0.09898
0.20017	0.09897
0.20116	0.09898
0.20209	0.09895
0.20305	0.09892
0.20398	0.09898
0.20494	0.09901
0.2059	0.09895
0.20685	0.09891
0.20779	0.09897
0.20872	0.09895
0.20969	0.09905
0.21064	0.09908
0.21159	0.09913
0.21255	0.09917
0.21349	0.09926
0.21442	0.09934
0.21539	0.09944
0.21635	0.09953
0.2173	0.09966
0.21822	0.09972
0.21918	0.09976
0.22014	0.09992
0.22107	0.10002
0.22204	0.10023
0.22299	0.10039
0.22393	0.10053
0.22487	0.10078
0.22585	0.10098
0.22679	0.10118
0.22774	0.1014
0.22871	0.1016
0.22965	0.10179
0.23058	0.10196
0.23153	0.10218
0.23249	0.10244
0.23343	0.1027
0.23439	0.10294
0.23535	0.1032
0.23629	0.10351
0.23725	0.10382
0.23819	0.10414
0.23915	0.10443
0.24011	0.10472
0.24105	0.10505
0.24199	0.10537
0.24294	0.10564
0.2439	0.10603
0.24484	0.10645
0.24579	0.10687
0.24676	0.1072
0.24769	0.10758
0.24866	0.10799
0.24961	0.10847
0.25055	0.10886
0.25149	0.1093
0.25246	0.10976
0.2534	0.11023
0.25436	0.11069
0.25528	0.11109
0.25621	0.11158
0.25717	0.11207
0.25814	0.11264
0.25907	0.11323
0.26002	0.11374
0.26098	0.11428
0.26192	0.11487
0.26288	0.11552
0.26383	0.11618
0.26477	0.11683
0.26573	0.11746
0.26668	0.11814
0.26762	0.11879
0.26858	0.11949
0.26952	0.12025
0.27047	0.121
0.27141	0.12178
0.27238	0.12258
0.27333	0.12338
0.27426	0.12417
0.27521	0.12503
0.27617	0.12591
0.27713	0.12678
0.27807	0.12766
0.27901	0.12855
0.27997	0.12945
0.28091	0.1304
0.28187	0.13136
0.28284	0.13233
0.28377	0.1333
0.28474	0.13429
0.28567	0.1352
0.28661	0.13618
0.28757	0.13719
0.28852	0.1382
0.28946	0.13916
0.29042	0.14016
0.29135	0.1411
0.29231	0.14208
0.29325	0.14303
0.2942	0.14395
0.29516	0.14495
0.29611	0.1459
0.29705	0.14682
0.298	0.1477
0.29895	0.14851
0.2999	0.14933
0.30087	0.15018
0.3018	0.15087
0.30275	0.15161
0.30372	0.15226
0.30466	0.15295
0.3056	0.15359
0.30656	0.15417
0.3075	0.15468
0.30845	0.1551
0.3094	0.1555
0.31036	0.15583
0.3113	0.15608
0.31226	0.15634
0.31321	0.1565
0.31416	0.15654
0.3151	0.15652
0.31605	0.15642
0.31699	0.15625
0.31795	0.15609
0.31889	0.1558
0.31984	0.1554
0.32079	0.15493
0.32176	0.15448
0.32272	0.15397
0.32366	0.15332
0.3246	0.15261
0.32556	0.15187
0.32651	0.15107
0.32747	0.15013
0.32841	0.14916
0.32933	0.14818
0.33028	0.14714
0.33126	0.14611
0.33218	0.14496
0.33313	0.14378
0.33407	0.14266
0.33503	0.14155
0.33599	0.14033
0.33693	0.13913
0.3379	0.13795
0.33884	0.13674
0.33979	0.13548
0.34076	0.13429
0.34169	0.1331
0.34265	0.1319
0.34358	0.13078
0.34454	0.12967
0.3455	0.12856
0.34645	0.12756
0.34739	0.12645
0.34834	0.1254
0.3493	0.12441
0.35025	0.12347
0.35121	0.12249
0.35215	0.1215
0.35309	0.12059
0.35403	0.1198
0.35499	0.11898
0.35596	0.11822
0.35692	0.11746
0.35785	0.11673
0.35881	0.11597
0.35976	0.11528
0.36071	0.11464
0.36164	0.11404
0.36259	0.11339
0.36354	0.11286
0.3645	0.11227
0.36544	0.11174
0.36636	0.11127
0.36732	0.11079
0.36827	0.11033
0.36923	0.1099
0.3702	0.10951
0.37112	0.10914
0.37208	0.10873
0.37303	0.10835
0.37398	0.10803
0.37495	0.10769
0.37589	0.10735
0.37684	0.10699
0.37777	0.10666
0.37873	0.10644
0.37968	0.10615
0.38064	0.10585
0.38159	0.10564
0.38252	0.10539
0.38348	0.10516
0.38444	0.10493
0.38538	0.10473
0.38633	0.10458
0.38727	0.10435
0.38824	0.10412
0.38919	0.1039
0.39013	0.10368
0.39108	0.10356
0.39205	0.10341
0.39298	0.10315
0.39394	0.103
0.39489	0.10289
0.39586	0.10271
0.3968	0.10251
0.39776	0.10233
0.39871	0.10213
0.39963	0.10189
0.40059	0.10164
0.40155	0.10147
0.40248	0.10123
0.40343	0.10104
0.40437	0.10083
0.40532	0.10058
0.40627	0.10036
0.40722	0.10006
0.40817	0.09977
0.40913	0.09949
0.41007	0.09914
0.41103	0.09884
0.41196	0.09849
0.41292	0.09805
0.41388	0.09768
0.41483	0.09726
0.41577	0.09687
0.41673	0.09649
0.41767	0.09606
0.41862	0.09559
0.41958	0.09515
0.42053	0.09467
0.42149	0.09415
0.42243	0.09363
0.42338	0.09309
0.42433	0.09248
0.42527	0.09184
0.42623	0.09136
0.42718	0.09082
0.42813	0.09026
0.42908	0.08968
0.43003	0.08908
0.43099	0.08852
0.43193	0.08794
0.43288	0.08738
0.43384	0.08686
0.43479	0.08632
0.43572	0.08575
0.43669	0.08519
0.43763	0.08458
0.43859	0.08406
0.43955	0.08357
0.44047	0.08306
0.4414	0.08259
0.44236	0.08206
0.44332	0.08167
0.44427	0.08123
0.44523	0.08074
0.44617	0.08039
0.44713	0.07992
0.44809	0.07949
0.44902	0.07906
0.44998	0.07856
0.45093	0.07818
0.45188	0.07781
0.45283	0.07747
0.45378	0.07715
0.45473	0.07677
0.45567	0.0764
0.45662	0.07605
0.45758	0.07573
0.45853	0.0755
0.45947	0.07517
0.46043	0.07485
0.46137	0.07458
0.46232	0.07424
0.46326	0.07401
0.46422	0.07375
0.46517	0.07358
0.46611	0.07335
0.46706	0.07313
0.46803	0.07296
0.46895	0.07269
0.46992	0.0725
0.47088	0.07229
0.47184	0.07209
0.47279	0.0719
0.47373	0.07166
0.47467	0.07149
0.47564	0.0713
0.47659	0.07117
0.47753	0.07098
0.47846	0.07084
0.4794	0.07064
0.48037	0.07049
0.48131	0.07038
0.48227	0.07021
0.4832	0.07013
0.48415	0.07001
0.4851	0.06985
0.48606	0.06968
0.48701	0.06958
0.48796	0.0695
0.48891	0.0694
0.48986	0.0693
0.49081	0.06917
0.49175	0.06914
0.4927	0.06909
0.49366	0.06899
0.49461	0.06888
0.49556	0.06881
0.49652	0.06875
0.49746	0.06863
0.49842	0.06853
0.49937	0.06845
0.50031	0.06839
0.50126	0.06837
0.50221	0.0683
0.50316	0.06823
0.50411	0.06815
0.50507	0.06812
0.50602	0.06808
0.50696	0.06806
0.50792	0.06801
0.50887	0.06797
0.50983	0.06794
0.51074	0.06784
0.51172	0.06784
0.51266	0.06781
0.51362	0.06779
0.51458	0.06778
0.51551	0.06778
0.51645	0.06782
0.5174	0.06778
0.51837	0.06777
0.51931	0.06771
0.52027	0.0677
0.52119	0.06769
0.52215	0.06766
0.5231	0.06764
0.52405	0.06767
0.52501	0.06769
0.52595	0.06769
0.52691	0.06775
0.52785	0.06775
0.52881	0.06781
0.52976	0.06778
0.53071	0.06782
0.53166	0.06785
0.53261	0.06784
0.53356	0.06788
0.53452	0.06789
0.53547	0.06792
0.5364	0.06794
0.53735	0.06797
0.53831	0.06803
0.53925	0.06806
0.5402	0.06814
0.54117	0.06823
0.54212	0.06826
0.54307	0.06833
0.54403	0.06834
0.54498	0.06838
0.54592	0.06847
0.54687	0.06847
0.5478	0.06855
0.54876	0.06861
0.54971	0.06869
0.55067	0.06877
0.55161	0.06884
0.55254	0.0689
0.55349	0.06894
0.55444	0.06904
0.5554	0.0691
0.55635	0.06919
0.55729	0.06928
0.55824	0.06938
0.55919	0.06936
0.56013	0.06945
0.5611	0.06953
0.56205	0.06961
0.563	0.0697
0.56395	0.06979
0.5649	0.06996
0.56585	0.07002
0.5668	0.07014
0.56773	0.07023
0.5687	0.07032
0.56965	0.07036
0.5706	0.07038
0.57154	0.07044
0.57251	0.07053
0.57346	0.07063
0.5744	0.07071
0.57536	0.07079
0.5763	0.07086
0.57726	0.0709
0.57821	0.07098
0.57915	0.07104
0.5801	0.07114
0.58106	0.07123
0.58201	0.07128
0.58295	0.07137
0.58392	0.07139
0.58484	0.07147
0.58579	0.07158
0.58674	0.07167
0.58769	0.07178
0.58864	0.07186
0.58959	0.07203
0.59055	0.07209
0.59148	0.07216
0.59244	0.07226
0.59339	0.07232
0.59435	0.07242
0.59529	0.0724
0.59624	0.07251
0.59721	0.07262
0.59814	0.07269
0.59909	0.07278
0.60006	0.07288
0.601	0.07295
0.60196	0.07304
0.60291	0.07311
0.60384	0.07319
0.60481	0.07332
0.60575	0.0734
0.6067	0.07347
0.60764	0.07355
0.60859	0.07366
0.60955	0.07375
0.61049	0.07384
0.61146	0.07394
0.61241	0.07404
0.61332	0.07411
0.61429	0.07429
0.61525	0.07438
0.6162	0.07449
0.61716	0.07459
0.61811	0.07466
0.61904	0.07469
0.61999	0.07473
0.62095	0.07485
0.6219	0.07496
0.62283	0.07509
0.62378	0.07519
0.62473	0.07533
0.6257	0.07547
0.62661	0.07558
0.62759	0.07571
0.62851	0.07581
0.62948	0.07593
0.63044	0.07604
0.63139	0.07616
0.63232	0.07619
0.63327	0.0763
0.63422	0.07645
0.63516	0.07661
0.63613	0.07668
0.63709	0.07681
0.63803	0.07697
0.63899	0.07712
0.63993	0.07728
0.64087	0.07733
0.64182	0.07745
0.64277	0.07757
0.64373	0.07767
0.64468	0.07775
0.64564	0.0779
0.64659	0.07804
0.64755	0.07821
0.64849	0.07832
0.64943	0.07845
0.65036	0.07859
0.65133	0.07867
0.65229	0.07882
0.65324	0.07893
0.65419	0.07906
0.65513	0.07916
0.65608	0.0792
0.65704	0.07929
0.65798	0.07945
0.65894	0.07961
0.65988	0.07977
0.66083	0.07987
0.66178	0.08002
0.66274	0.08019
0.66368	0.08031
0.66463	0.08043
0.66557	0.08055
0.66653	0.08066
0.66746	0.08082
0.66841	0.08089
0.66935	0.08106
0.67032	0.08124
0.67127	0.08139
0.67222	0.08157
0.67315	0.0817
0.67411	0.08183
0.67508	0.08202
0.676	0.08218
0.67696	0.08234
0.67792	0.08249
0.67885	0.08271
0.67981	0.08288
0.68076	0.08302
0.68172	0.0832
0.68266	0.08339
0.68362	0.08361
0.68456	0.0838
0.68553	0.08396
0.68647	0.08421
0.6874	0.08442
0.68836	0.08465
0.68931	0.08483
0.69027	0.08506
0.69124	0.08523
0.69218	0.08544
0.69312	0.08559
0.69407	0.08583
0.69503	0.08608
0.69598	0.08631
0.69691	0.08648
0.69788	0.08675
0.69881	0.08696
0.69977	0.08722
0.7007	0.08742
0.70165	0.08768
0.70259	0.08788
0.70354	0.08815
0.70449	0.08835
0.70544	0.08853
0.70639	0.0888
0.70734	0.08903
0.70829	0.08936
0.70924	0.0896
0.7102	0.0899
0.71115	0.09024
0.71211	0.09051
0.71306	0.09077
0.714	0.09105
0.71494	0.09129
0.71589	0.09157
0.71687	0.09182
0.7178	0.09216
0.71875	0.09247
0.7197	0.09279
0.72065	0.09314
0.7216	0.09346
0.72256	0.09382
0.72351	0.09419
0.72445	0.09459
0.7254	0.09492
0.72635	0.09533
0.72731	0.09568
0.72825	0.09609
0.7292	0.09648
0.73016	0.09693
0.73111	0.09735
0.73207	0.0978
0.73302	0.09827
0.73395	0.09871
0.7349	0.09917
0.73587	0.09968
0.73681	0.10016
0.73776	0.10067
0.7387	0.1012
0.73965	0.10166
0.74062	0.10218
0.74155	0.10268
0.74249	0.10322
0.74343	0.10377
0.74438	0.10432
0.74534	0.10492
0.7463	0.10548
0.74726	0.10602
0.7482	0.10659
0.74915	0.10723
0.75009	0.10783
0.75105	0.10849
0.752	0.10905
0.75295	0.10964
0.75389	0.11019
0.75484	0.11082
0.7558	0.11147
0.75674	0.11206
0.75769	0.11271
0.75865	0.11335
0.75961	0.11402
0.76055	0.11463
0.76148	0.11522
0.76245	0.11587
0.76341	0.11648
0.76437	0.11714
0.76531	0.11771
0.76626	0.11823
0.7672	0.11884
0.76815	0.11947
0.7691	0.12013
0.77007	0.12071
0.77101	0.12127
0.77194	0.1218
0.77291	0.12241
0.77386	0.12296
0.77479	0.12352
0.77572	0.12401
0.77668	0.12457
0.77761	0.12503
0.77859	0.12555
0.77953	0.12604
0.78046	0.12652
0.78142	0.12708
0.78237	0.12756
0.78333	0.12801
0.7843	0.12847
0.78523	0.12885
0.78619	0.1293
0.78714	0.12973
0.78808	0.13013
0.78902	0.13049
0.78997	0.13078
0.79093	0.13117
0.79188	0.13145
0.79282	0.13179
0.79378	0.1321
0.79474	0.13241
0.79568	0.13266
0.79662	0.13291
0.79758	0.13316
0.79852	0.13341
0.79947	0.13362
0.80042	0.13386
0.80137	0.13399
0.80231	0.13413
0.80326	0.1343
0.80422	0.13447
0.80518	0.13466
0.80613	0.13479
0.80706	0.13487
0.80803	0.13498
0.80897	0.13513
0.80993	0.13523
0.81088	0.13533
0.81182	0.1354
0.81277	0.13543
0.81372	0.13539
0.81467	0.13526
0.8156	0.13528
0.81657	0.1353
0.8175	0.13531
0.81845	0.13529
0.81942	0.13522
0.82036	0.13518
0.82131	0.13514
0.82227	0.13499
0.82322	0.13492
0.82416	0.1348
0.82512	0.13473
0.82606	0.13451
0.82702	0.13437
0.82795	0.13426
0.8289	0.13412
0.82988	0.13407
0.83082	0.13392
0.83176	0.13372
0.8327	0.13363
0.83366	0.13342
0.83462	0.13331
0.83557	0.13317
0.8365	0.13294
0.83745	0.13277
0.8384	0.1325
0.83935	0.13232
0.84032	0.13217
0.84126	0.13199
0.84223	0.13183
0.84317	0.13163
0.84413	0.13145
0.84507	0.13122
0.84601	0.13103
0.84697	0.13083
0.84793	0.13067
0.84886	0.13049
0.8498	0.13029
0.85075	0.13008
0.8517	0.12984
0.85265	0.12967
0.85359	0.12948
0.85454	0.1293
0.85549	0.12913
0.85644	0.12902
0.85742	0.12886
0.85834	0.12866
0.85931	0.12847
0.86027	0.12829
0.86121	0.12809
0.86216	0.12787
0.86311	0.1277
0.86405	0.12751
0.865	0.12738
0.86596	0.12721
0.86691	0.12703
0.86786	0.12689
0.86881	0.12658
0.86975	0.1265
0.8707	0.12639
0.87165	0.1262
0.87259	0.12609
0.87355	0.12592
0.8745	0.12573
0.87546	0.12558
0.87641	0.12544
0.87734	0.12528
0.87829	0.12518
0.87926	0.12504
0.88019	0.12491
0.88116	0.12481
0.88211	0.12468
0.88306	0.12457
0.88401	0.12444
0.88497	0.12428
0.8859	0.12416
0.88683	0.12395
0.88778	0.12381
0.88874	0.12374
0.8897	0.12364
0.89065	0.12355
0.89159	0.12343
0.89253	0.12329
0.89349	0.12319
0.89443	0.12304
0.8954	0.12298
0.89634	0.12289
0.89729	0.12276
0.89825	0.12266
0.89918	0.12251
0.90014	0.12243
0.9011	0.12234
0.90204	0.12223
0.90298	0.12217
0.90395	0.12209
0.9049	0.12198
0.90585	0.12196
0.90679	0.12185
0.90773	0.12178
0.9087	0.12175
0.90964	0.12161
0.91059	0.12157
0.91154	0.12147
0.9125	0.12145
0.91345	0.12131
0.9144	0.1213
0.91536	0.12121
0.91629	0.12117
0.91726	0.12112
0.9182	0.12109
0.91916	0.12102
0.92011	0.12095
0.92106	0.12089
0.922	0.12085
0.92297	0.12077
0.92388	0.12067
0.92482	0.12065
0.92578	0.12055
0.92672	0.12056
0.92769	0.12054
0.92864	0.1205
0.92958	0.12055
0.93053	0.12055
0.93149	0.12047
0.93244	0.12043
0.9334	0.12044
0.93433	0.12037
0.93531	0.12032
0.93624	0.12027
0.93719	0.12025
0.93813	0.12024
0.93908	0.12027
0.94004	0.12027
0.94099	0.12024
0.94195	0.12015
0.94289	0.12015
0.94384	0.12014
0.94479	0.12016
0.94574	0.12019
0.94669	0.12012
0.94762	0.12009
0.94856	0.12004
0.94952	0.12008
0.95048	0.12011
0.95143	0.12018
0.95238	0.12013
0.95334	0.12019
0.9543	0.12028
0.95524	0.12024
0.95618	0.1202
0.95715	0.12024
0.95809	0.12021
0.95904	0.12024
0.95998	0.12018
0.96091	0.12016
0.96186	0.12021
0.96282	0.12022
0.96376	0.12025
0.96473	0.12027
0.96566	0.1203
0.96662	0.12039
0.96756	0.12037
[truncated: 4 more rows]

## Sheet: Fig S9b
E (V vs. RHE)	j (mA cmgeo-2)
0.05147	-1.47287
0.05242	-1.46547
0.05337	-1.45817
0.05432	-1.45096
0.05527	-1.44384
0.05622	-1.43681
0.05717	-1.42988
0.05812	-1.42303
0.05907	-1.41627
0.06002	-1.4096
0.06097	-1.40302
0.06192	-1.39653
0.06287	-1.39012
0.06382	-1.3838
0.06477	-1.37757
0.06572	-1.37142
0.06667	-1.36536
0.06762	-1.35938
0.06857	-1.35348
0.06952	-1.34766
0.07047	-1.34193
0.07142	-1.33628
0.07237	-1.33071
0.07332	-1.32522
0.07427	-1.31981
0.07522	-1.31448
0.07617	-1.30922
0.07712	-1.30405
0.07807	-1.29895
0.07902	-1.29392
0.07997	-1.28898
0.08092	-1.2841
0.08187	-1.27931
0.08282	-1.27458
0.08377	-1.26993
0.08472	-1.26536
0.08567	-1.26085
0.08662	-1.25642
0.08757	-1.25205
0.08852	-1.24776
0.08947	-1.24353
0.09042	-1.23938
0.09137	-1.23529
0.09232	-1.23127
0.09327	-1.22732
0.09422	-1.22344
0.09517	-1.21962
0.09612	-1.21586
0.09707	-1.21217
0.09802	-1.20855
0.09897	-1.20498
0.09992	-1.20148
0.10087	-1.19804
0.10182	-1.19467
0.10277	-1.19135
0.10372	-1.18809
0.10467	-1.1849
0.10562	-1.18176
0.10657	-1.17868
0.10752	-1.17566
0.10847	-1.1727
0.10942	-1.16979
0.11037	-1.16694
0.11133	-1.16414
0.11228	-1.1614
0.11323	-1.15871
0.11418	-1.15607
0.11513	-1.15349
0.11608	-1.15096
0.11703	-1.14848
0.11798	-1.14605
0.11893	-1.14367
0.11988	-1.14134
0.12083	-1.13907
0.12178	-1.13683
0.12273	-1.13465
0.12368	-1.13251
0.12463	-1.13042
0.12558	-1.12838
0.12653	-1.12638
0.12748	-1.12443
0.12843	-1.12252
0.12938	-1.12065
0.13033	-1.11882
0.13128	-1.11704
0.13223	-1.1153
0.13318	-1.1136
0.13413	-1.11194
0.13508	-1.11032
0.13603	-1.10874
0.13698	-1.1072
0.13793	-1.10569
0.13888	-1.10422
0.13983	-1.10279
0.14078	-1.1014
0.14173	-1.10004
0.14268	-1.09871
0.14363	-1.09742
0.14458	-1.09616
0.14553	-1.09493
0.14648	-1.09374
0.14743	-1.09258
0.14838	-1.09145
0.14933	-1.09034
0.15028	-1.08927
0.15123	-1.08823
0.15218	-1.08722
0.15313	-1.08623
0.15408	-1.08527
0.15503	-1.08434
0.15598	-1.08343
0.15693	-1.08255
0.15788	-1.08169
0.15883	-1.08086
0.15978	-1.08005
0.16073	-1.07926
0.16168	-1.0785
0.16263	-1.07775
0.16358	-1.07703
0.16453	-1.07633
0.16548	-1.07565
0.16643	-1.07498
0.16738	-1.07434
0.16833	-1.07371
0.16928	-1.0731
0.17023	-1.07251
0.17118	-1.07193
0.17213	-1.07137
0.17308	-1.07082
0.17403	-1.07029
0.17498	-1.06977
0.17593	-1.06926
0.17688	-1.06876
0.17783	-1.06828
0.17878	-1.06781
0.17973	-1.06734
0.18068	-1.06689
0.18163	-1.06645
0.18258	-1.06601
0.18353	-1.06558
0.18448	-1.06516
0.18543	-1.06475
0.18638	-1.06434
0.18733	-1.06394
0.18828	-1.06354
0.18923	-1.06315
0.19018	-1.06275
0.19113	-1.06236
0.19208	-1.06197
0.19303	-1.06159
0.19398	-1.0612
0.19493	-1.0608
0.19588	-1.06041
0.19683	-1.06001
0.19778	-1.05961
0.19873	-1.0592
0.19968	-1.05879
0.20063	-1.05837
0.20158	-1.05794
0.20253	-1.0575
0.20348	-1.05705
0.20443	-1.0566
0.20538	-1.05613
0.20633	-1.05565
0.20728	-1.05515
0.20823	-1.05464
0.20918	-1.05412
0.21013	-1.05358
0.21108	-1.05302
0.21203	-1.05245
0.21298	-1.05186
0.21393	-1.05124
0.21488	-1.05061
0.21583	-1.04996
0.21678	-1.04928
0.21773	-1.04859
0.21868	-1.04786
0.21963	-1.04712
0.22058	-1.04634
0.22153	-1.04554
0.22248	-1.04472
0.22343	-1.04386
0.22438	-1.04298
0.22533	-1.04206
0.22628	-1.04112
0.22723	-1.04014
0.22818	-1.03913
0.22913	-1.03809
0.23009	-1.03701
0.23104	-1.0359
0.23199	-1.03475
0.23294	-1.03356
0.23389	-1.03234
0.23484	-1.03107
0.23579	-1.02977
0.23674	-1.02843
0.23769	-1.02704
0.23864	-1.02561
0.23959	-1.02414
0.24054	-1.02263
0.24149	-1.02107
0.24244	-1.01946
0.24339	-1.01781
0.24434	-1.01611
0.24529	-1.01436
0.24624	-1.01256
0.24719	-1.01071
0.24814	-1.00881
0.24909	-1.00686
0.25004	-1.00485
0.25099	-1.00279
0.25194	-1.00067
0.25289	-0.9985
0.25384	-0.99628
0.25479	-0.99399
0.25574	-0.99165
0.25669	-0.98925
0.25764	-0.98679
0.25859	-0.98428
0.25954	-0.98171
0.26049	-0.97909
0.26144	-0.97642
0.26239	-0.9737
0.26334	-0.97093
0.26429	-0.96811
0.26524	-0.96524
0.26619	-0.96233
0.26714	-0.95937
0.26809	-0.95637
0.26904	-0.95333
0.26999	-0.95025
0.27094	-0.94713
0.27189	-0.94397
0.27284	-0.94078
0.27379	-0.93755
0.27474	-0.93428
0.27569	-0.93098
0.27664	-0.92765
0.27759	-0.92429
0.27854	-0.9209
0.27949	-0.91748
0.28044	-0.91403
0.28139	-0.91056
0.28234	-0.90707
0.28329	-0.90355
0.28424	-0.9
0.28519	-0.89644
0.28614	-0.89286
0.28709	-0.88926
0.28804	-0.88564
0.28899	-0.88201
0.28994	-0.87836
0.29089	-0.87469
0.29184	-0.87102
0.29279	-0.86733
0.29374	-0.86364
0.29469	-0.85994
0.29564	-0.85622
0.29659	-0.85251
0.29754	-0.84879
0.29849	-0.84506
0.29944	-0.84133
0.30039	-0.8376
0.30134	-0.83387
0.30229	-0.83015
0.30324	-0.82642
0.30419	-0.8227
0.30514	-0.81898
0.30609	-0.81527
0.30704	-0.81157
0.30799	-0.80788
0.30894	-0.80419
0.30989	-0.80052
0.31084	-0.79686
0.31179	-0.79321
0.31274	-0.78958
0.31369	-0.78597
0.31464	-0.78237
0.31559	-0.77879
0.31654	-0.77523
0.31749	-0.77169
0.31844	-0.76817
0.31939	-0.76468
0.32034	-0.76121
0.32129	-0.75777
0.32224	-0.75436
0.32319	-0.75097
0.32414	-0.74761
0.32509	-0.74429
0.32604	-0.74099
0.32699	-0.73772
0.32794	-0.73448
0.32889	-0.73127
0.32984	-0.7281
0.33079	-0.72494
0.33174	-0.72182
0.33269	-0.71873
0.33364	-0.71566
0.33459	-0.71262
0.33554	-0.70961
0.33649	-0.70663
0.33744	-0.70367
0.33839	-0.70074
0.33934	-0.69784
0.34029	-0.69497
0.34124	-0.69212
0.34219	-0.68929
0.34314	-0.68649
0.34409	-0.68372
0.34504	-0.68098
0.34599	-0.67825
0.34694	-0.67556
0.34789	-0.67289
0.34885	-0.67024
0.3498	-0.66762
0.35075	-0.66502
0.3517	-0.66244
0.35265	-0.65989
0.3536	-0.65736
0.35455	-0.65486
0.3555	-0.65238
0.35645	-0.64992
0.3574	-0.64748
0.35835	-0.64507
0.3593	-0.64267
0.36025	-0.6403
0.3612	-0.63796
0.36215	-0.63563
0.3631	-0.63332
0.36405	-0.63104
0.365	-0.62877
0.36595	-0.62653
0.3669	-0.6243
0.36785	-0.6221
0.3688	-0.61992
0.36975	-0.61775
0.3707	-0.61561
0.37165	-0.61348
0.3726	-0.61138
0.37355	-0.60929
0.3745	-0.60722
0.37545	-0.60517
0.3764	-0.60314
0.37735	-0.60112
0.3783	-0.59912
0.37925	-0.59714
0.3802	-0.59518
0.38115	-0.59323
0.3821	-0.5913
0.38305	-0.58939
0.384	-0.58749
0.38495	-0.58561
0.3859	-0.58375
0.38685	-0.5819
0.3878	-0.58007
0.38875	-0.57825
0.3897	-0.57645
0.39065	-0.57466
0.3916	-0.57288
0.39255	-0.57112
0.3935	-0.56938
0.39445	-0.56765
0.3954	-0.56594
0.39635	-0.56424
0.3973	-0.56257
0.39825	-0.5609
0.3992	-0.55926
0.40015	-0.55763
0.4011	-0.55602
0.40205	-0.55442
0.403	-0.55285
0.40395	-0.55129
0.4049	-0.54975
0.40585	-0.54823
0.4068	-0.54673
0.40775	-0.54524
0.4087	-0.54378
0.40965	-0.54234
0.4106	-0.54091
0.41155	-0.53951
0.4125	-0.53813
0.41345	-0.53677
0.4144	-0.53543
0.41535	-0.53411
0.4163	-0.53281
0.41725	-0.53153
0.4182	-0.53028
0.41915	-0.52905
0.4201	-0.52784
0.42105	-0.52665
0.422	-0.52549
0.42295	-0.52434
0.4239	-0.52323
0.42485	-0.52213
0.4258	-0.52107
0.42675	-0.52002
0.4277	-0.519
0.42865	-0.51801
0.4296	-0.51704
0.43055	-0.51609
0.4315	-0.51517
0.43245	-0.51428
0.4334	-0.51341
0.43435	-0.51257
0.4353	-0.51176
0.43625	-0.51097
0.4372	-0.51021
0.43815	-0.50948
0.4391	-0.50877
0.44005	-0.50809
0.441	-0.50745
0.44195	-0.50682
0.4429	-0.50623
0.44385	-0.50567
0.4448	-0.50514
0.44575	-0.50463
0.4467	-0.50416
0.44765	-0.50371
0.4486	-0.5033
0.44955	-0.50291
0.4505	-0.50256
0.45145	-0.50224
0.4524	-0.50195
0.45335	-0.50169
0.4543	-0.50146
0.45525	-0.50127
0.4562	-0.5011
0.45715	-0.50097
0.4581	-0.50088
0.45905	-0.50081
0.46	-0.50078
0.46095	-0.50077
0.4619	-0.5008
0.46285	-0.50086
0.4638	-0.50095
0.46475	-0.50107
0.4657	-0.50121
0.46665	-0.50139
0.46761	-0.50159
0.46856	-0.50182
0.46951	-0.50207
0.47046	-0.50235
0.47141	-0.50266
0.47236	-0.50298
0.47331	-0.50334
0.47426	-0.50371
0.47521	-0.50411
0.47616	-0.50453
0.47711	-0.50497
0.47806	-0.50544
0.47901	-0.50592
0.47996	-0.50642
0.48091	-0.50695
0.48186	-0.50749
0.48281	-0.50805
0.48376	-0.50862
0.48471	-0.50922
0.48566	-0.50983
0.48661	-0.51045
0.48756	-0.51109
0.48851	-0.51175
0.48946	-0.51241
0.49041	-0.5131
0.49136	-0.51379
0.49231	-0.5145
0.49326	-0.51522
0.49421	-0.51595
0.49516	-0.51669
0.49611	-0.51744
0.49706	-0.5182
0.49801	-0.51896
0.49896	-0.51974
0.49991	-0.52052
0.50086	-0.52131
0.50181	-0.52211
0.50276	-0.52291
0.50371	-0.52372
0.50466	-0.52453
0.50561	-0.52535
0.50656	-0.52617
0.50751	-0.52699
0.50846	-0.52782
0.50941	-0.52864
0.51036	-0.52947
0.51131	-0.5303
0.51226	-0.53113
0.51321	-0.53196
0.51416	-0.53279
0.51511	-0.53361
0.51606	-0.53443
0.51701	-0.53525
0.51796	-0.53607
0.51891	-0.53688
0.51986	-0.53769
0.52081	-0.53849
0.52176	-0.53929
0.52271	-0.54008
0.52366	-0.54086
0.52461	-0.54164
0.52556	-0.54241
0.52651	-0.54316
0.52746	-0.54391
0.52841	-0.54466
0.52936	-0.54539
0.53031	-0.54611
0.53126	-0.54683
0.53221	-0.54753
0.53316	-0.54823
0.53411	-0.54892
0.53506	-0.54961
0.53601	-0.55028
0.53696	-0.55095
0.53791	-0.55161
0.53886	-0.55226
0.53981	-0.5529
0.54076	-0.55354
0.54171	-0.55417
0.54266	-0.55479
0.54361	-0.55541
0.54456	-0.55601
0.54551	-0.55662
0.54646	-0.55721
0.54741	-0.5578
0.54836	-0.55838
0.54931	-0.55896
0.55026	-0.55953
0.55121	-0.56009
0.55216	-0.56065
0.55311	-0.5612
0.55406	-0.56174
0.55501	-0.56228
0.55596	-0.56282
0.55691	-0.56335
0.55786	-0.56387
0.55881	-0.56439
0.55976	-0.5649
0.56071	-0.56541
0.56166	-0.56592
0.56261	-0.56641
0.56356	-0.56691
0.56451	-0.5674
0.56546	-0.56788
0.56641	-0.56837
0.56736	-0.56884
0.56831	-0.56932
0.56926	-0.56978
0.57021	-0.57025
0.57116	-0.57071
0.57211	-0.57117
0.57306	-0.57162
0.57401	-0.57207
0.57496	-0.57252
0.57591	-0.57296
0.57686	-0.57341
0.57781	-0.57384
0.57876	-0.57428
0.57971	-0.57471
0.58066	-0.57514
0.58161	-0.57557
0.58256	-0.576
0.58351	-0.57642
0.58446	-0.57684
0.58542	-0.57726
0.58637	-0.57768
0.58732	-0.57809
0.58827	-0.57851
0.58922	-0.57892
0.59017	-0.57933
0.59112	-0.57974
0.59207	-0.58015
0.59302	-0.58055
0.59397	-0.58096
0.59492	-0.58136
0.59587	-0.58177
0.59682	-0.58217
0.59777	-0.58257
0.59872	-0.58298
0.59967	-0.58338
0.60062	-0.58378
0.60157	-0.58418
0.60252	-0.58459
0.60347	-0.58499
0.60442	-0.58539
0.60537	-0.5858
0.60632	-0.5862
0.60727	-0.58661
0.60822	-0.58701
0.60917	-0.58742
0.61012	-0.58783
0.61107	-0.58824
0.61202	-0.58865
0.61297	-0.58906
0.61392	-0.58947
0.61487	-0.58989
0.61582	-0.59031
0.61677	-0.59073
0.61772	-0.59115
0.61867	-0.59158
0.61962	-0.592
0.62057	-0.59243
0.62152	-0.59287
0.62247	-0.5933
0.62342	-0.59374
0.62437	-0.59418
0.62532	-0.59463
0.62627	-0.59508
0.62722	-0.59553
0.62817	-0.59598
0.62912	-0.59644
0.63007	-0.59691
0.63102	-0.59737
0.63197	-0.59785
0.63292	-0.59832
0.63387	-0.5988
0.63482	-0.59929
0.63577	-0.59978
0.63672	-0.60027
0.63767	-0.60077
0.63862	-0.60128
0.63957	-0.60179
0.64052	-0.6023
0.64147	-0.60282
0.64242	-0.60335
0.64337	-0.60388
0.64432	-0.60442
0.64527	-0.60496
0.64622	-0.60551
0.64717	-0.60607
0.64812	-0.60663
0.64907	-0.6072
0.65002	-0.60777
0.65097	-0.60836
0.65192	-0.60895
0.65287	-0.60954
0.65382	-0.61015
0.65477	-0.61076
0.65572	-0.61138
0.65667	-0.612
0.65762	-0.61264
0.65857	-0.61328
0.65952	-0.61393
0.66047	-0.61458
0.66142	-0.61525
0.66237	-0.61592
0.66332	-0.6166
0.66427	-0.61728
0.66522	-0.61797
0.66617	-0.61867
0.66712	-0.61936
0.66807	-0.62006
0.66902	-0.62076
0.66997	-0.62146
0.67092	-0.62216
0.67187	-0.62286
0.67282	-0.62356
0.67377	-0.62426
0.67472	-0.62495
0.67567	-0.62564
0.67662	-0.62633
0.67757	-0.62701
0.67852	-0.62768
0.67947	-0.62835
0.68042	-0.629
0.68137	-0.62965
0.68232	-0.63029
0.68327	-0.63093
0.68422	-0.63154
0.68517	-0.63215
0.68612	-0.63275
0.68707	-0.63333
0.68802	-0.6339
0.68897	-0.63445
0.68992	-0.63499
0.69087	-0.63551
0.69182	-0.63602
0.69277	-0.6365
0.69372	-0.63697
0.69467	-0.63742
0.69562	-0.63785
0.69657	-0.63826
0.69752	-0.63864
0.69847	-0.63901
0.69942	-0.63935
0.70037	-0.63966
0.70132	-0.63995
0.70227	-0.64022
0.70322	-0.64045
0.70418	-0.64067
0.70513	-0.64085
0.70608	-0.641
0.70703	-0.64113
0.70798	-0.64122
0.70893	-0.64129
0.70988	-0.64132
0.71083	-0.64131
0.71178	-0.64128
0.71273	-0.64121
0.71368	-0.64111
0.71463	-0.64097
0.71558	-0.64079
0.71653	-0.64057
0.71748	-0.64032
0.71843	-0.64003
0.71938	-0.6397
0.72033	-0.63933
0.72128	-0.63891
0.72223	-0.63846
0.72318	-0.63796
0.72413	-0.63742
0.72508	-0.63683
0.72603	-0.6362
0.72698	-0.63552
0.72793	-0.6348
0.72888	-0.63403
0.72983	-0.63321
0.73078	-0.63234
0.73173	-0.63142
0.73268	-0.63046
0.73363	-0.62945
0.73458	-0.62839
0.73553	-0.62729
0.73648	-0.62614
0.73743	-0.62495
0.73838	-0.62371
0.73933	-0.62243
0.74028	-0.62111
0.74123	-0.61974
0.74218	-0.61834
0.74313	-0.61689
0.74408	-0.61541
0.74503	-0.61388
0.74598	-0.61232
0.74693	-0.61072
0.74788	-0.60908
0.74883	-0.6074
0.74978	-0.60569
0.75073	-0.60394
0.75168	-0.60215
0.75263	-0.60034
0.75358	-0.59848
0.75453	-0.5966
0.75548	-0.59468
0.75643	-0.59273
0.75738	-0.59075
0.75833	-0.58874
0.75928	-0.5867
0.76023	-0.58463
0.76118	-0.58253
0.76213	-0.5804
0.76308	-0.57825
0.76403	-0.57607
0.76498	-0.57386
0.76593	-0.57162
0.76688	-0.56936
0.76783	-0.56708
0.76878	-0.56477
0.76973	-0.56244
0.77068	-0.56009
0.77163	-0.55772
0.77258	-0.55532
0.77353	-0.5529
0.77448	-0.55047
0.77543	-0.54801
0.77638	-0.54554
0.77733	-0.54304
0.77828	-0.54053
0.77923	-0.53801
0.78018	-0.53546
0.78113	-0.5329
0.78208	-0.53033
0.78303	-0.52774
0.78398	-0.52514
0.78493	-0.52252
0.78588	-0.5199
0.78683	-0.51726
0.78778	-0.51461
0.78873	-0.51194
0.78968	-0.50927
0.79063	-0.50659
0.79158	-0.5039
0.79253	-0.5012
0.79348	-0.4985
0.79443	-0.49579
0.79538	-0.49307
0.79633	-0.49034
0.79728	-0.48761
0.79823	-0.48488
0.79918	-0.48214
0.80013	-0.4794
0.80108	-0.47666
0.80203	-0.47392
0.80298	-0.47117
0.80393	-0.46842
0.80488	-0.46568
0.80583	-0.46293
0.80678	-0.46018
0.80773	-0.45744
0.80868	-0.4547
0.80963	-0.45196
0.81058	-0.44923
0.81153	-0.4465
0.81248	-0.44377
0.81343	-0.44106
0.81438	-0.43834
0.81533	-0.43564
0.81628	-0.43294
0.81723	-0.43025
0.81818	-0.42757
0.81913	-0.42489
0.82008	-0.42223
0.82103	-0.41958
0.82198	-0.41694
0.82294	-0.41431
0.82389	-0.41169
0.82484	-0.40909
0.82579	-0.4065
0.82674	-0.40392
0.82769	-0.40136
0.82864	-0.39882
0.82959	-0.39629
0.83054	-0.39378
0.83149	-0.39128
0.83244	-0.38881
0.83339	-0.38635
0.83434	-0.38391
0.83529	-0.38149
0.83624	-0.37909
0.83719	-0.37672
0.83814	-0.37436
0.83909	-0.37203
0.84004	-0.36972
0.84099	-0.36743
0.84194	-0.36517
0.84289	-0.36293
0.84384	-0.36072
0.84479	-0.35853
0.84574	-0.35638
0.84669	-0.35424
0.84764	-0.35214
0.84859	-0.35007
0.84954	-0.34802
0.85049	-0.34601
0.85144	-0.34402
0.85239	-0.34207
0.85334	-0.34014
0.85429	-0.33825
0.85524	-0.3364
0.85619	-0.33457
0.85714	-0.33278
0.85809	-0.33103
0.85904	-0.32931
0.85999	-0.32763
0.86094	-0.32598
0.86189	-0.32437
0.86284	-0.3228
0.86379	-0.32127
0.86474	-0.31978
0.86569	-0.31832
0.86664	-0.31691
0.86759	-0.31553
0.86854	-0.31419
0.86949	-0.31288
0.87044	-0.3116
0.87139	-0.31035
0.87234	-0.30913
0.87329	-0.30792
0.87424	-0.30674
0.87519	-0.30557
0.87614	-0.30442
0.87709	-0.30328
0.87804	-0.30215
0.87899	-0.30103
0.87994	-0.29991
0.88089	-0.2988
0.88184	-0.29769
0.88279	-0.29657
0.88374	-0.29545
0.88469	-0.29433
0.88564	-0.29319
0.88659	-0.29204
0.88754	-0.29088
0.88849	-0.2897
0.88944	-0.28849
0.89039	-0.28727
0.89134	-0.28603
0.89229	-0.28475
0.89324	-0.28345
0.89419	-0.28211
0.89514	-0.28074
0.89609	-0.27934
0.89704	-0.27789
0.89799	-0.2764
0.89894	-0.27487
0.89989	-0.27329
0.90084	-0.27166
0.90179	-0.26998
0.90274	-0.26824
0.90369	-0.26645
0.90464	-0.2646
0.90559	-0.26269
0.90654	-0.26071
0.90749	-0.25867
0.90844	-0.25656
0.90939	-0.25438
0.91034	-0.25212
0.91129	-0.24978
0.91224	-0.24737
0.91319	-0.24487
0.91414	-0.2423
0.91509	-0.23963
0.91604	-0.23688
0.91699	-0.23403
0.91794	-0.23109
0.91889	-0.22806
0.91984	-0.22492
0.92079	-0.22168
0.92174	-0.21834
0.92269	-0.2149
0.92364	-0.21134
0.92459	-0.20768
0.92554	-0.2039
0.92649	-0.2
0.92744	-0.19599
0.92839	-0.19185
0.92934	-0.18759
0.93029	-0.18321
0.93124	-0.1787
0.93219	-0.17405
0.93314	-0.16927
0.93409	-0.16436
0.93504	-0.15931
0.93599	-0.15411
0.93694	-0.14878
0.93789	-0.14329
0.93884	-0.13766
0.93979	-0.13188
0.94074	-0.12595
0.9417	-0.11985
0.94265	-0.11361
0.9436	-0.1072
0.94455	-0.10062
0.9455	-0.09388
0.94645	-0.08698
0.9474	-0.0799
0.94835	-0.07265
0.9493	-0.06522
0.95025	-0.05762
0.9512	-0.04983
0.95215	-0.04187
0.9531	-0.03371
0.95405	-0.02537
0.955	-0.01684
0.95595	-0.00812
0.9569	0.000804467
0.95785	0.00992
0.9588	0.01924
0.95975	0.02876
0.9607	0.03849
0.96165	0.04842
0.9626	0.05857
0.96355	0.06892
0.9645	0.07949
0.96545	0.09028
0.9664	0.10129
0.96735	0.11253
0.9683	0.12398
0.96925	0.13567
0.9702	0.14758
0.97115	0.15973
0.9721	0.17212
0.97305	0.18474
0.974	0.1976
0.97495	0.2107
0.9759	0.22405
0.97685	0.23764
0.9778	0.25149
0.97875	0.26558
0.9797	0.27993
0.98065	0.29454
0.9816	0.30941
0.98255	0.32454
0.9835	0.33994
0.98445	0.3556
0.9854	0.37154
0.98635	0.38774
0.9873	0.40422
0.98825	0.42098
0.9892	0.43801
0.99015	0.45533
0.9911	0.47293
0.99205	0.49082
0.993	0.509
0.99395	0.52747
0.9949	0.54624
0.99585	0.5653
0.9968	0.58466
0.99775	0.60433
0.9987	0.6243
0.99965	0.64457
1.0006	0.66515
1.0017	0.8561
1.00075	0.85409
0.9998	0.8521
0.99885	0.85012
0.9979	0.84816
0.99694	0.84622
0.99599	0.84428
0.99504	0.84237
0.99409	0.84047
0.99314	0.83858
0.99219	0.83671
0.99124	0.83485
0.99029	0.833
0.98933	0.83118
0.98838	0.82936
0.98743	0.82756
0.98648	0.82578
0.98553	0.824
0.98458	0.82225
0.98363	0.8205
0.98268	0.81878
0.98173	0.81706
0.98077	0.81536
0.97982	0.81367
0.97887	0.812
0.97792	0.81034
0.97697	0.8087
0.97602	0.80707
0.97507	0.80545
0.97412	0.80384
0.97316	0.80225
0.97221	0.80068
0.97126	0.79911
0.97031	0.79756
0.96936	0.79603
0.96841	0.7945
0.96746	0.79299
0.96651	0.79149
0.96556	0.79001
0.9646	0.78854
0.96365	0.78708
0.9627	0.78564
0.96175	0.78421
0.9608	0.78279
0.95985	0.78138
0.9589	0.77999
0.95795	0.77861
0.95699	0.77724
0.95604	0.77588
0.95509	0.77454
0.95414	0.77321
0.95319	0.77189
0.95224	0.77058
0.95129	0.76929
0.95034	0.76801
0.94939	0.76674
0.94843	0.76548
0.94748	0.76424
0.94653	0.763
0.94558	0.76178
0.94463	0.76057
0.94368	0.75938
0.94273	0.75819
0.94178	0.75702
0.94082	0.75585
0.93987	0.7547
0.93892	0.75356
0.93797	0.75244
0.93702	0.75132
0.93607	0.75022
0.93512	0.74912
0.93417	0.74804
0.93321	0.74697
0.93226	0.74591
0.93131	0.74486
0.93036	0.74382
0.92941	0.7428
0.92846	0.74178
0.92751	0.74078
0.92656	0.73978
0.92561	0.7388
0.92465	0.73783
0.9237	0.73687
0.92275	0.73592
0.9218	0.73498
0.92085	0.73405
0.9199	0.73313
0.91895	0.73222
0.918	0.73132
0.91704	0.73043
0.91609	0.72955
0.91514	0.72869
0.91419	0.72783
0.91324	0.72698
0.91229	0.72614
0.91134	0.72531
0.91039	0.7245
0.90944	0.72369
0.90848	0.72289
0.90753	0.7221
0.90658	0.72132
0.90563	0.72055
0.90468	0.71979
0.90373	0.71904
0.90278	0.7183
0.90183	0.71757
0.90087	0.71685
0.89992	0.71614
0.89897	0.71543
0.89802	0.71474
0.89707	0.71406
0.89612	0.71338
0.89517	0.71271
0.89422	0.71205
0.89327	0.71141
0.89231	0.71076
0.89136	0.71013
0.89041	0.70951
0.88946	0.7089
0.88851	0.70829
0.88756	0.70769
0.88661	0.70711
0.88566	0.70653
0.8847	0.70595
0.88375	0.70539
0.8828	0.70484
0.88185	0.70429
0.8809	0.70375
0.87995	0.70322
0.879	0.7027
0.87805	0.70218
0.8771	0.70168
0.87614	0.70118
0.87519	0.70069
0.87424	0.7002
0.87329	0.69973
0.87234	0.69926
0.87139	0.6988
0.87044	0.69835
0.86949	0.6979
0.86853	0.69747
0.86758	0.69704
0.86663	0.69661
0.86568	0.6962
0.86473	0.69579
0.86378	0.69539
0.86283	0.695
0.86188	0.69461
0.86093	0.69423
0.85997	0.69386
0.85902	0.69349
0.85807	0.69313
0.85712	0.69278
0.85617	0.69243
0.85522	0.69209
0.85427	0.69176
0.85332	0.69143
0.85236	0.69111
0.85141	0.69079
0.85046	0.69048
0.84951	0.69018
0.84856	0.68988
0.84761	0.68959
0.84666	0.68931
0.84571	0.68903
0.84476	0.68875
0.8438	0.68849
0.84285	0.68822
0.8419	0.68797
0.84095	0.68771
0.84	0.68747
0.83905	0.68723
0.8381	0.68699
0.83715	0.68676
0.83619	0.68653
0.83524	0.68631
0.83429	0.68609
0.83334	0.68588
0.83239	0.68567
0.83144	0.68547
0.83049	0.68527
0.82954	0.68508
0.82859	0.68489
0.82763	0.68471
0.82668	0.68452
0.82573	0.68435
0.82478	0.68417
0.82383	0.68401
0.82288	0.68384
0.82193	0.68368
0.82098	0.68352
0.82002	0.68337
0.81907	0.68322
0.81812	0.68307
0.81717	0.68293
0.81622	0.68279
0.81527	0.68266
0.81432	0.68252
0.81337	0.68239
0.81241	0.68227
0.81146	0.68214
0.81051	0.68202
0.80956	0.6819
0.80861	0.68179
0.80766	0.68168
0.80671	0.68157
0.80576	0.68146
0.80481	0.68136
0.80385	0.68125
0.8029	0.68115
0.80195	0.68106
0.801	0.68096
0.80005	0.68087
0.7991	0.68078
0.79815	0.68069
0.7972	0.6806
0.79624	0.68051
0.79529	0.68043
0.79434	0.68035
0.79339	0.68026
0.79244	0.68018
0.79149	0.68009
0.79054	0.68001
0.78959	0.67992
0.78864	0.67983
0.78768	0.67974
0.78673	0.67964
0.78578	0.67954
0.78483	0.67944
0.78388	0.67933
0.78293	0.67922
0.78198	0.6791
0.78103	0.67897
0.78007	0.67884
0.77912	0.6787
0.77817	0.67855
0.77722	0.6784
0.77627	0.67823
0.77532	0.67806
0.77437	0.67787
0.77342	0.67768
0.77247	0.67748
0.77151	0.67726
0.77056	0.67703
0.76961	0.67679
0.76866	0.67654
0.76771	0.67627
0.76676	0.67599
0.76581	0.6757
0.76486	0.67539
0.7639	0.67506
0.76295	0.67472
0.762	0.67436
0.76105	0.67399
0.7601	0.6736
0.75915	0.67319
0.7582	0.67276
0.75725	0.67232
0.7563	0.67185
0.75534	0.67137
0.75439	0.67086
0.75344	0.67033
0.75249	0.66979
0.75154	0.66922
0.75059	0.66862
0.74964	0.66801
0.74869	0.66737
0.74773	0.66671
0.74678	0.66602
0.74583	0.66531
0.74488	0.66457
0.74393	0.66381
0.74298	0.66302
0.74203	0.6622
0.74108	0.66136
0.74013	0.66049
0.73917	0.65959
0.73822	0.65866
0.73727	0.6577
0.73632	0.65671
0.73537	0.65569
0.73442	0.65464
0.73347	0.65356
0.73252	0.65245
0.73156	0.6513
0.73061	0.65013
0.72966	0.64892
0.72871	0.64767
0.72776	0.6464
0.72681	0.64509
0.72586	0.64375
0.72491	0.64239
0.72396	0.641
0.723	0.63958
0.72205	0.63814
0.7211	0.63667
0.72015	0.63518
0.7192	0.63367
0.71825	0.63213
0.7173	0.63058
0.71635	0.629
0.71539	0.62741
0.71444	0.6258
0.71349	0.62417
0.71254	0.62253
0.71159	0.62087
0.71064	0.6192
0.70969	0.61751
0.70874	0.61582
0.70779	0.61411
0.70683	0.6124
0.70588	0.61068
0.70493	0.60895
0.70398	0.60721
0.70303	0.60547
0.70208	0.60372
0.70113	0.60197
0.70018	0.60021
0.69922	0.59846
0.69827	0.5967
0.69732	0.59495
0.69637	0.5932
0.69542	0.59144
0.69447	0.5897
0.69352	0.58795
0.69257	0.58622
0.69161	0.58449
0.69066	0.58276
0.68971	0.58105
0.68876	0.57934
0.68781	0.57765
0.68686	0.57596
0.68591	0.57429
0.68496	0.57263
0.68401	0.57099
0.68305	0.56936
0.6821	0.56775
0.68115	0.56616
0.6802	0.56458
0.67925	0.56303
0.6783	0.56149
0.67735	0.55998
0.6764	0.55849
0.67544	0.55702
0.67449	0.55558
0.67354	0.55416
0.67259	0.55277
0.67164	0.5514
0.67069	0.55007
0.66974	0.54876
0.66879	0.54748
0.66784	0.54624
0.66688	0.54503
0.66593	0.54385
0.66498	0.5427
0.66403	0.5416
0.66308	0.54052
0.66213	0.53949
0.66118	0.53849
0.66023	0.53753
0.65927	0.5366
0.65832	0.53571
0.65737	0.53485
0.65642	0.53402
0.65547	0.53322
0.65452	0.53246
0.65357	0.53173
0.65262	0.53102
0.65167	0.53035
0.65071	0.5297
0.64976	0.52908
0.64881	0.52849
0.64786	0.52793
0.64691	0.52738
0.64596	0.52687
0.64501	0.52637
0.64406	0.5259
0.6431	0.52545
0.64215	0.52503
0.6412	0.52462
0.64025	0.52423
0.6393	0.52386
0.63835	0.52351
0.6374	0.52318
0.63645	0.52287
0.6355	0.52257
0.63454	0.52228
0.63359	0.52201
0.63264	0.52175
0.63169	0.52151
0.63074	0.52127
0.62979	0.52105
0.62884	0.52084
0.62789	0.52064
0.62693	0.52045
0.62598	0.52027
0.62503	0.52009
0.62408	0.51992
0.62313	0.51976
0.62218	0.5196
0.62123	0.51944
0.62028	0.51929
0.61933	0.51914
0.61837	0.519
0.61742	0.51885
0.61647	0.51871
0.61552	0.51856
0.61457	0.51842
0.61362	0.51827
0.61267	0.51812
0.61172	0.51797
0.61076	0.51781
0.60981	0.51765
0.60886	0.51748
0.60791	0.5173
0.60696	0.51712
0.60601	0.51693
0.60506	0.51673
0.60411	0.51652
0.60316	0.51631
0.6022	0.51608
0.60125	0.51583
0.6003	0.51558
0.59935	0.51531
0.5984	0.51503
0.59745	0.51474
0.5965	0.51442
0.59555	0.5141
0.59459	0.51375
0.59364	0.51339
0.59269	0.51301
0.59174	0.51261
0.59079	0.51219
0.58984	0.51176
0.58889	0.51131
0.58794	0.51085
0.58699	0.51037
0.58603	0.50989
0.58508	0.50939
0.58413	0.50888
0.58318	0.50837
0.58223	0.50784
0.58128	0.50731
0.58033	0.50677
0.57938	0.50622
0.57842	0.50567
0.57747	0.50512
0.57652	0.50456
0.57557	0.504
0.57462	0.50344
0.57367	0.50288
0.57272	0.50232
0.57177	0.50177
0.57081	0.50121
0.56986	0.50066
0.56891	0.50012
0.56796	0.49958
0.56701	0.49904
0.56606	0.49852
0.56511	0.498
0.56416	0.49749
0.56321	0.49699
0.56225	0.4965
0.5613	0.49602
0.56035	0.49556
0.5594	0.49511
0.55845	0.49468
0.5575	0.49426
0.55655	0.49386
0.5556	0.49347
0.55464	0.49311
0.55369	0.49276
0.55274	0.49243
0.55179	0.49213
0.55084	0.49184
0.54989	0.49158
0.54894	0.49135
0.54799	0.49114
0.54704	0.49095
0.54608	0.4908
0.54513	0.49067
0.54418	0.49056
0.54323	0.49049
0.54228	0.49045
0.54133	0.49044
0.54038	0.49046
0.53943	0.49052
0.53847	0.49061
0.53752	0.49074
0.53657	0.4909
0.53562	0.4911
0.53467	0.49133
0.53372	0.49161
0.53277	0.49192
0.53182	0.49228
0.53087	0.49268
0.52991	0.49312
0.52896	0.4936
0.52801	0.49413
0.52706	0.49471
0.52611	0.49533
0.52516	0.49599
0.52421	0.49671
0.52326	0.49747
0.5223	0.49827
0.52135	0.49912
0.5204	0.50001
0.51945	0.50095
0.5185	0.50192
0.51755	0.50294
0.5166	0.504
0.51565	0.50509
0.5147	0.50623
0.51374	0.50741
0.51279	0.50862
0.51184	0.50987
0.51089	0.51115
0.50994	0.51247
0.50899	0.51382
0.50804	0.51521
0.50709	0.51663
0.50613	0.51808
0.50518	0.51957
0.50423	0.52108
0.50328	0.52263
0.50233	0.5242
0.50138	0.5258
0.50043	0.52743
0.49948	0.52909
0.49853	0.53077
0.49757	0.53248
0.49662	0.53421
0.49567	0.53597
0.49472	0.53775
0.49377	0.53955
0.49282	0.54138
0.49187	0.54322
0.49092	0.54509
0.48996	0.54697
0.48901	0.54888
0.48806	0.5508
0.48711	0.55274
0.48616	0.55469
0.48521	0.55666
0.48426	0.55865
0.48331	0.56065
0.48236	0.56266
0.4814	0.56469
0.48045	0.56672
0.4795	0.56877
0.47855	0.57083
0.4776	0.5729
0.47665	0.57498
0.4757	0.57707
0.47475	0.57916
0.47379	0.58126
0.47284	0.58337
0.47189	0.58548
0.47094	0.5876
0.46999	0.58972
0.46904	0.59184
0.46809	0.59396
0.46714	0.59609
0.46618	0.59822
0.46523	0.60035
0.46428	0.60247
0.46333	0.6046
0.46238	0.60672
0.46143	0.60884
0.46048	0.61096
0.45953	0.61307
0.45858	0.61517
0.45762	0.61727
0.45667	0.61937
0.45572	0.62146
0.45477	0.62353
0.45382	0.62561
0.45287	0.62767
0.45192	0.62973
0.45097	0.63178
0.45001	0.63382
0.44906	0.63586
0.44811	0.63788
0.44716	0.6399
0.44621	0.64191
0.44526	0.6439
0.44431	0.64589
0.44336	0.64788
0.44241	0.64985
0.44145	0.65181
0.4405	0.65376
0.43955	0.6557
0.4386	0.65764
0.43765	0.65956
0.4367	0.66147
0.43575	0.66337
0.4348	0.66526
0.43384	0.66714
0.43289	0.669
0.43194	0.67086
0.43099	0.67271
0.43004	0.67454
0.42909	0.67636
0.42814	0.67817
0.42719	0.67996
0.42624	0.68175
0.42528	0.68352
0.42433	0.68528
0.42338	0.68702
0.42243	0.68875
0.42148	0.69047
0.42053	0.69218
0.41958	0.69387
0.41863	0.69555
0.41767	0.69721
0.41672	0.69886
0.41577	0.70049
0.41482	0.70211
0.41387	0.70372
0.41292	0.70531
0.41197	0.70689
0.41102	0.70844
0.41007	0.70999
0.40911	0.71152
0.40816	0.71303
0.40721	0.71453
0.40626	0.71601
0.40531	0.71747
0.40436	0.71892
0.40341	0.72035
0.40246	0.72176
0.4015	0.72316
0.40055	0.72453
0.3996	0.7259
0.39865	0.72724
0.3977	0.72856
0.39675	0.72987
0.3958	0.73116
0.39485	0.73243
0.3939	0.73368
0.39294	0.73492
0.39199	0.73613
0.39104	0.73733
0.39009	0.7385
0.38914	0.73966
0.38819	0.7408
0.38724	0.74191
0.38629	0.74301
0.38533	0.74409
0.38438	0.74515
0.38343	0.7462
0.38248	0.74722
0.38153	0.74823
0.38058	0.74922
0.37963	0.75019
0.37868	0.75114
0.37773	0.75207
0.37677	0.75299
0.37582	0.75389
0.37487	0.75477
0.37392	0.75563
0.37297	0.75648
0.37202	0.75731
0.37107	0.75813
0.37012	0.75893
0.36916	0.75971
0.36821	0.76047
0.36726	0.76122
0.36631	0.76195
0.36536	0.76267
0.36441	0.76337
0.36346	0.76406
0.36251	0.76473
0.36156	0.76539
0.3606	0.76603
0.35965	0.76665
0.3587	0.76726
0.35775	0.76786
0.3568	0.76844
0.35585	0.769
0.3549	0.76956
0.35395	0.7701
0.35299	0.77062
0.35204	0.77113
0.35109	0.77163
0.35014	0.77211
0.34919	0.77258
0.34824	0.77304
0.34729	0.77348
0.34634	0.77391
0.34538	0.77433
0.34443	0.77474
0.34348	0.77513
0.34253	0.77551
0.34158	0.77588
0.34063	0.77624
0.33968	0.77658
0.33873	0.77691
0.33778	0.77723
0.33682	0.77754
0.33587	0.77784
0.33492	0.77813
0.33397	0.77841
0.33302	0.77867
0.33207	0.77892
0.33112	0.77917
0.33017	0.7794
0.32921	0.77962
0.32826	0.77984
0.32731	0.78004
0.32636	0.78023
0.32541	0.78042
0.32446	0.78059
0.32351	0.78075
0.32256	0.78091
0.32161	0.78105
0.32065	0.78119
0.3197	0.78132
0.31875	0.78143
0.3178	0.78154
0.31685	0.78164
0.3159	0.78173
0.31495	0.78181
0.314	0.78188
0.31304	0.78194
0.31209	0.78199
0.31114	0.78203
0.31019	0.78206
0.30924	0.78208
0.30829	0.78208
0.30734	0.78208
0.30639	0.78207
0.30544	0.78204
0.30448	0.78201
0.30353	0.78196
0.30258	0.78191
0.30163	0.78184
0.30068	0.78176
0.29973	0.78167
0.29878	0.78156
0.29783	0.78145
0.29687	0.78132
0.29592	0.78118
0.29497	0.78103
0.29402	0.78087
0.29307	0.7807
0.29212	0.78051
0.29117	0.78031
0.29022	0.7801
0.28927	0.77987
0.28831	0.77963
0.28736	0.77938
0.28641	0.77912
0.28546	0.77884
0.28451	0.77855
0.28356	0.77825
0.28261	0.77793
0.28166	0.7776
0.2807	0.77726
0.27975	0.7769
0.2788	0.77653
0.27785	0.77614
0.2769	0.77574
0.27595	0.77532
0.275	0.7749
0.27405	0.77445
0.2731	0.77399
0.27214	0.77352
0.27119	0.77303
0.27024	0.77253
0.26929	0.77201
0.26834	0.77148
0.26739	0.77093
0.26644	0.77037
0.26549	0.76979
0.26453	0.7692
0.26358	0.76859
0.26263	0.76796
0.26168	0.76732
0.26073	0.76666
0.25978	0.76599
0.25883	0.7653
0.25788	0.76459
0.25693	0.76387
0.25597	0.76313
0.25502	0.76238
0.25407	0.76161
0.25312	0.76082
0.25217	0.76001
0.25122	0.7592
0.25027	0.75836
0.24932	0.75751
0.24836	0.75665
0.24741	0.75578
0.24646	0.75489
0.24551	0.75399
0.24456	0.75307
0.24361	0.75215
0.24266	0.75121
0.24171	0.75026
0.24076	0.7493
0.2398	0.74833
0.23885	0.74735
0.2379	0.74635
0.23695	0.74535
0.236	0.74434
0.23505	0.74332
0.2341	0.7423
0.23315	0.74126
0.23219	0.74022
0.23124	0.73916
0.23029	0.73811
0.22934	0.73704
0.22839	0.73597
0.22744	0.73489
0.22649	0.73381
0.22554	0.73272
0.22458	0.73163
0.22363	0.73053
0.22268	0.72943
0.22173	0.72833
0.22078	0.72722
0.21983	0.72611
0.21888	0.72499
0.21793	0.72388
0.21698	0.72276
0.21602	0.72164
0.21507	0.72052
0.21412	0.7194
0.21317	0.71827
0.21222	0.71715
0.21127	0.71603
0.21032	0.71491
0.20937	0.71379
0.20841	0.71267
0.20746	0.71156
0.20651	0.71044
0.20556	0.70933
0.20461	0.70822
0.20366	0.70711
0.20271	0.70601
0.20176	0.70491
0.20081	0.70382
0.19985	0.70273
0.1989	0.70165
0.19795	0.70057
0.197	0.6995
0.19605	0.69843
0.1951	0.69737
0.19415	0.69632
0.1932	0.69527
0.19224	0.69423
0.19129	0.69321
0.19034	0.69218
0.18939	0.69117
0.18844	0.69017
0.18749	0.68917
0.18654	0.68819
0.18559	0.68721
0.18464	0.68625
0.18368	0.68528
0.18273	0.68433
0.18178	0.68337
0.18083	0.68242
0.17988	0.68148
0.17893	0.68053
0.17798	0.67958
0.17703	0.67863
0.17607	0.67767
0.17512	0.67672
0.17417	0.67575
0.17322	0.67478
0.17227	0.67381
0.17132	0.67282
0.17037	0.67182
0.16942	0.67082
0.16847	0.6698
0.16751	0.66876
0.16656	0.66772
0.16561	0.66665
0.16466	0.66557
0.16371	0.66448
0.16276	0.66336
0.16181	0.66222
0.16086	0.66106
0.1599	0.65988
0.15895	0.65867
0.158	0.65744
0.15705	0.65618
0.1561	0.6549
0.15515	0.65359
0.1542	0.65224
0.15325	0.65087
0.1523	0.64947
0.15134	0.64803
0.15039	0.64655
0.14944	0.64505
0.14849	0.6435
0.14754	0.64192
0.14659	0.6403
0.14564	0.63863
0.14469	0.63692
0.14373	0.63514
0.14278	0.63329
0.14183	0.63136
0.14088	0.62934
0.13993	0.62721
0.13898	0.62498
0.13803	0.62261
0.13708	0.62012
0.13613	0.61748
0.13517	0.61469
0.13422	0.61173
0.13327	0.6086
0.13232	0.60528
0.13137	0.60177
0.13042	0.59805
0.12947	0.59412
0.12852	0.58996
0.12756	0.58556
0.12661	0.58092
0.12566	0.57603
0.12471	0.57086
0.12376	0.56542
0.12281	0.55969
0.12186	0.55366
0.12091	0.54733
0.11996	0.54068
0.119	0.53369
0.11805	0.52637
0.1171	0.5187
0.11615	0.51068
0.1152	0.50228
0.11425	0.4935
0.1133	0.48433
0.11235	0.47477
0.11139	0.46479
0.11044	0.45439
0.10949	0.44356
0.10854	0.43229
0.10759	0.42056
0.10664	0.40838
0.10569	0.39572
0.10474	0.38258
0.10378	0.36895
0.10283	0.35481
0.10188	0.34017
0.10093	0.32499
0.09998	0.30929
0.09903	0.29304
0.09808	0.27624
0.09713	0.25887
0.09618	0.24093
0.09522	0.2224
0.09427	0.20328
0.09332	0.18355
0.09237	0.1632
0.09142	0.14223
0.09047	0.12063
0.08952	0.09837
0.08857	0.07546
0.08761	0.05189
0.08666	0.02763
0.08571	0.00269
0.08476	-0.02295
0.08381	-0.0493
0.08286	-0.07636
0.08191	-0.10416
0.08096	-0.13269
0.08001	-0.16197
0.07905	-0.19201
0.0781	-0.22283
0.07715	-0.25442
0.0762	-0.2868
0.07525	-0.31998
0.0743	-0.35398
0.07335	-0.38879
0.0724	-0.42444
0.07144	-0.46092
0.07049	-0.49826
0.06954	-0.53646
0.06859	-0.57554
0.06764	-0.61549
0.06669	-0.65634
0.06574	-0.69809
0.06479	-0.74076
0.06384	-0.78434
0.06288	-0.82887
0.06193	-0.87433
0.06098	-0.92075
0.06003	-0.96814
0.05908	-1.0165
0.05813	-1.06585
0.05718	-1.11619
0.05623	-1.16753
0.05527	-1.2199
0.05432	-1.27329
0.05337	-1.32771
0.05242	-1.38318
[truncated: 1 more rows]

## Sheet: Fig S10
Pt/C		Pt/cage		Pt/C+cage
E (V vs. RHE)	j (mA cmgeo-2)	E (V vs. RHE)	j (mA cmgeo-2)	E (V vs. RHE)	j (mA cmgeo-2)
-0.3	-187.075	-0.3	-614.039	-0.3
-0.29494	-182.698	-0.29494	-601.643	-0.29494	--
-0.28987	-178.726	-0.28987	-572.053	-0.28987	-187.075
-0.28481	-173.413	-0.28481	-555.723	-0.28481	-182.698
-0.27975	-168.884	-0.27975	-552.046	-0.27975	-178.726
-0.27468	-163.865	-0.27468	-538.798	-0.27468	-173.413
-0.26962	-159.211	-0.26962	-527.2	-0.26962	-168.884
-0.26456	-155.65	-0.26456	-516.425	-0.26456	-163.865
-0.25949	-151.926	-0.25949	-497.893	-0.25949	-159.211
-0.25443	-148.127	-0.25443	-484.702	-0.25443	-155.65
-0.24937	-143.856	-0.24937	-475.477	-0.24937	-151.926
-0.2443	-139.298	-0.2443	-465.658	-0.2443	-148.127
-0.23924	-134.329	-0.23924	-454.937	-0.23924	-143.856
-0.23418	-129.97	-0.23418	-447.211	-0.23418	-139.298
-0.22911	-125.947	-0.22911	-424.907	-0.22911	-134.329
-0.22405	-122.078	-0.22405	-414.474	-0.22405	-129.97
-0.21899	-118.154	-0.21899	-402.888	-0.21899	-125.947
-0.21392	-114.162	-0.21392	-394.532	-0.21392	-122.078
-0.20886	-110.266	-0.20886	-386.191	-0.20886	-118.154
-0.2038	-106.26	-0.2038	-378.318	-0.2038	-114.162
-0.19873	-102.228	-0.19873	-367.547	-0.19873	-110.266
-0.19367	-98.1911	-0.19367	-357.298	-0.19367	-106.26
-0.18861	-94.1467	-0.18861	-347.204	-0.18861	-102.228
-0.18354	-90.2078	-0.18354	-336.063	-0.18354	-98.1911
-0.17848	-86.2974	-0.17848	-325.426	-0.17848	-94.1467
-0.17342	-82.3602	-0.17342	-308.816	-0.17342	-90.2078
-0.16835	-78.3982	-0.16835	-297.352	-0.16835	-86.2974
-0.16329	-74.4846	-0.16329	-284.565	-0.16329	-82.3602
-0.15823	-70.5638	-0.15823	-271.913	-0.15823	-78.3982
-0.15316	-66.6593	-0.15316	-259.036	-0.15316	-74.4846
-0.1481	-62.771	-0.1481	-245.508	-0.1481	-70.5638
-0.14304	-58.9501	-0.14304	-232.231	-0.14304	-66.6593
-0.13797	-55.1278	-0.13797	-218.96	-0.13797	-62.771
-0.13291	-51.3849	-0.13291	-205.459	-0.13291	-58.9501
-0.12785	-47.6424	-0.12785	-191.964	-0.12785	-55.1278
-0.12278	-44.0169	-0.12278	-178.825	-0.12278	-51.3849
-0.11772	-40.4226	-0.11772	-165.521	-0.11772	-47.6424
-0.11266	-36.925	-0.11266	-152.409	-0.11266	-44.0169
-0.10759	-33.5218	-0.10759	-139.381	-0.10759	-40.4226
-0.10253	-30.2146	-0.10253	-126.669	-0.10253	-36.925
-0.09747	-27.0268	-0.09747	-114.297	-0.09747	-33.5218
-0.09241	-23.9785	-0.09241	-102.285	-0.09241	-30.2146
-0.08734	-21.0876	-0.08734	-90.7088	-0.08734	-27.0268
-0.08228	-18.3126	-0.08228	-79.7581	-0.08228	-23.9785
-0.07722	-15.7871	-0.07722	-69.0987	-0.07722	-21.0876
-0.07215	-13.4032	-0.07215	-59.1204	-0.07215	-18.3126
-0.06709	-11.2872	-0.06709	-49.8968	-0.06709	-15.7871
-0.06203	-9.43439	-0.06203	-41.5437	-0.06203	-13.4032
-0.05696	-7.91552	-0.05696	-33.847	-0.05696	-11.2872
-0.0519	-6.63747	-0.0519	-27.1155	-0.0519	-9.43439
-0.04684	-5.63907	-0.04684	-21.4422	-0.04684	-7.91552
-0.04177	-4.81246	-0.04177	-16.5955	-0.04177	-6.63747
-0.03671	-4.12308	-0.03671	-12.7336	-0.03671	-5.63907
-0.03165	-3.61296	-0.03165	-9.57324	-0.03165	-4.81246
-0.02658	-3.21671	-0.02658	-7.24792	-0.02658	-4.12308
-0.02152	-2.91174	-0.02152	-5.50846	-0.02152	-3.61296
-0.01646	-2.66233	-0.01646	-4.37581	-0.01646	-3.21671
-0.01139	-2.46662	-0.01139	-3.5208	-0.01139	-2.91174
-0.00633	-2.33894	-0.00633	-2.9776	-0.00633	-2.66233
-0.00127	-2.2286	-0.00127	-2.6024	-0.00127	-2.46662
0.0038	-2.12123	0.0038	-2.34975	0.0038	-2.33894
0.00886	-2.01634	0.00886	-2.15545	0.00886	-2.2286
0.01392	-1.92258	0.01392	-2.00609	0.01392	-2.12123
0.01899	-1.84117	0.01899	-1.88445	0.01899	-2.01634
0.02405	-1.77396	0.02405	-1.80027	0.02405	-1.92258
0.02911	-1.71779	0.02911	-1.71059	0.02911	-1.84117
0.03418	-1.67797	0.03418	-1.65353	0.03418	-1.77396
0.03924	-1.64454	0.03924	-1.54824	0.03924	-1.71779
0.0443	-1.61513	0.0443	-1.48298	0.0443	-1.67797
0.04937	-1.59192	0.04937	-1.43651	0.04937	-1.64454
0.05443	-1.56961	0.05443	-1.387	0.05443	-1.61513
0.05949	-1.56076	0.05949	-1.36074	0.05949	-1.59192
0.06456	-1.51709	0.06456	-1.31557	0.06456	-1.56961
0.06962	-1.50026	0.06962	-1.29504	0.06962	-1.56076
0.07468	-1.48146	0.07468	-1.29494	0.07468	-1.51709
0.07975	-1.46203	0.07975	-1.28908	0.07975	-1.50026
0.08481	-1.4464	0.08481	-1.3067	0.08481	-1.48146
0.08987	-1.43003	0.08987	-1.3665	0.08987	-1.46203
0.09494	-1.41094	0.09494	-1.42348	0.09494	-1.4464
0.1	-1.39624	0.1	-1.5497	0.1	-1.43003

## Sheet: Fig S11a
E (V vs. RHE)	Current density (mA cmgeo-2)	E (V vs. RHE)	Current density (mA cmgeo-2)
-0.3	-187.075	-0.315	-187.075
-0.29494	-182.698	-0.30994	-182.698
-0.28987	-178.726	-0.30487	-178.726
-0.28481	-173.413	-0.29981	-173.413
-0.27975	-168.884	-0.29475	-168.884
-0.27468	-163.865	-0.28968	-163.865
-0.26962	-159.211	-0.28462	-159.211
-0.26456	-155.65	-0.27956	-155.65
-0.25949	-151.926	-0.27449	-151.926
-0.25443	-148.127	-0.26943	-148.127
-0.24937	-143.856	-0.26437	-143.856
-0.2443	-139.298	-0.2593	-139.298
-0.23924	-134.329	-0.25424	-134.329
-0.23418	-129.97	-0.24918	-129.97
-0.22911	-125.947	-0.24411	-125.947
-0.22405	-122.078	-0.23905	-122.078
-0.21899	-118.154	-0.23399	-118.154
-0.21392	-114.162	-0.22892	-114.162
-0.20886	-110.266	-0.22386	-110.266
-0.2038	-106.26	-0.2188	-106.26
-0.19873	-102.228	-0.21373	-102.228
-0.19367	-98.1911	-0.20867	-98.1911
-0.18861	-94.1467	-0.20361	-94.1467
-0.18354	-90.2078	-0.19854	-90.2078
-0.17848	-86.2974	-0.19348	-86.2974
-0.17342	-82.3602	-0.18842	-82.3602
-0.16835	-78.3982	-0.18335	-78.3982
-0.16329	-74.4846	-0.17829	-74.4846
-0.15823	-70.5638	-0.17323	-70.5638
-0.15316	-66.6593	-0.16816	-66.6593
-0.1481	-62.771	-0.1631	-62.771
-0.14304	-58.9501	-0.15804	-58.9501
-0.13797	-55.1278	-0.15297	-55.1278
-0.13291	-51.3849	-0.14791	-51.3849
-0.12785	-47.6424	-0.14285	-47.6424
-0.12278	-44.0169	-0.13778	-44.0169
-0.11772	-40.4226	-0.13272	-40.4226
-0.11266	-36.925	-0.12766	-36.925
-0.10759	-33.5218	-0.12259	-33.5218
-0.10253	-30.2146	-0.11753	-30.2146
-0.09747	-27.0268	-0.11247	-27.0268
-0.09241	-23.9785	-0.10741	-23.9785
-0.08734	-21.0876	-0.10234	-21.0876
-0.08228	-18.3126	-0.09728	-18.3126
-0.07722	-15.7871	-0.09222	-15.7871
-0.07215	-13.4032	-0.08715	-13.4032
-0.06709	-11.2872	-0.08209	-11.2872
-0.06203	-9.43439	-0.07703	-9.43439
-0.05696	-7.91552	-0.07196	-7.91552
-0.0519	-6.63747	-0.0669	-6.63747
-0.04684	-5.63907	-0.06184	-5.63907
-0.04177	-4.81246	-0.05677	-4.81246
-0.03671	-4.12308	-0.05171	-4.12308
-0.03165	-3.61296	-0.04665	-3.61296
-0.02658	-3.21671	-0.04158	-3.21671
-0.02152	-2.91174	-0.03652	-2.91174
-0.01646	-2.66233	-0.03146	-2.66233
-0.01139	-2.46662	-0.02639	-2.46662
-0.00633	-2.33894	-0.02133	-2.33894
-0.00127	-2.2286	-0.01627	-2.2286
0.0038	-2.12123	-0.0112	-2.12123
0.00886	-2.01634	-0.00614	-2.01634
0.01392	-1.92258	-0.00108	-1.92258
0.01899	-1.84117	0.00399	-1.84117
0.02405	-1.77396	0.00905	-1.77396
0.02911	-1.71779	0.01411	-1.71779
0.03418	-1.67797	0.01918	-1.67797
0.03924	-1.64454	0.02424	-1.64454
0.0443	-1.61513	0.0293	-1.61513
0.04937	-1.59192	0.03437	-1.59192
0.05443	-1.56961	0.03943	-1.56961
0.05949	-1.56076	0.04449	-1.56076
0.06456	-1.51709	0.04956	-1.51709
0.06962	-1.50026	0.05462	-1.50026
0.07468	-1.48146	0.05968	-1.48146
0.07975	-1.46203	0.06475	-1.46203
0.08481	-1.4464	0.06981	-1.4464
0.08987	-1.43003	0.07487	-1.43003
0.09494	-1.41094	0.07994	-1.41094
0.1	-1.39624	0.085	-1.39624

## Sheet: Fig S11b
E (V vs. RHE)	Current density (mA cmgeo-2)	E (V vs. RHE)	Current density (mA cmgeo-2)
-0.3	-614.039	-0.302	-614.039
-0.29494	-601.643	-0.29694	-601.643
-0.28987	-572.053	-0.29187	-572.053
-0.28481	-555.723	-0.28681	-555.723
-0.27975	-552.046	-0.28175	-552.046
-0.27468	-538.798	-0.27668	-538.798
-0.26962	-527.2	-0.27162	-527.2
-0.26456	-516.425	-0.26656	-516.425
-0.25949	-497.893	-0.26149	-497.893
-0.25443	-484.702	-0.25643	-484.702
-0.24937	-475.477	-0.25137	-475.477
-0.2443	-465.658	-0.2463	-465.658
-0.23924	-454.937	-0.24124	-454.937
-0.23418	-447.211	-0.23618	-447.211
-0.22911	-424.907	-0.23111	-424.907
-0.22405	-414.474	-0.22605	-414.474
-0.21899	-402.888	-0.22099	-402.888
-0.21392	-394.532	-0.21592	-394.532
-0.20886	-386.191	-0.21086	-386.191
-0.2038	-378.318	-0.2058	-378.318
-0.19873	-367.547	-0.20073	-367.547
-0.19367	-357.298	-0.19567	-357.298
-0.18861	-347.204	-0.19061	-347.204
-0.18354	-336.063	-0.18554	-336.063
-0.17848	-325.426	-0.18048	-325.426
-0.17342	-308.816	-0.17542	-308.816
-0.16835	-297.352	-0.17035	-297.352
-0.16329	-284.565	-0.16529	-284.565
-0.15823	-271.913	-0.16023	-271.913
-0.15316	-259.036	-0.15516	-259.036
-0.1481	-245.508	-0.1501	-245.508
-0.14304	-232.231	-0.14504	-232.231
-0.13797	-218.96	-0.13997	-218.96
-0.13291	-205.459	-0.13491	-205.459
-0.12785	-191.964	-0.12985	-191.964
-0.12278	-178.825	-0.12478	-178.825
-0.11772	-165.521	-0.11972	-165.521
-0.11266	-152.409	-0.11466	-152.409
-0.10759	-139.381	-0.10959	-139.381
-0.10253	-126.669	-0.10453	-126.669
-0.09747	-114.297	-0.09947	-114.297
-0.09241	-102.285	-0.09441	-102.285
-0.08734	-90.7088	-0.08934	-90.7088
-0.08228	-79.7581	-0.08428	-79.7581
-0.07722	-69.0987	-0.07922	-69.0987
-0.07215	-59.1204	-0.07415	-59.1204
-0.06709	-49.8968	-0.06909	-49.8968
-0.06203	-41.5437	-0.06403	-41.5437
-0.05696	-33.847	-0.05896	-33.847
-0.0519	-27.1155	-0.0539	-27.1155
-0.04684	-21.4422	-0.04884	-21.4422
-0.04177	-16.5955	-0.04377	-16.5955
-0.03671	-12.7336	-0.03871	-12.7336
-0.03165	-9.57324	-0.03365	-9.57324
-0.02658	-7.24792	-0.02858	-7.24792
-0.02152	-5.50846	-0.02352	-5.50846
-0.01646	-4.37581	-0.01846	-4.37581
-0.01139	-3.5208	-0.01339	-3.5208
-0.00633	-2.9776	-0.00833	-2.9776
-0.00127	-2.6024	-0.00327	-2.6024
0.0038	-2.34975	0.0018	-2.34975
0.00886	-2.15545	0.00686	-2.15545
0.01392	-2.00609	0.01192	-2.00609
0.01899	-1.88445	0.01699	-1.88445
0.02405	-1.80027	0.02205	-1.80027
0.02911	-1.71059	0.02711	-1.71059
0.03418	-1.65353	0.03218	-1.65353
0.03924	-1.54824	0.03724	-1.54824
0.0443	-1.48298	0.0423	-1.48298
0.04937	-1.43651	0.04737	-1.43651
0.05443	-1.387	0.05243	-1.387
0.05949	-1.36074	0.05749	-1.36074
0.06456	-1.31557	0.06256	-1.31557
0.06962	-1.29504	0.06762	-1.29504
0.07468	-1.29494	0.07268	-1.29494
0.07975	-1.28908	0.07775	-1.28908
0.08481	-1.3067	0.08281	-1.3067
0.08987	-1.3665	0.08787	-1.3665
0.09494	-1.42348	0.09294	-1.42348
0.1	-1.5497	0.098	-1.5497

[truncated: 10 more sheets: Fig S12, Fig S13, Fig S16, Fig S19, Fig S21a, Fig S21b, Fig S22a, Fig S22b, Fig S23a, Fig S23b]
